# Supplementary material for: Exploring high-quality microbial genomes by assembling short-reads with long-range connectivity
Source: Nat Commun. 2024 May 31;15:4631. doi: 10.1038/s41467-024-49060-z (PMC11143213; doi:10.1038/s41467-024-49060-z)
Supplement: Supplementary file 4 — Supplementary Data 1 [file 41467_2024_49060_MOESM4_ESM.xlsx]

## Sheet: ATCC-MSA-1003
Supplementary Data 1 Sheet 1: The impact of VAE-based binning algorithm adopted by Pangaea on the final assembly results using TELL-Seq linked-reads of the ATCC-MSA-1003 mock community.
Genome statistics		ASM_notB	ASM_B
Total length		61344808	61990266
Genome fraction (%)		83.182	82.629
Total aligned length		56094829	56686377
Largest alignment		4833529	4968123
N50		691381	1360322
Overall NA50		601666	649672
Total length (contig > 10Kb)
ATCC ID	Composition (%)	ASM_notB	ASM_B
ATCC_15703	0.02	0	0
ATCC_17982	0.02	0	0
ATCC_47077	0.02	0	0
ATCC_8482	0.02	87771	87771
ATCC_BAA816	0.02	58704	58704
ATCC_11828	0.18	2487269	2487382
ATCC_17978	0.18	4057389	4853545
ATCC_33323	0.18	1881084	1893389
ATCC_700392	0.18	1654585	1658017
ATCC_BAA335	0.18	2116869	2117282
ATCC_10987	1.8	5390908	5422839
ATCC_35702	1.8	5987318	6160284
ATCC_9027	1.8	6253780	6388863
ATCC_BAA1556	1.8	2843787	2957694
ATCC_BAA611	1.8	2131451	2150453
ATCC_12228	18	2560202	3647530
ATCC_17029	18	4463098	4581072
ATCC_33277	18	2307081	2464221
ATCC_700610	18	2024957	2024611
ATCC_700926	18	4848692	4691157
NGA50 per strain
ATCC ID	Composition (%)	ASM_notB	ASM_B
ATCC_15703	0.02	-	-
ATCC_17982	0.02	-	-
ATCC_47077	0.02	-	-
ATCC_8482	0.02	1785	1785
ATCC_BAA816	0.02	-	-
ATCC_11828	0.18	708981	708994
ATCC_17978	0.18	649754	906956
ATCC_33323	0.18	433930	478874
ATCC_700392	0.18	272364	257399
ATCC_BAA335	0.18	45688	45687
ATCC_10987	1.8	1179430	4882355
ATCC_35702	1.8	1410334	1409543
ATCC_9027	1.8	3904369	3904503
ATCC_BAA1556	1.8	353975	439705
ATCC_BAA611	1.8	787046	1708850
ATCC_12228	18	660836	490878
ATCC_17029	18	607800	746530
ATCC_33277	18	122537	111738
ATCC_700610	18	629200	773344
ATCC_700926	18	601666	874999
NA50 per strain
ATCC ID	Composition (%)	ASM_notB	ASM_B
ATCC_15703	0.02	1124	1124
ATCC_17982	0.02	1299	1299
ATCC_47077	0.02	1516	1516
ATCC_8482	0.02	2474	2474
ATCC_BAA816	0.02	1367	1367
ATCC_11828	0.18	708981	708994
ATCC_17978	0.18	649754	649672
ATCC_33323	0.18	433930	478874
ATCC_700392	0.18	409598	257399
ATCC_BAA335	0.18	45688	45687
ATCC_10987	1.8	1179430	4882355
ATCC_35702	1.8	1410334	924766
ATCC_9027	1.8	3904369	3904503
ATCC_BAA1556	1.8	353975	439705
ATCC_BAA611	1.8	787046	1708850
ATCC_12228	18	660836	253941
ATCC_17029	18	607800	746530
ATCC_33277	18	122537	111738
ATCC_700610	18	629200	773344
ATCC_700926	18	601666	874999

## Sheet: CAMI-high
Supplementary Data 1 Sheet 2: The impact of VAE-based binning algorithm adopted by Pangaea on the final assembly results using stLFR linked-reads of CAMI-high.
Genome statistics	ASM_notB	ASM_B
Total length	798028372	799834811
Genome fraction (%)	27.794	27.712
Total aligned length	796236777	797831695
Largest alignment	3402889	3402679
N50	241014	254141
Overall NA50	208307	212494
Total length (contig > 10Kb)	775334756	776735912

## Sheet: S1, S2, S3
Supplementary Data 1 Sheet 3: The impact of VAE-based binning algorithm adopted by Pangaea on the final assembly results using stLFR linked-reads of S1, S2, and S3.
Genome statistics	ASM_notB	ASM_B
S1
Total length	487136757	488785611
Longest contig	2398750	2394379
N50	61078	64394
S2
Total length	421195015	408819148
Longest contig	2525514	2877256
N50	158853	188161
S3
Total length	329752721	323679273
Longest contig	4769740	4769781
N50	111216	105969
