# Supplementary material for: Exploring high-quality microbial genomes by assembling short-reads with long-range connectivity
Source: Nat Commun. 2024 May 31;15:4631. doi: 10.1038/s41467-024-49060-z (PMC11143213; doi:10.1038/s41467-024-49060-z)
Supplement: Supplementary file 5 — Supplementary Data 2 [file 41467_2024_49060_MOESM5_ESM.xlsx]

## Sheet: CAMI-high ASM_B
Bin	Completeness	Contamination	tRNA	rna.16S	rna.23S	rna.5S	Quality
bin.100	4.17	0	2	0	0	0	FALSE
bin.101	5.17	0	2	0	0	0	FALSE
bin.102	1.79	0	0	0	0	0	FALSE
bin.103	65.01	0	19	0	0	0	FALSE
bin.104	82.08	1.28	31	0	0	2	FALSE
bin.105	96.03	0.48	37	1	1	1	NC
bin.106	0	0	0	0	0	0	FALSE
bin.107	96.33	6.95	65	0	0	1	FALSE
bin.108	99.62	0	31	0	0	0	FALSE
bin.109	74.59	1.23	38	0	0	0	FALSE
bin.10	6.9	0	2	0	0	0	FALSE
bin.110	0	0	0	0	0	0	FALSE
bin.111	22.41	0	6	0	0	0	FALSE
bin.112	93.83	0.63	48	0	0	1	FALSE
bin.113	75.35	0	12	0	0	0	FALSE
bin.114	25.86	0	18	0	0	0	FALSE
bin.115	12.07	0	3	0	0	0	FALSE
bin.116	72.41	0.86	35	0	0	0	FALSE
bin.117	68.16	0.1	21	0	0	0	FALSE
bin.118	0	0	2	0	0	0	FALSE
bin.119	52.59	0	30	0	0	0	FALSE
bin.11	35.71	0	3	0	0	0	FALSE
bin.120	0	0	0	0	0	0	FALSE
bin.121	0	0	9	0	0	0	FALSE
bin.122	0	0	4	0	0	0	FALSE
bin.123	8.33	0	17	0	0	0	FALSE
bin.124	0	0	5	0	0	0	FALSE
bin.125	81.03	0.86	12	0	0	0	FALSE
bin.126	5.3	0	2	0	0	0	FALSE
bin.127	5.17	0	8	0	0	0	FALSE
bin.128	4.17	0	0	0	0	0	FALSE
bin.129	89.47	2.39	27	0	0	1	FALSE
bin.12	14.04	0	6	0	1	1	FALSE
bin.130	98.04	1.01	38	1	2	2	NC
bin.131	14.04	0	6	0	0	0	FALSE
bin.132	0	0	0	1	0	0	FALSE
bin.133	86.64	0.98	21	0	0	0	FALSE
bin.134	93.55	0.32	41	0	0	0	FALSE
bin.135	94.29	1.43	43	0	0	0	FALSE
bin.136	11.48	0	9	0	0	0	FALSE
bin.137	89.29	60.88	94	0	0	3	FALSE
bin.138	94.09	0.27	39	0	0	0	FALSE
bin.139	8.38	0	6	0	0	0	FALSE
bin.13	14.79	0.7	0	0	0	0	FALSE
bin.140	0	0	0	0	0	0	FALSE
bin.141	18.71	0	16	0	0	0	FALSE
bin.142	35.23	0.63	21	0	0	0	FALSE
bin.143	78.61	0	27	0	0	0	FALSE
bin.144	4.17	0	0	0	0	0	FALSE
bin.145	87.76	0.35	14	0	0	1	FALSE
bin.146	24.14	0	6	0	0	0	FALSE
bin.147	44.06	0	11	0	0	0	FALSE
bin.148	5.49	0	0	0	0	0	FALSE
bin.149	89.35	0.66	73	0	0	2	FALSE
bin.14	13.79	0	6	0	0	0	FALSE
bin.150	34.48	8.62	5	0	0	0	FALSE
bin.151	43.1	0	14	0	0	1	FALSE
bin.152	83.24	0	37	0	0	1	FALSE
bin.153	8.62	0	4	0	0	0	FALSE
bin.154	40.22	5.96	27	1	1	1	FALSE
bin.155	91.38	6.9	38	0	0	0	FALSE
bin.156	0	0	2	0	0	0	FALSE
bin.157	12.07	0	0	0	0	0	FALSE
bin.158	95.47	0.49	31	0	0	0	FALSE
bin.159	50.88	0	20	0	0	0	FALSE
bin.15	37.07	0	9	0	0	0	FALSE
bin.160	0	0	5	0	0	0	FALSE
bin.161	75	0	5	1	1	2	FALSE
bin.162	4.17	0	10	0	0	0	FALSE
bin.163	98.77	1.49	48	0	0	1	FALSE
bin.164	43.98	0	4	0	0	0	FALSE
bin.165	12.28	1.75	6	0	0	0	FALSE
bin.166	16.67	0	11	0	0	0	FALSE
bin.167	36.36	0	20	0	0	0	FALSE
bin.168	44.29	0	28	0	0	0	FALSE
bin.169	85.81	14.52	41	3	0	1	FALSE
bin.16	6.9	0	2	0	0	0	FALSE
bin.170	93.16	0.65	36	1	1	1	NC
bin.171	0	0	17	0	0	0	FALSE
bin.172	90.12	0.09	48	0	0	1	FALSE
bin.173	72.23	9.66	19	0	0	1	FALSE
bin.174	82.39	2.77	22	0	0	0	FALSE
bin.175	97.83	1.09	38	0	0	1	FALSE
bin.176	6.9	0	6	0	0	0	FALSE
bin.177	54.69	0.75	13	0	0	1	FALSE
bin.178	4.17	0	0	0	0	3	FALSE
bin.179	62.07	0	39	0	0	0	FALSE
bin.17	0	0	0	0	0	0	FALSE
bin.180	0	0	0	0	0	0	FALSE
bin.181	66.27	0.4	29	1	1	1	FALSE
bin.182	88.22	0.41	44	0	0	0	FALSE
bin.183	4.39	0	3	0	0	0	FALSE
bin.184	93.8	0.69	34	2	2	2	NC
bin.185	36.21	0	2	0	0	0	FALSE
bin.186	8.62	0	2	0	0	0	FALSE
bin.187	22.41	0	4	0	0	0	FALSE
bin.188	4.17	0	0	0	0	0	FALSE
bin.189	4.52	0	0	0	0	0	FALSE
bin.18	0	0	12	0	0	0	FALSE
bin.190	97.01	1.3	71	0	0	0	FALSE
bin.191	25.86	0	11	1	0	0	FALSE
bin.192	53.85	0.07	37	0	0	1	FALSE
bin.193	21.82	0	5	0	0	0	FALSE
bin.194	95.52	5.18	46	1	1	0	FALSE
bin.195	16.67	0	15	0	0	0	FALSE
bin.196	0	0	0	0	0	0	FALSE
bin.197	27.71	0.15	9	0	0	1	FALSE
bin.198	29.31	0	15	0	1	1	FALSE
bin.199	86.71	0.63	49	0	0	0	FALSE
bin.19	46.55	0	26	0	0	0	FALSE
bin.1	24.56	0	2	0	0	0	FALSE
bin.200	96.43	0.6	34	1	3	2	NC
bin.201	12.5	0	7	0	0	0	FALSE
bin.202	32.92	0	24	0	0	0	FALSE
bin.203	95.86	8.46	21	0	0	0	FALSE
bin.204	51.48	0	25	0	0	1	FALSE
bin.205	8.33	0	0	0	0	0	FALSE
bin.206	91.77	0.87	35	0	0	0	FALSE
bin.207	47.93	0	21	0	0	0	FALSE
bin.208	96.15	0.58	44	0	0	1	FALSE
bin.209	4.17	0	5	0	0	0	FALSE
bin.20	4.17	0	6	0	0	0	FALSE
bin.210	49.12	0	17	0	0	0	FALSE
bin.211	7.02	0	0	0	0	0	FALSE
bin.212	3.45	0	0	0	0	0	FALSE
bin.213	0	0	0	0	0	0	FALSE
bin.214	93.55	1.23	34	0	0	1	FALSE
bin.215	8.33	0	2	0	0	0	FALSE
bin.216	53.96	0.88	16	0	0	0	FALSE
bin.217	18.45	0	8	0	0	0	FALSE
bin.218	92.88	5.36	51	0	0	1	FALSE
bin.219	93.1	63.56	54	2	0	2	FALSE
bin.21	25.03	0.15	14	0	0	0	FALSE
bin.220	87.79	2.69	53	0	0	0	FALSE
bin.221	53.36	26.44	49	0	0	1	FALSE
bin.222	36.21	1.72	9	0	0	0	FALSE
bin.223	85.03	0.6	30	0	0	0	FALSE
bin.224	28.45	1.72	9	0	0	0	FALSE
bin.225	31.03	0	6	0	0	0	FALSE
bin.226	24.14	0	7	0	0	0	FALSE
bin.227	58.84	0	34	0	0	1	FALSE
bin.228	80.36	0.6	25	0	0	0	FALSE
bin.229	99.05	0.14	31	0	0	0	FALSE
bin.22	22.41	0	9	0	0	0	FALSE
bin.230	0	0	9	0	0	0	FALSE
bin.231	95.77	0	37	1	1	1	NC
bin.232	58.7	3.69	32	0	0	1	FALSE
bin.233	45.07	0	24	0	1	1	FALSE
bin.234	80.43	0.54	28	0	0	1	FALSE
bin.235	15.52	0	5	0	0	0	FALSE
bin.236	21.82	0	4	0	0	0	FALSE
bin.237	0	0	0	0	0	0	FALSE
bin.238	3.45	0	0	0	0	0	FALSE
bin.239	82.35	0.22	50	1	1	1	FALSE
bin.23	72.68	0	21	0	0	0	FALSE
bin.240	20.69	0	3	0	0	0	FALSE
bin.241	32.76	0	32	0	0	0	FALSE
bin.242	15.52	0	13	0	0	0	FALSE
bin.243	0	0	0	0	0	0	FALSE
bin.244	0	0	0	0	0	0	FALSE
bin.245	0	0	0	0	0	0	FALSE
bin.246	88.29	0	33	0	0	0	FALSE
bin.247	99.6	3.76	31	0	0	1	FALSE
bin.248	46.97	0.78	22	1	0	1	FALSE
bin.249	70.03	3.91	17	0	0	0	FALSE
bin.24	77.38	0	24	0	0	0	FALSE
bin.250	60.49	0.12	28	0	0	0	FALSE
bin.251	34.43	0	22	0	0	0	FALSE
bin.252	88.96	13	44	0	0	1	FALSE
bin.253	0	0	0	0	0	0	FALSE
bin.254	95.26	1.24	43	0	0	1	FALSE
bin.255	80.13	12.23	40	0	0	0	FALSE
bin.256	16.16	0	6	0	0	0	FALSE
bin.257	21.05	0	2	0	0	0	FALSE
bin.258	97.55	0.7	6	0	0	0	FALSE
bin.259	45.61	0	45	0	0	0	FALSE
bin.25	3.51	0	9	0	0	0	FALSE
bin.260	89.71	28.48	61	0	0	0	FALSE
bin.261	96.27	1.75	13	0	0	0	FALSE
bin.262	99.48	0.63	47	1	1	1	NC
bin.263	85.06	1.75	13	0	0	0	FALSE
bin.264	0	0	2	0	0	0	FALSE
bin.265	86.96	0	27	0	0	0	FALSE
bin.266	90.66	12.68	59	1	1	1	FALSE
bin.267	95.42	0.14	42	0	0	1	FALSE
bin.268	85.54	0.99	11	0	0	1	FALSE
bin.269	82.84	3.93	20	0	0	2	FALSE
bin.26	4.17	0	2	0	0	0	FALSE
bin.270	43.28	0	23	0	0	1	FALSE
bin.271	48.28	0	18	0	1	1	FALSE
bin.272	0	0	0	0	0	0	FALSE
bin.273	0	0	0	0	0	0	FALSE
bin.274	4.17	0	2	0	0	0	FALSE
bin.275	98.98	2.08	34	1	0	0	FALSE
bin.276	76.54	23.73	47	0	0	4	FALSE
bin.277	61.4	8.77	36	0	0	0	FALSE
bin.278	8.23	0	21	0	0	0	FALSE
bin.279	89.47	0	31	0	0	0	FALSE
bin.27	0	0	3	0	0	0	FALSE
bin.280	46.55	0	5	0	0	0	FALSE
bin.281	93.43	0.49	41	0	0	0	FALSE
bin.282	99.5	0.54	32	0	0	0	FALSE
bin.283	83.57	0	18	0	0	1	FALSE
bin.284	0	0	0	0	0	0	FALSE
bin.285	4.17	0	5	0	0	0	FALSE
bin.286	20.83	0	15	1	1	1	FALSE
bin.287	50	0	7	0	0	0	FALSE
bin.288	4.17	0	0	0	0	0	FALSE
bin.289	8.33	0	2	0	0	0	FALSE
bin.28	13.79	0	10	0	0	0	FALSE
bin.290	4.17	0	17	0	0	0	FALSE
bin.291	37.11	0.15	13	0	0	0	FALSE
bin.292	17.39	0	10	0	0	0	FALSE
bin.293	19.16	0	6	0	0	1	FALSE
bin.294	7.02	0	7	0	0	0	FALSE
bin.295	14.01	1.9	6	0	0	0	FALSE
bin.296	4.17	0	0	0	0	0	FALSE
bin.297	77.59	3.45	47	0	0	0	FALSE
bin.298	10.34	5.17	0	0	0	0	FALSE
bin.299	76.97	19.62	42	2	1	1	FALSE
bin.29	0	0	8	0	0	0	FALSE
bin.2	33.73	0	17	0	0	0	FALSE
bin.300	0	0	2	0	0	0	FALSE
bin.301	4.17	0	2	0	0	0	FALSE
bin.302	25	0	22	0	0	0	FALSE
bin.303	0	0	0	0	0	0	FALSE
bin.304	0	0	0	0	0	0	FALSE
bin.305	10.34	0	0	0	0	0	FALSE
bin.306	99.51	8.05	86	0	0	2	FALSE
bin.307	24.14	0	8	0	0	0	FALSE
bin.308	88.52	8.69	70	0	0	2	FALSE
bin.309	48.28	0	13	0	0	0	FALSE
bin.30	56.9	0	7	0	0	0	FALSE
bin.310	88.45	0.69	26	0	0	0	FALSE
bin.311	97.2	0.7	45	0	0	2	FALSE
bin.312	96.65	0.16	41	1	2	2	NC
bin.313	91.86	0.57	23	0	0	1	FALSE
bin.314	98.16	0.19	27	0	0	0	FALSE
bin.315	100	1.72	65	0	0	2	FALSE
bin.316	100	1.04	47	0	0	2	FALSE
bin.317	31.03	1.72	28	0	0	1	FALSE
bin.318	99.16	21.37	59	1	1	1	FALSE
bin.319	98.68	1.85	33	2	2	0	FALSE
bin.31	30.27	0	6	0	0	0	FALSE
bin.320	63.79	0	46	0	0	1	FALSE
bin.321	78.27	8.28	35	0	0	7	FALSE
bin.322	90.78	2.01	26	0	0	1	FALSE
bin.323	35.16	0	24	0	0	0	FALSE
bin.324	98.4	0.4	27	0	0	0	FALSE
bin.325	92.98	0.53	39	0	0	0	FALSE
bin.326	67.24	19.59	66	0	0	1	FALSE
bin.327	7.02	0	0	0	0	0	FALSE
bin.328	0	0	0	0	0	0	FALSE
bin.329	69.96	0	35	0	0	1	FALSE
bin.32	8.33	0	7	1	0	1	FALSE
bin.330	0	0	0	0	0	0	FALSE
bin.331	89.6	0	48	0	0	1	FALSE
bin.332	0	0	7	0	0	0	FALSE
bin.333	98.82	0.69	45	1	1	1	NC
bin.334	98.48	0.45	41	0	0	0	FALSE
bin.335	4.17	0	7	0	0	0	FALSE
bin.336	52.63	1.75	7	0	0	0	FALSE
bin.337	29.19	0.67	14	0	0	0	FALSE
bin.338	0	0	0	0	0	0	FALSE
bin.339	27.59	0	13	0	0	0	FALSE
bin.33	50	0	15	0	0	0	FALSE
bin.340	98.85	33.18	73	2	3	3	FALSE
bin.341	0	0	0	0	0	0	FALSE
bin.342	91.24	0.71	52	0	0	2	FALSE
bin.343	32.76	0	10	0	0	1	FALSE
bin.344	62.07	1.72	31	0	0	0	FALSE
bin.345	9.09	0	8	0	0	0	FALSE
bin.346	8.33	0	10	0	0	0	FALSE
bin.347	12.41	0	7	0	0	1	FALSE
bin.348	34.48	0	18	0	0	0	FALSE
bin.349	72.57	0	13	0	0	1	FALSE
bin.34	24.56	0	9	0	0	0	FALSE
bin.350	0	0	0	0	0	0	FALSE
bin.351	22.41	0	23	0	0	1	FALSE
bin.352	71.28	0.71	25	0	0	0	FALSE
bin.353	56.54	10.13	11	0	0	0	FALSE
bin.354	78.4	0.48	33	0	0	0	FALSE
bin.355	99.59	0	60	0	0	0	FALSE
bin.356	99.59	0.17	43	1	1	1	NC
bin.357	0	0	0	0	0	0	FALSE
bin.358	25.86	0	23	0	0	0	FALSE
bin.359	99.14	0.71	41	1	1	1	NC
bin.35	0	0	2	0	0	0	FALSE
bin.360	89.56	1.72	20	0	0	0	FALSE
bin.361	81.29	0	36	0	1	1	FALSE
bin.362	29.31	0	21	1	1	1	FALSE
bin.363	18.97	0	13	0	0	0	FALSE
bin.364	67.93	0.21	39	1	1	1	FALSE
bin.365	17.24	0	16	0	0	0	FALSE
bin.366	32.97	0	10	0	0	0	FALSE
bin.367	17.2	0.15	13	0	0	0	FALSE
bin.368	90.97	0	31	0	0	0	FALSE
bin.369	10.13	0	8	0	0	1	FALSE
bin.36	63.79	0	25	0	0	0	FALSE
bin.370	95.7	1.08	37	0	0	1	FALSE
bin.371	0	0	0	0	0	0	FALSE
bin.372	34.97	0	13	0	0	0	FALSE
bin.373	0	0	2	0	0	0	FALSE
bin.374	46.55	0	25	0	0	0	FALSE
bin.375	59.06	0	12	0	0	0	FALSE
bin.376	29.82	0	14	0	0	0	FALSE
bin.377	0	0	0	0	0	0	FALSE
bin.378	0	0	0	0	0	0	FALSE
bin.379	15.89	6.54	8	0	0	0	FALSE
bin.37	0	0	2	0	0	0	FALSE
bin.380	72.79	0	20	0	0	0	FALSE
bin.381	4.17	0	0	0	0	0	FALSE
bin.38	10.34	0	0	0	0	0	FALSE
bin.39	61.31	0	17	0	0	0	FALSE
bin.3	11.86	0	10	0	0	0	FALSE
bin.40	36.21	0	16	0	0	0	FALSE
bin.41	22.41	0	18	0	0	0	FALSE
bin.42	100	10.34	34	0	0	0	FALSE
bin.43	87.8	0	40	0	0	0	FALSE
bin.44	28.07	10.53	17	0	0	0	FALSE
bin.45	4.17	0	2	0	0	0	FALSE
bin.46	98.54	0	34	0	0	0	FALSE
bin.47	4.17	0	4	0	0	0	FALSE
bin.48	22.41	0	13	1	1	0	FALSE
bin.49	53.45	0	20	0	0	0	FALSE
bin.4	13.79	0	3	0	0	0	FALSE
bin.50	70.74	3.78	31	0	0	1	FALSE
bin.51	92.19	26.66	33	0	0	1	FALSE
bin.52	97.71	3.27	42	0	0	0	FALSE
bin.53	0	0	6	0	0	0	FALSE
bin.54	0	0	9	0	0	0	FALSE
bin.55	25.86	6.9	8	0	0	0	FALSE
bin.56	20.83	20.83	22	4	4	4	FALSE
bin.57	3.83	0	4	0	0	0	FALSE
bin.58	96.7	4.51	27	1	2	2	NC
bin.59	3.45	0	0	0	0	0	FALSE
bin.5	0	0	0	0	0	0	FALSE
bin.60	95.97	0	28	0	0	0	FALSE
bin.61	83.78	4.2	26	0	0	1	FALSE
bin.62	26.18	0	10	0	0	0	FALSE
bin.63	27.59	0	3	0	0	0	FALSE
bin.64	93.81	7.75	44	1	1	1	FALSE
bin.65	54.44	4.03	25	0	0	0	FALSE
bin.66	85.44	1.54	77	0	0	4	FALSE
bin.67	47.61	1.68	9	0	0	0	FALSE
bin.68	17.24	0	2	0	0	0	FALSE
bin.69	0	0	0	0	0	0	FALSE
bin.6	4.17	0	2	0	0	0	FALSE
bin.70	10.71	3.57	3	0	0	1	FALSE
bin.71	55.34	3.51	31	0	0	0	FALSE
bin.72	8.33	0	5	0	0	0	FALSE
bin.73	65.48	7.26	34	0	0	1	FALSE
bin.74	73.28	0	18	0	0	0	FALSE
bin.75	0	0	4	0	0	0	FALSE
bin.76	17.86	0	2	1	0	0	FALSE
bin.77	51.91	0	20	0	0	0	FALSE
bin.78	2.08	0	2	0	0	0	FALSE
bin.79	0	0	0	0	0	0	FALSE
bin.7	0	0	0	0	0	0	FALSE
bin.80	92.67	0.99	29	0	0	0	FALSE
bin.81	93.08	1.15	26	1	1	0	FALSE
bin.82	92.18	2.69	25	1	1	1	NC
bin.83	85.94	0.62	43	0	0	0	FALSE
bin.84	25.86	0	9	0	0	0	FALSE
bin.85	0	0	0	0	0	0	FALSE
bin.86	59.66	0	16	1	0	0	FALSE
bin.87	32.76	0	8	0	0	0	FALSE
bin.88	48.62	6.9	6	0	0	1	FALSE
bin.89	25.86	0	6	0	0	0	FALSE
bin.8	0	0	0	0	0	1	FALSE
bin.90	95.75	1.36	35	0	0	1	FALSE
bin.91	18.97	0	2	0	0	0	FALSE
bin.92	5.47	0	3	0	0	1	FALSE
bin.93	99.44	0	46	1	1	1	NC
bin.94	4.31	0	0	0	0	0	FALSE
bin.95	18.97	0	13	0	1	1	FALSE
bin.96	53.45	1.72	23	0	0	1	FALSE
bin.97	0	0	0	0	0	0	FALSE
bin.98	95.14	0.04	27	0	0	1	FALSE
bin.99	94.05	3.27	20	0	0	1	FALSE
bin.9	0	0	6	0	0	0	FALSE

## Sheet: CAMI-high ASM_notB
Bin	Completeness	Contamination	tRNA	rna.16S	rna.23S	rna.5S	Quality
bin.100	83.57	0	18	0	0	1	FALSE
bin.101	12.07	0	2	0	0	0	FALSE
bin.102	0	0	0	0	0	0	FALSE
bin.103	22.41	0	23	0	0	1	FALSE
bin.104	72.57	0	13	0	0	1	FALSE
bin.105	93.55	0.32	41	0	0	0	FALSE
bin.106	47.1	0.78	22	1	0	1	FALSE
bin.107	15.52	0	5	0	0	0	FALSE
bin.108	22.41	0	18	0	0	0	FALSE
bin.109	88.79	0.15	34	0	0	0	FALSE
bin.10	0	0	0	0	0	0	FALSE
bin.110	95.75	1.36	35	0	0	1	FALSE
bin.111	10.69	1.72	2	0	0	0	FALSE
bin.112	80.43	0.54	28	0	0	1	FALSE
bin.113	4.17	0	4	0	0	0	FALSE
bin.114	4.17	0	0	0	0	0	FALSE
bin.115	0	0	2	0	0	0	FALSE
bin.116	4.17	0	0	0	0	0	FALSE
bin.117	96.65	0.16	41	1	2	2	NC
bin.118	49.11	0	21	0	0	0	FALSE
bin.119	97.55	0.7	6	0	0	0	FALSE
bin.11	0	0	0	0	0	0	FALSE
bin.120	96.13	0.58	43	0	0	1	FALSE
bin.121	65.45	0	21	0	0	0	FALSE
bin.122	75.77	0.96	33	0	0	0	FALSE
bin.123	44.83	5.17	3	0	0	1	FALSE
bin.124	55.87	43.4	48	0	0	3	FALSE
bin.125	5.17	0	17	0	0	0	FALSE
bin.126	94.55	0.38	30	0	0	0	FALSE
bin.127	97.2	0.7	45	0	0	2	FALSE
bin.128	96.27	0.48	37	1	1	1	NC
bin.129	10.11	1.12	0	0	0	5	FALSE
bin.12	0	0	6	0	0	0	FALSE
bin.130	50.88	1.75	6	0	0	0	FALSE
bin.131	81.36	0.04	18	0	0	1	FALSE
bin.132	82.9	9.82	20	0	0	0	FALSE
bin.133	36.21	1.72	9	0	0	0	FALSE
bin.134	7.02	0	0	0	0	0	FALSE
bin.135	0	0	0	0	0	0	FALSE
bin.136	8.62	0	6	0	0	0	FALSE
bin.137	17.24	0	16	0	0	0	FALSE
bin.138	37.15	13.69	18	0	0	0	FALSE
bin.139	0	0	0	0	0	0	FALSE
bin.13	35.71	0	3	0	0	0	FALSE
bin.140	76.6	0.33	5	0	0	1	FALSE
bin.141	8.33	0	0	0	0	0	FALSE
bin.142	0	0	0	0	0	0	FALSE
bin.143	84.32	0	35	0	0	1	FALSE
bin.144	64.11	0	19	0	0	0	FALSE
bin.145	36.36	0	20	0	0	0	FALSE
bin.146	43.98	0	4	0	0	0	FALSE
bin.147	6.9	0	2	0	0	0	FALSE
bin.148	63.16	0	39	0	0	0	FALSE
bin.149	99.14	0.71	41	1	1	1	NC
bin.14	12.5	0	15	0	0	0	FALSE
bin.150	0	0	15	2	2	2	FALSE
bin.151	0	0	0	0	0	0	FALSE
bin.152	5.17	0	2	0	0	0	FALSE
bin.153	4.39	0	3	0	0	0	FALSE
bin.154	75.74	0	8	1	1	2	FALSE
bin.155	0	0	0	0	0	0	FALSE
bin.156	85.94	0.62	43	0	0	0	FALSE
bin.157	12.15	0	14	1	1	1	FALSE
bin.158	6.86	0	5	0	0	0	FALSE
bin.159	86.64	0	21	0	0	0	FALSE
bin.15	37.52	0.75	13	0	0	1	FALSE
bin.160	0	0	31	0	0	0	FALSE
bin.161	93.16	0.65	36	1	1	1	NC
bin.162	27.71	0.15	9	0	0	1	FALSE
bin.163	0	0	0	0	0	0	FALSE
bin.164	0	0	0	0	0	0	FALSE
bin.165	96.71	3.04	56	0	0	1	FALSE
bin.166	29.82	0	14	0	0	0	FALSE
bin.167	0	0	5	0	0	0	FALSE
bin.168	78.61	0	27	0	0	0	FALSE
bin.169	13.92	0	3	0	0	1	FALSE
bin.16	14.04	0	6	0	1	1	FALSE
bin.170	16.16	0	6	0	0	0	FALSE
bin.171	72.41	0.86	35	0	0	0	FALSE
bin.172	12.07	0	5	0	0	0	FALSE
bin.173	92.79	58.29	82	0	0	2	FALSE
bin.174	4.52	0	0	0	0	0	FALSE
bin.175	0	0	0	0	0	0	FALSE
bin.176	0	0	0	0	0	0	FALSE
bin.177	65.52	0	42	0	0	1	FALSE
bin.178	66.27	0.4	29	1	1	1	FALSE
bin.179	14.29	0	2	1	0	0	FALSE
bin.17	4.17	0	2	0	0	0	FALSE
bin.180	0	0	0	0	0	0	FALSE
bin.181	87.84	1.72	20	0	0	0	FALSE
bin.182	95.95	0	60	0	0	1	FALSE
bin.183	0	0	0	0	0	0	FALSE
bin.184	54.51	0	20	0	0	1	FALSE
bin.185	88.06	1.21	35	0	0	0	FALSE
bin.186	65.52	13.79	39	0	0	0	FALSE
bin.187	62.37	12.29	17	0	0	2	FALSE
bin.188	57.32	0.87	32	0	0	1	FALSE
bin.189	4.17	0	0	0	0	0	FALSE
bin.18	12.07	1.72	3	0	0	0	FALSE
bin.190	9.28	0.43	6	0	0	0	FALSE
bin.191	48.28	0	18	0	1	1	FALSE
bin.192	34.43	0	22	0	0	0	FALSE
bin.193	4.17	0	15	0	0	1	FALSE
bin.194	0	0	2	0	0	0	FALSE
bin.195	94.29	1.43	42	0	0	0	FALSE
bin.196	26.32	0	8	0	0	0	FALSE
bin.197	91.32	0.71	52	0	0	2	FALSE
bin.198	100	1.72	65	0	0	2	FALSE
bin.199	94.33	0	60	0	0	0	FALSE
bin.19	13.79	0	6	0	0	0	FALSE
bin.1	22.41	0	6	0	0	0	FALSE
bin.200	53.45	1.72	22	0	0	1	FALSE
bin.201	18.97	0	13	0	0	0	FALSE
bin.202	0	0	0	0	0	0	FALSE
bin.203	46.85	0	11	0	0	0	FALSE
bin.204	89.47	0	31	0	0	0	FALSE
bin.205	99.5	0.54	32	0	0	0	FALSE
bin.206	49.12	0	17	0	0	0	FALSE
bin.207	15.49	0.7	0	0	0	0	FALSE
bin.208	50	0	7	0	0	0	FALSE
bin.209	5.17	0	2	0	0	0	FALSE
bin.20	0	0	0	0	0	0	FALSE
bin.210	92.18	2.69	25	1	1	1	NC
bin.211	91.77	0.87	35	0	0	0	FALSE
bin.212	19.88	0	16	0	0	0	FALSE
bin.213	25.86	0	6	0	0	0	FALSE
bin.214	17.2	0.15	13	0	0	0	FALSE
bin.215	8.62	0	4	0	0	0	FALSE
bin.216	84.75	1.77	34	0	0	0	FALSE
bin.217	54.44	4.03	23	0	0	0	FALSE
bin.218	63.79	1.72	34	0	0	0	FALSE
bin.219	12.5	0	8	0	0	0	FALSE
bin.21	21.82	0	5	0	0	0	FALSE
bin.220	97.04	6.03	45	0	0	2	FALSE
bin.221	64.9	0	10	0	0	0	FALSE
bin.222	0	0	0	0	0	0	FALSE
bin.223	4.17	0	2	0	0	0	FALSE
bin.224	70.69	23.98	53	0	0	3	FALSE
bin.225	97.24	1.49	48	0	0	1	FALSE
bin.226	0	0	0	0	0	0	FALSE
bin.227	0	0	10	0	0	0	FALSE
bin.228	0	0	8	0	0	0	FALSE
bin.229	3.45	0	0	0	0	0	FALSE
bin.22	6.9	0	2	0	0	0	FALSE
bin.230	2.08	0	2	0	0	0	FALSE
bin.231	8.77	1.75	0	0	0	0	FALSE
bin.232	0	0	0	0	0	0	FALSE
bin.233	4.17	0	3	0	0	0	FALSE
bin.234	8.62	0	0	0	0	0	FALSE
bin.235	0	0	0	0	0	0	FALSE
bin.236	8.33	0	0	0	0	0	FALSE
bin.237	47.66	13.08	14	0	0	0	FALSE
bin.238	0	0	0	0	0	0	FALSE
bin.239	12.5	0	2	0	0	0	FALSE
bin.23	0	0	0	0	0	0	FALSE
bin.240	0	0	0	0	0	0	FALSE
bin.241	98.43	0	46	1	1	1	NC
bin.242	59.96	0	28	1	2	2	FALSE
bin.243	60.09	0.96	20	0	0	0	FALSE
bin.244	58.62	0	33	0	0	0	FALSE
bin.245	52.07	3.03	11	0	0	0	FALSE
bin.246	98.82	0.69	45	1	1	1	NC
bin.247	25.86	6.9	8	0	0	0	FALSE
bin.248	81.67	0	43	0	0	0	FALSE
bin.249	39.66	0	10	0	1	1	FALSE
bin.24	0	0	12	0	0	0	FALSE
bin.250	53.23	7.26	21	0	0	0	FALSE
bin.251	12.75	4.47	11	0	0	0	FALSE
bin.252	35.58	0.57	6	0	0	1	FALSE
bin.253	57.83	1.34	14	0	0	0	FALSE
bin.254	93.83	0.63	48	0	0	1	FALSE
bin.255	43.97	0	17	0	0	0	FALSE
bin.256	81.07	1.7	40	0	0	1	FALSE
bin.257	0	0	6	0	0	0	FALSE
bin.258	91.23	77.83	77	2	2	2	FALSE
bin.259	36.21	0	16	0	0	0	FALSE
bin.25	20.69	0	5	0	0	0	FALSE
bin.260	61.01	0	17	0	0	0	FALSE
bin.261	10.34	0	0	0	0	0	FALSE
bin.262	100	1.04	47	0	0	2	FALSE
bin.263	95.7	1.08	37	0	0	1	FALSE
bin.264	90.97	0	31	0	0	0	FALSE
bin.265	87.8	0	40	0	0	0	FALSE
bin.266	17.54	0	8	0	0	0	FALSE
bin.267	33.73	0	17	0	0	0	FALSE
bin.268	93.1	44.31	55	2	0	1	FALSE
bin.269	80.36	2.65	40	0	0	0	FALSE
bin.26	14.04	0	6	0	0	0	FALSE
bin.270	0	0	2	0	0	0	FALSE
bin.271	43.1	0	43	0	0	1	FALSE
bin.272	20.83	0	13	0	0	0	FALSE
bin.273	92.76	4.03	86	0	0	3	FALSE
bin.274	13.79	0	3	0	0	0	FALSE
bin.275	24.56	0	9	0	0	0	FALSE
bin.276	50	0	15	0	0	0	FALSE
bin.277	30.27	0	6	0	0	0	FALSE
bin.278	43.1	0	13	0	0	0	FALSE
bin.279	63.79	0	25	0	0	0	FALSE
bin.27	5.26	0	15	0	0	0	FALSE
bin.280	0	0	8	0	0	0	FALSE
bin.281	0	0	3	0	0	0	FALSE
bin.282	0	0	3	0	0	0	FALSE
bin.283	4.17	0	2	0	0	0	FALSE
bin.284	3.51	0	9	0	0	0	FALSE
bin.285	7.02	0	0	0	0	0	FALSE
bin.286	98.54	0.19	27	0	0	0	FALSE
bin.287	63.44	0	30	0	0	0	FALSE
bin.288	91.38	6.9	38	0	0	0	FALSE
bin.289	93.45	0.69	32	1	2	2	NC
bin.28	90.74	4.39	49	0	0	1	FALSE
bin.290	36.21	0	2	0	0	0	FALSE
bin.291	35.16	0	24	0	0	0	FALSE
bin.292	69.57	0.91	39	0	0	0	FALSE
bin.293	22.41	0	9	0	0	0	FALSE
bin.294	40.35	0	2	0	0	0	FALSE
bin.295	65.85	0	31	0	0	0	FALSE
bin.296	73.18	0.1	24	0	0	0	FALSE
bin.297	4.17	0	6	0	0	0	FALSE
bin.298	92.98	0.53	39	0	0	0	FALSE
bin.299	44.83	0	13	0	0	0	FALSE
bin.29	11.86	0	10	0	0	0	FALSE
bin.2	0	0	2	0	0	0	FALSE
bin.300	23.6	0.05	11	1	1	0	FALSE
bin.301	56.9	0	7	0	0	0	FALSE
bin.302	100	10.34	34	0	0	0	FALSE
bin.303	92.04	0.74	26	0	0	0	FALSE
bin.304	12.07	0	11	0	0	0	FALSE
bin.305	91.95	0.14	29	0	0	0	FALSE
bin.306	13.79	0	10	0	0	0	FALSE
bin.307	70.13	0	21	0	0	0	FALSE
bin.308	45.07	0	24	0	1	1	FALSE
bin.309	69.96	0	35	0	0	1	FALSE
bin.30	99.11	0.6	37	0	0	0	FALSE
bin.310	22.41	0	4	0	0	0	FALSE
bin.311	52.74	0	29	0	0	1	FALSE
bin.312	93.53	0.83	44	0	0	0	FALSE
bin.313	4.17	0	7	0	0	0	FALSE
bin.314	8.33	0	17	0	0	0	FALSE
bin.315	32.54	0	17	0	0	1	FALSE
bin.316	0	0	4	0	0	0	FALSE
bin.317	98.4	0.4	27	0	0	0	FALSE
bin.318	0	0	0	0	0	0	FALSE
bin.319	37.07	0	9	0	0	0	FALSE
bin.31	0	0	0	0	0	0	FALSE
bin.320	58.84	0	34	0	0	1	FALSE
bin.321	80.32	1.46	33	0	0	2	FALSE
bin.322	90.07	0.49	26	0	0	0	FALSE
bin.323	87.97	1.69	19	0	0	0	FALSE
bin.324	90.12	0.09	48	0	0	1	FALSE
bin.325	45.11	10.34	13	0	0	1	FALSE
bin.326	85.52	1.75	13	0	0	0	FALSE
bin.327	0	0	7	0	0	0	FALSE
bin.328	95.77	0	37	1	1	1	NC
bin.329	44.89	0	14	1	0	0	FALSE
bin.32	48.28	0	28	0	0	2	FALSE
bin.330	70.14	6.03	50	0	0	1	FALSE
bin.331	98.98	2.08	34	1	0	0	FALSE
bin.332	24.56	0	2	0	0	0	FALSE
bin.333	0	0	3	0	1	1	FALSE
bin.334	53.96	0	15	0	0	0	FALSE
bin.335	82.35	0.22	50	1	1	1	FALSE
bin.336	76.11	0.44	22	1	1	0	FALSE
bin.337	80.36	0.6	25	0	0	0	FALSE
bin.338	15.52	0	11	0	0	0	FALSE
bin.339	86.71	0.63	49	0	0	0	FALSE
bin.33	0	0	9	0	0	0	FALSE
bin.340	0	0	0	0	0	0	FALSE
bin.341	33.23	0	15	0	0	0	FALSE
bin.342	50.88	0	20	0	0	0	FALSE
bin.343	99.48	0.63	47	1	1	1	NC
bin.344	89.35	0.66	73	0	0	2	FALSE
bin.345	20.61	0	4	0	0	0	FALSE
bin.346	0	0	0	0	0	0	FALSE
bin.347	0	0	0	0	0	0	FALSE
bin.348	93.53	4.81	68	0	0	1	FALSE
bin.349	16.67	0	8	0	0	0	FALSE
bin.34	44.17	10.03	33	0	0	0	FALSE
bin.350	0	0	0	0	0	0	FALSE
bin.351	34.48	0	18	0	0	0	FALSE
bin.352	97.83	1.09	38	0	0	1	FALSE
bin.353	12.5	0	7	0	0	0	FALSE
bin.354	53.98	2.35	15	0	0	0	FALSE
bin.355	95.42	0.14	42	0	0	1	FALSE
bin.356	67.93	0.21	39	1	1	1	FALSE
bin.357	5.3	0	2	0	0	0	FALSE
bin.358	70.41	2.26	45	1	1	1	FALSE
bin.359	95.97	0	28	0	0	0	FALSE
bin.35	5.17	0	0	0	0	0	FALSE
bin.360	0	0	5	0	0	0	FALSE
bin.361	94.09	0.27	39	0	0	0	FALSE
bin.362	99.59	0.17	43	1	1	1	NC
bin.363	81.29	0	36	0	1	1	FALSE
bin.364	29.31	0	21	1	1	1	FALSE
bin.365	15.52	0	10	0	0	0	FALSE
bin.366	97.8	3.81	41	0	0	0	FALSE
bin.367	63.77	0	12	0	0	0	FALSE
bin.368	18.45	0	8	0	0	0	FALSE
bin.369	20.69	0	3	0	0	0	FALSE
bin.36	32.97	0	10	0	0	0	FALSE
bin.370	96.48	0.7	27	0	0	0	FALSE
bin.371	96.94	0.89	24	0	0	1	FALSE
bin.372	17.39	0	10	0	0	0	FALSE
bin.373	0	0	0	0	0	0	FALSE
bin.374	52.5	0	20	0	0	0	FALSE
bin.375	34.97	0	13	0	0	0	FALSE
bin.376	9.8	0	10	0	0	0	FALSE
bin.377	29.31	0	11	0	0	0	FALSE
bin.378	0	0	2	0	0	0	FALSE
bin.379	93.08	1.15	26	1	1	0	FALSE
bin.37	13.79	1.72	10	0	0	0	FALSE
bin.380	4.17	0	2	0	0	0	FALSE
bin.381	0	0	0	0	0	0	FALSE
bin.382	0	0	5	0	0	0	FALSE
bin.383	21.6	0.19	12	0	0	0	FALSE
bin.384	0	0	6	0	0	0	FALSE
bin.385	12.07	0	0	0	0	0	FALSE
bin.386	18.97	0	13	0	0	0	FALSE
bin.387	72.79	0	20	0	0	0	FALSE
bin.388	66.99	0	21	0	0	0	FALSE
bin.389	31.55	0	13	0	0	0	FALSE
bin.38	0	0	0	0	0	0	FALSE
bin.390	0	0	2	0	0	0	FALSE
bin.391	44.15	0.47	30	1	1	1	FALSE
bin.392	8.33	0	7	1	0	1	FALSE
bin.393	0	0	2	0	0	0	FALSE
bin.39	7.02	1.75	2	0	0	0	FALSE
bin.3	22.41	0	13	1	1	0	FALSE
bin.40	82.84	3.93	20	0	0	2	FALSE
bin.41	8.33	0	10	0	0	0	FALSE
bin.42	71.55	0	18	0	0	0	FALSE
bin.43	7.02	0	4	0	0	0	FALSE
bin.44	4.17	0	0	0	0	0	FALSE
bin.45	6.9	0	4	0	0	0	FALSE
bin.46	6.03	0	0	0	0	0	FALSE
bin.47	18.5	0	11	0	0	0	FALSE
bin.48	11.24	0	5	0	0	1	FALSE
bin.49	4.17	0	5	0	0	0	FALSE
bin.4	53.45	0	20	0	0	0	FALSE
bin.50	60.76	0	16	1	0	0	FALSE
bin.51	0	0	0	0	0	0	FALSE
bin.52	0	0	2	0	0	0	FALSE
bin.53	8.33	0	10	0	0	0	FALSE
bin.54	8.33	0	15	0	0	0	FALSE
bin.55	25.86	0	24	0	0	0	FALSE
bin.56	96.43	0.6	34	1	3	2	NC
bin.57	32.76	0	6	0	0	0	FALSE
bin.58	17.24	0	11	0	1	1	FALSE
bin.59	6.9	0	2	0	0	0	FALSE
bin.5	0	0	0	1	0	0	FALSE
bin.60	80.84	23.82	35	0	0	2	FALSE
bin.61	0	0	0	0	0	0	FALSE
bin.62	98.28	74.14	47	0	0	0	FALSE
bin.63	93.21	5.78	43	1	1	1	FALSE
bin.64	0	0	0	0	0	0	FALSE
bin.65	12.77	0	2	0	0	0	FALSE
bin.66	15.52	0	4	0	0	0	FALSE
bin.67	81.03	0.86	12	0	0	0	FALSE
bin.68	1.79	0	0	0	0	0	FALSE
bin.69	89.47	2.39	27	0	0	1	FALSE
bin.6	19.16	0	6	0	0	1	FALSE
bin.70	86.22	0.6	36	0	0	1	FALSE
bin.71	94.33	0.77	69	0	0	0	FALSE
bin.72	93.55	5.26	32	0	0	1	FALSE
bin.73	77.71	7.18	42	0	0	0	FALSE
bin.74	88.96	8.86	47	0	0	1	FALSE
bin.75	39.66	0	45	0	0	2	FALSE
bin.76	29.31	0	15	0	1	1	FALSE
bin.77	96.27	1.75	14	0	0	1	FALSE
bin.78	85.34	1.86	22	0	0	0	FALSE
bin.79	97.84	1.24	43	0	0	1	FALSE
bin.7	25.86	0	9	0	0	0	FALSE
bin.80	54.69	0.75	13	0	0	1	FALSE
bin.81	89.03	21.61	43	2	0	1	FALSE
bin.82	72.39	0.26	65	0	0	0	FALSE
bin.83	98.04	1.01	38	1	2	2	NC
bin.84	27.59	0	3	0	0	0	FALSE
bin.85	0	0	0	0	0	0	FALSE
bin.86	62.07	0	20	0	0	0	FALSE
bin.87	18.97	0	2	0	0	0	FALSE
bin.88	0	0	0	0	0	0	FALSE
bin.89	0	0	4	0	0	0	FALSE
bin.8	4.17	0	2	0	0	0	FALSE
bin.90	72.74	2.14	60	0	0	3	FALSE
bin.91	88.46	1.75	17	0	0	1	FALSE
bin.92	59.06	0	12	0	0	0	FALSE
bin.93	78.45	32.6	36	0	0	6	FALSE
bin.94	67.24	1.72	22	0	0	1	FALSE
bin.95	52.04	1.9	23	0	0	0	FALSE
bin.96	88.29	0	33	0	0	0	FALSE
bin.97	0	0	0	0	0	0	FALSE
bin.98	56.11	5.07	30	0	0	0	FALSE
bin.99	74.62	0.12	41	0	0	0	FALSE
bin.9	0	0	3	0	0	0	FALSE

## Sheet: S1 ASM_B
Bin	Completeness	Contamination	tRNA	rna.16S	rna.23S	rna.5S	Quality
bin.1	97.32	0	52	2	2	3	NC
bin.10	0	0	NA	0	0	0	FALSE
bin.100	70.18	0	22	2	2	2	FALSE
bin.101	0	0	2	0	0	0	FALSE
bin.102	100	178.24	143	12	9	11	FALSE
bin.103	4.17	0	NA	0	0	0	FALSE
bin.104	4.17	0	NA	0	0	0	FALSE
bin.105	62.49	1.34	4	0	0	1	FALSE
bin.106	22.81	0	NA	0	0	0	FALSE
bin.107	84.07	0.54	11	1	0	0	FALSE
bin.108	71.93	0	13	0	0	0	FALSE
bin.109	87.93	48.22	61	3	3	3	FALSE
bin.11	99.98	1.5	56	5	5	5	NC
bin.110	93.96	0.17	54	5	4	3	NC
bin.111	45.52	0.67	14	0	0	0	FALSE
bin.112	46.49	0.67	23	0	0	0	FALSE
bin.113	45.32	0.67	NA	0	0	0	FALSE
bin.114	10.92	0	NA	0	1	0	FALSE
bin.115	0	0	3	0	0	0	FALSE
bin.116	78.97	0	14	1	2	3	FALSE
bin.117	61.09	1.32	6	1	0	0	FALSE
bin.118	58.47	1.34	4	0	0	0	FALSE
bin.119	1.72	0	NA	0	1	1	FALSE
bin.12	10.34	0	5	0	0	0	FALSE
bin.120	13.79	0	NA	0	0	0	FALSE
bin.121	25.17	0	3	0	0	0	FALSE
bin.122	90.14	0	46	1	1	1	NC
bin.123	11.49	0	13	1	1	0	FALSE
bin.124	90.91	113.44	115	10	10	10	FALSE
bin.125	94.26	9.07	42	5	5	4	FALSE
bin.126	71.64	1.75	10	0	0	0	FALSE
bin.127	61.43	4.46	16	0	0	0	FALSE
bin.128	24.14	3.45	2	1	0	0	FALSE
bin.129	88.48	0.6	38	1	0	1	FALSE
bin.13	8.33	0	8	1	1	1	FALSE
bin.130	100	543.15	381	26	26	28	FALSE
bin.131	97.99	7.85	38	1	1	1	FALSE
bin.132	97.85	1.08	58	4	4	4	NC
bin.133	70.07	0	44	1	1	2	FALSE
bin.134	99.42	3.46	74	5	5	5	NC
bin.135	90.35	0	44	2	3	2	NC
bin.136	20.69	6.9	NA	0	0	0	FALSE
bin.137	0	0	3	1	1	1	FALSE
bin.138	12.07	0	13	1	1	1	FALSE
bin.139	0	0	4	1	1	1	FALSE
bin.14	94.42	0.51	67	5	5	5	NC
bin.140	99.89	0.45	54	4	4	5	NC
bin.141	86.02	4.44	33	0	0	0	FALSE
bin.142	71.57	1.34	21	0	2	3	FALSE
bin.143	0	0	3	1	1	1	FALSE
bin.144	94.56	3.78	52	4	4	5	NC
bin.145	97.47	69.15	41	1	2	7	FALSE
bin.146	83.19	36.23	14	0	0	0	FALSE
bin.147	91.42	1.78	20	1	1	1	NC
bin.148	12.28	0	NA	0	0	0	FALSE
bin.149	87.47	0.84	36	1	1	2	FALSE
bin.15	9.97	0	16	1	1	1	FALSE
bin.150	64.51	0.67	2	0	0	0	FALSE
bin.151	3.73	0	4	0	0	0	FALSE
bin.152	10.34	0	9	0	0	0	FALSE
bin.153	31.19	7.76	4	0	0	1	FALSE
bin.154	73.15	0	28	2	3	2	FALSE
bin.155	54.57	0	29	1	1	1	FALSE
bin.156	98.6	1.17	49	5	5	6	NC
bin.157	48.28	6.9	23	1	1	1	FALSE
bin.158	0	0	NA	0	0	0	FALSE
bin.159	94.94	1.9	45	2	5	2	NC
bin.16	19.76	0	7	1	1	1	FALSE
bin.160	0	0	2	0	0	0	FALSE
bin.161	0	0	NA	0	1	0	FALSE
bin.162	0	0	10	2	3	0	FALSE
bin.163	100	0	57	4	4	4	NC
bin.164	92.4	18.57	38	3	5	3	FALSE
bin.165	100	158.33	77	5	5	6	FALSE
bin.166	27.59	0	10	0	0	0	FALSE
bin.167	10.34	0	5	0	0	0	FALSE
bin.168	84.25	2.05	37	1	1	1	FALSE
bin.169	97.32	0	52	3	3	3	NC
bin.17	98.73	0.02	52	5	5	5	NC
bin.170	44.83	0	21	1	1	2	FALSE
bin.171	31.03	0	24	2	2	2	FALSE
bin.172	25.86	10.34	6	0	0	0	FALSE
bin.173	56.89	2.4	29	1	1	1	FALSE
bin.174	89.87	10.57	19	1	1	4	FALSE
bin.175	0	0	NA	0	0	0	FALSE
bin.176	13.79	0	19	1	1	1	FALSE
bin.177	15.52	0	4	0	0	0	FALSE
bin.18	11.06	0	13	0	0	0	FALSE
bin.19	75.33	0.67	34	2	2	2	FALSE
bin.2	4.71	0	NA	0	0	0	FALSE
bin.20	95.99	4.81	46	2	2	2	NC
bin.21	15.52	1.72	7	0	0	0	FALSE
bin.22	58.23	0.63	49	3	3	3	FALSE
bin.23	35.09	0	2	0	0	0	FALSE
bin.24	86.81	6.04	32	2	3	0	FALSE
bin.25	85.3	1.35	37	2	2	2	FALSE
bin.26	37.58	0.67	15	1	0	0	FALSE
bin.27	91	3.46	39	1	1	2	NC
bin.28	98.56	0	45	2	2	3	NC
bin.29	92.57	9.05	50	1	1	1	FALSE
bin.3	7.14	0	13	0	0	0	FALSE
bin.30	69.52	0.4	6	0	0	0	FALSE
bin.31	85.5	2.68	12	0	0	2	FALSE
bin.32	72.13	2.68	47	2	2	2	FALSE
bin.33	0	0	15	1	1	1	FALSE
bin.34	89.26	6.04	59	6	6	2	FALSE
bin.35	11.06	0	5	0	0	0	FALSE
bin.36	93.53	1.73	18	1	0	0	FALSE
bin.37	53.6	1.57	2	0	0	0	FALSE
bin.38	64.37	0	32	2	2	2	FALSE
bin.39	0	0	4	0	0	0	FALSE
bin.4	89.47	22.81	44	3	3	0	FALSE
bin.40	80.08	3.57	62	6	6	6	FALSE
bin.41	12.07	0	NA	0	0	0	FALSE
bin.42	0	0	2	0	0	0	FALSE
bin.43	94.63	1.34	51	5	5	0	FALSE
bin.44	98.66	0.34	53	2	3	5	NC
bin.45	20.69	0	14	1	1	1	FALSE
bin.46	62.85	1.72	22	1	2	2	FALSE
bin.47	0	0	2	0	0	0	FALSE
bin.48	12.5	0	7	0	0	0	FALSE
bin.49	0	0	NA	0	0	0	FALSE
bin.5	9.4	0	2	0	0	0	FALSE
bin.50	86.4	5.43	10	1	0	2	FALSE
bin.51	58.56	0	4	0	0	0	FALSE
bin.52	15.52	0	17	1	1	1	FALSE
bin.53	0	0	NA	0	0	0	FALSE
bin.54	90.58	0.72	38	3	2	0	FALSE
bin.55	4.17	0	NA	0	0	0	FALSE
bin.56	88.94	0	41	2	2	2	FALSE
bin.57	65.68	3.66	2	0	0	0	FALSE
bin.58	0	0	NA	0	0	0	FALSE
bin.59	62.66	10.88	18	0	0	1	FALSE
bin.6	9.23	0	7	0	0	0	FALSE
bin.60	73.58	0	50	5	5	5	FALSE
bin.61	97.6	0.96	47	2	2	2	NC
bin.62	88.59	4.03	23	1	1	1	FALSE
bin.63	56.27	18.87	20	0	0	0	FALSE
bin.64	15.52	0	10	0	0	0	FALSE
bin.65	91.67	6.47	4	0	0	0	FALSE
bin.66	4.17	0	NA	0	0	0	FALSE
bin.67	91.95	0.67	50	3	3	0	FALSE
bin.68	51.36	0	3	0	0	0	FALSE
bin.69	0	0	NA	0	0	0	FALSE
bin.7	0	0	NA	0	0	0	FALSE
bin.70	79.39	2.01	17	1	1	1	FALSE
bin.71	84.01	64.31	58	4	2	4	FALSE
bin.72	8.33	0	NA	0	0	0	FALSE
bin.73	12.07	0	NA	0	0	0	FALSE
bin.74	98.99	2.7	58	5	5	5	NC
bin.75	0	0	NA	0	0	0	FALSE
bin.76	74.83	0	32	2	2	2	FALSE
bin.77	88.17	6.06	23	5	2	1	FALSE
bin.78	42.86	0	NA	0	0	0	FALSE
bin.79	4.17	0	NA	0	0	0	FALSE
bin.8	71.93	1.75	36	2	2	0	FALSE
bin.80	98.55	3.38	53	5	5	0	FALSE
bin.81	0	0	NA	0	0	0	FALSE
bin.82	58.62	31.03	78	4	4	5	FALSE
bin.83	6.9	0	NA	0	0	0	FALSE
bin.84	89.41	0.04	24	1	2	2	FALSE
bin.85	30.36	0	NA	0	0	0	FALSE
bin.86	93.79	0.59	43	3	3	3	NC
bin.87	74.04	17.1	44	5	5	5	FALSE
bin.88	92.52	1.02	61	4	4	4	NC
bin.89	0	0	NA	0	1	0	FALSE
bin.9	96.14	0	64	6	6	0	FALSE
bin.90	92.34	0.81	17	2	2	3	FALSE
bin.91	5.17	0	NA	0	0	0	FALSE
bin.92	77.24	0.56	21	0	0	0	FALSE
bin.93	80.17	9.72	11	0	0	0	FALSE
bin.94	0	0	19	1	1	1	FALSE
bin.95	59.35	2.35	7	0	0	0	FALSE
bin.96	61.1	2.33	13	0	0	0	FALSE
bin.97	81.03	0.45	17	1	0	1	FALSE
bin.98	2.98	0	23	0	0	0	FALSE
bin.99	47.41	0	35	2	2	2	FALSE

## Sheet: S1 ASM_notB
Bin	Completeness	Contamination	tRNA	rna.16S	rna.23S	rna.5S	Quality
bin.1	97.32	0	52	2	2	3	NC
bin.10	0	0	NA	0	0	0	FALSE
bin.100	0	0	5	0	0	0	FALSE
bin.101	47	1.34	NA	0	0	0	FALSE
bin.102	4.17	0	4	0	0	0	FALSE
bin.103	10.92	0	NA	0	1	0	FALSE
bin.104	0	0	NA	0	0	0	FALSE
bin.105	3.25	0	2	0	0	0	FALSE
bin.106	4.17	0	NA	0	0	0	FALSE
bin.107	72.86	7.61	25	1	1	2	FALSE
bin.108	79.71	1.21	35	3	3	0	FALSE
bin.109	81.71	66.55	51	3	2	4	FALSE
bin.11	75.33	0.67	34	2	2	2	FALSE
bin.110	100	601.9	429	33	33	29	FALSE
bin.111	0	0	16	1	1	1	FALSE
bin.112	58.66	1.32	6	1	0	0	FALSE
bin.113	0	0	NA	0	0	0	FALSE
bin.114	10.34	0	5	0	0	0	FALSE
bin.115	81.21	2.38	14	1	0	1	FALSE
bin.116	87.1	8.16	22	6	3	1	FALSE
bin.117	48.77	0	16	0	0	0	FALSE
bin.118	99.26	54.85	77	6	6	6	FALSE
bin.119	3.45	0	13	2	2	2	FALSE
bin.12	85.01	0.6	42	4	4	4	FALSE
bin.120	51.36	0	3	0	0	0	FALSE
bin.121	76.94	1.34	19	0	2	3	FALSE
bin.122	92.37	9.7	45	6	6	5	FALSE
bin.123	80	0	14	1	1	0	FALSE
bin.124	42.86	0	NA	0	0	0	FALSE
bin.125	93.29	0.67	50	3	3	0	FALSE
bin.126	6.9	0	4	0	0	0	FALSE
bin.127	89.8	3.4	57	3	3	3	FALSE
bin.128	2.98	0	26	0	0	0	FALSE
bin.129	0	0	NA	1	1	1	FALSE
bin.13	32.28	0	30	1	1	1	FALSE
bin.130	91.15	0.38	67	6	6	5	NC
bin.131	13.1	1.79	3	0	0	1	FALSE
bin.132	0	0	3	0	0	0	FALSE
bin.133	61.1	2.33	13	0	0	0	FALSE
bin.134	98.33	1.73	39	2	1	1	NC
bin.135	86.58	6.04	22	1	1	1	FALSE
bin.136	100	14.11	13	1	0	2	FALSE
bin.137	0	0	2	0	0	0	FALSE
bin.138	89.04	2.15	22	0	0	0	FALSE
bin.139	8.17	0	2	0	0	0	FALSE
bin.14	99.89	0.45	54	4	4	5	NC
bin.140	63.95	0	26	0	0	1	FALSE
bin.141	95.57	69.78	33	2	3	7	FALSE
bin.142	0	0	NA	0	0	0	FALSE
bin.143	0	0	6	0	0	0	FALSE
bin.144	86.47	3.95	64	6	6	6	FALSE
bin.145	67.54	5.83	2	0	0	0	FALSE
bin.146	48.43	10.34	8	0	0	0	FALSE
bin.147	88.48	0.6	38	1	0	1	FALSE
bin.148	81.12	0	17	2	2	0	FALSE
bin.149	0	0	2	0	0	0	FALSE
bin.15	6.9	0	9	1	1	1	FALSE
bin.150	13.79	0	NA	0	0	0	FALSE
bin.151	0	0	NA	0	0	0	FALSE
bin.152	93.13	8.91	48	3	1	3	FALSE
bin.153	88.14	13.26	52	2	2	2	FALSE
bin.154	8.33	8.33	17	0	0	0	FALSE
bin.155	98.99	1.69	59	5	5	5	NC
bin.156	90.35	0	44	2	3	2	NC
bin.157	70.04	0.08	46	1	1	3	FALSE
bin.158	0	0	NA	0	0	0	FALSE
bin.159	12.07	0	NA	0	0	0	FALSE
bin.16	19.75	0	8	0	0	0	FALSE
bin.160	91.42	2.37	18	1	1	1	NC
bin.161	11.99	0.91	3	0	0	0	FALSE
bin.162	88.44	0.03	34	0	0	0	FALSE
bin.163	64.26	52.3	62	2	2	2	FALSE
bin.164	21.72	0	NA	0	0	0	FALSE
bin.165	0	0	2	0	0	0	FALSE
bin.166	100	127.74	126	12	13	12	FALSE
bin.167	44.64	3.57	14	0	0	1	FALSE
bin.168	98.08	0	45	2	2	3	NC
bin.169	91.1	1.4	4	0	0	0	FALSE
bin.17	4.17	0	2	0	0	0	FALSE
bin.170	8.33	0	NA	0	0	0	FALSE
bin.171	0	0	4	1	1	0	FALSE
bin.172	5.26	0	NA	1	1	1	FALSE
bin.173	0	0	7	1	1	0	FALSE
bin.174	87.14	11.65	20	3	3	3	FALSE
bin.175	12.07	0	9	0	0	0	FALSE
bin.176	89.12	2.04	48	4	4	4	FALSE
bin.177	99.62	0	60	5	5	5	NC
bin.178	94.67	0.59	43	3	3	3	NC
bin.179	8.62	0	NA	0	0	0	FALSE
bin.18	7.69	0	6	0	0	0	FALSE
bin.180	4.17	0	NA	0	0	0	FALSE
bin.181	4.17	0	9	0	0	0	FALSE
bin.182	37.66	0.48	16	1	1	1	FALSE
bin.183	74.77	0.67	32	2	2	2	FALSE
bin.184	37.07	13.88	18	1	1	1	FALSE
bin.185	0	0	NA	0	0	0	FALSE
bin.186	57.86	4.46	18	0	0	0	FALSE
bin.187	98.66	0.34	51	2	3	5	NC
bin.188	80.17	6.27	5	0	0	0	FALSE
bin.189	81.92	0.54	11	0	0	0	FALSE
bin.19	32.91	0	22	2	2	2	FALSE
bin.190	51.01	2.75	20	0	0	0	FALSE
bin.191	69.15	2.13	4	0	0	0	FALSE
bin.192	79.61	2.01	17	1	1	1	FALSE
bin.193	8.33	0	8	1	1	1	FALSE
bin.194	62.49	1.34	4	0	0	1	FALSE
bin.195	20.69	0	6	0	0	0	FALSE
bin.196	0	0	NA	0	0	0	FALSE
bin.197	6.9	0	3	0	0	0	FALSE
bin.198	93.88	5.67	52	4	4	4	FALSE
bin.199	93.94	1.34	54	3	3	3	NC
bin.2	4.89	0	3	1	1	0	FALSE
bin.20	8.33	0	15	0	0	0	FALSE
bin.21	7.02	0	3	0	0	0	FALSE
bin.22	4.17	0	14	1	1	1	FALSE
bin.23	0	0	2	1	1	1	FALSE
bin.24	89.26	0	45	5	5	0	FALSE
bin.25	74.88	0.67	35	2	2	2	FALSE
bin.26	50	0	33	2	2	2	FALSE
bin.27	6.9	0	NA	0	0	0	FALSE
bin.28	15.52	0	12	0	0	0	FALSE
bin.29	91.83	0	42	2	2	2	NC
bin.3	0	0	2	0	0	0	FALSE
bin.30	95.19	0	45	2	2	2	NC
bin.31	4.17	0	5	2	2	2	FALSE
bin.32	59.49	0.02	25	1	1	1	FALSE
bin.33	90.14	0	46	1	1	1	NC
bin.34	0	0	12	1	1	1	FALSE
bin.35	98.66	4.03	45	4	4	0	FALSE
bin.36	93.96	6.71	61	6	6	2	FALSE
bin.37	81.03	36.21	53	5	5	5	FALSE
bin.38	0	0	3	0	0	1	FALSE
bin.39	46.74	0.7	37	4	4	4	FALSE
bin.4	0	0	4	0	0	0	FALSE
bin.40	88.85	1.55	44	2	2	2	FALSE
bin.41	24.56	0	8	0	0	0	FALSE
bin.42	53.45	1.72	43	5	5	3	FALSE
bin.43	53.38	0.67	12	0	1	3	FALSE
bin.44	0	0	2	0	0	0	FALSE
bin.45	0	0	15	1	1	1	FALSE
bin.46	31.25	0	NA	0	0	1	FALSE
bin.47	0	0	2	0	0	0	FALSE
bin.48	0	0	2	0	0	0	FALSE
bin.49	88.61	1.27	45	2	5	2	FALSE
bin.5	12.03	0	16	2	2	2	FALSE
bin.50	84.34	33.51	10	0	0	0	FALSE
bin.51	95.17	5.56	67	6	6	0	FALSE
bin.52	36.21	15.52	34	0	0	0	FALSE
bin.53	0	0	NA	0	0	0	FALSE
bin.54	17.86	0	10	0	0	0	FALSE
bin.55	0	0	NA	1	0	0	FALSE
bin.56	40.35	0	2	0	0	0	FALSE
bin.57	96.64	0.17	55	4	4	2	NC
bin.58	12.5	0	11	0	0	0	FALSE
bin.59	4.17	0	NA	0	0	0	FALSE
bin.6	58.62	0	29	2	2	2	FALSE
bin.60	0	0	NA	0	0	0	FALSE
bin.61	16.84	0	NA	0	0	0	FALSE
bin.62	75.44	1.75	42	2	2	0	FALSE
bin.63	92.34	0.81	17	2	2	3	FALSE
bin.64	6.9	0	6	0	0	1	FALSE
bin.65	27.61	0	5	1	1	0	FALSE
bin.66	16.28	0	NA	0	0	0	FALSE
bin.67	24.14	5.17	12	0	0	0	FALSE
bin.68	52.17	0	26	2	2	2	FALSE
bin.69	29.31	0	10	0	0	1	FALSE
bin.7	28.52	0.67	10	0	0	0	FALSE
bin.70	53.45	0	4	0	0	0	FALSE
bin.71	39.6	0	14	0	0	0	FALSE
bin.72	77.41	19.49	48	4	4	4	FALSE
bin.73	63.67	0.02	26	1	2	1	FALSE
bin.74	90.14	3.37	46	2	2	2	NC
bin.75	31.58	0	6	0	0	0	FALSE
bin.76	22.76	0	2	0	0	0	FALSE
bin.77	56.79	1.34	4	0	0	0	FALSE
bin.78	91.81	18.13	39	1	4	1	FALSE
bin.79	65.85	0.67	6	0	0	1	FALSE
bin.8	0	0	2	0	0	0	FALSE
bin.80	0	0	4	0	0	1	FALSE
bin.81	90.86	1.08	57	4	4	4	NC
bin.82	71.93	0	11	0	0	0	FALSE
bin.83	0	0	NA	0	0	0	FALSE
bin.84	41.39	0.37	33	3	3	3	FALSE
bin.85	0	0	NA	0	0	0	FALSE
bin.86	0	0	2	0	0	1	FALSE
bin.87	92.19	6.75	60	4	4	4	FALSE
bin.88	98.25	10.53	62	5	6	0	FALSE
bin.89	17.24	8.62	14	0	0	0	FALSE
bin.9	57.53	0	42	3	3	3	FALSE
bin.90	89.41	0.04	24	1	2	2	FALSE
bin.91	66.7	0.4	6	0	0	0	FALSE
bin.92	0	0	2	0	0	0	FALSE
bin.93	92.45	0	59	4	4	4	NC
bin.94	20.69	8.62	NA	0	0	0	FALSE
bin.95	77.24	0.56	21	0	0	0	FALSE
bin.96	0	0	NA	0	0	0	FALSE
bin.97	86.85	2.68	12	0	0	2	FALSE
bin.98	26.79	0	NA	0	0	0	FALSE
bin.99	98.83	0	47	4	4	4	NC

## Sheet: S2 ASM_B
Bin	Completeness	Contamination	tRNA	rna.16S	rna.23S	rna.5S	Quality
bin.1	34.48	0	42	1	1	1	FALSE
bin.10	79.31	13.79	56	2	2	2	FALSE
bin.100	54.56	0.68	29	6	6	6	FALSE
bin.101	3.45	0	11	0	0	0	FALSE
bin.102	78.29	2.01	15	1	2	3	FALSE
bin.103	90.38	0	45	2	2	3	NC
bin.104	74.56	1.18	41	2	4	4	FALSE
bin.105	82.45	3.69	65	6	6	6	FALSE
bin.106	12.07	0	NA	0	0	0	FALSE
bin.107	65.46	0.03	NA	0	0	0	FALSE
bin.108	8.62	0	10	0	0	0	FALSE
bin.109	0	0	3	1	1	1	FALSE
bin.11	8.33	0	16	1	1	1	FALSE
bin.110	82.55	2.01	24	3	3	3	FALSE
bin.111	42.53	3.45	39	4	4	1	FALSE
bin.112	33.33	8.93	2	0	0	2	FALSE
bin.113	0	0	4	1	0	0	FALSE
bin.114	94.94	2.53	39	5	2	3	NC
bin.115	93.67	82.78	58	6	3	2	FALSE
bin.116	91.19	2.26	18	4	3	3	NC
bin.117	88.79	2.8	62	7	6	7	FALSE
bin.118	77.99	5.95	4	0	0	0	FALSE
bin.119	0	0	12	0	0	0	FALSE
bin.12	10.34	0	NA	0	0	0	FALSE
bin.120	12.07	0	10	0	0	0	FALSE
bin.121	22.41	0	4	0	1	1	FALSE
bin.122	42.24	6.9	28	3	2	2	FALSE
bin.123	0	0	NA	0	0	0	FALSE
bin.124	4.17	0	NA	0	0	0	FALSE
bin.125	25.86	6.9	11	0	0	0	FALSE
bin.126	0	0	NA	0	0	0	FALSE
bin.127	84.69	3.85	41	3	1	1	FALSE
bin.128	0	0	4	1	1	1	FALSE
bin.129	100	161.44	162	9	9	9	FALSE
bin.13	59.06	0	19	1	1	2	FALSE
bin.130	0	0	NA	0	0	0	FALSE
bin.131	89.21	29.76	58	5	5	2	FALSE
bin.132	93.71	1.17	47	5	5	6	NC
bin.133	0	0	NA	0	0	0	FALSE
bin.134	94.05	1.44	30	0	0	0	FALSE
bin.135	36.84	0	29	2	2	0	FALSE
bin.136	92.25	9.1	26	2	2	0	FALSE
bin.137	65.53	12.93	14	0	0	0	FALSE
bin.138	93.39	2.08	60	5	5	4	NC
bin.139	3.45	0	2	0	0	0	FALSE
bin.14	15.52	0	12	1	1	1	FALSE
bin.140	93.57	0	22	4	3	0	FALSE
bin.141	0	0	NA	0	1	1	FALSE
bin.142	0	0	NA	0	0	0	FALSE
bin.143	90.5	26.95	57	0	2	2	FALSE
bin.144	37.3	61.24	201	0	0	0	FALSE
bin.145	95.45	103.92	111	8	12	13	FALSE
bin.146	0	0	6	0	0	0	FALSE
bin.147	97.99	1.9	31	6	2	0	FALSE
bin.148	42.03	1.06	17	2	2	0	FALSE
bin.149	25.94	0.12	22	1	1	1	FALSE
bin.15	21.98	0.97	28	2	2	0	FALSE
bin.150	0	0	NA	0	0	0	FALSE
bin.151	56.78	0	41	4	4	6	FALSE
bin.152	39.66	0	3	1	0	0	FALSE
bin.153	77.16	0	29	0	0	1	FALSE
bin.154	92.79	94.51	98	4	5	6	FALSE
bin.155	98.64	16.35	79	7	7	8	FALSE
bin.156	10.34	0	3	0	0	0	FALSE
bin.157	28.45	0	4	0	0	0	FALSE
bin.158	92.74	0.12	34	1	1	1	NC
bin.159	78.48	0	18	1	1	1	FALSE
bin.16	99.33	0	46	4	3	0	FALSE
bin.160	41.4	0	28	2	2	2	FALSE
bin.161	92.42	3.37	35	2	2	1	NC
bin.162	8.62	0	12	1	1	1	FALSE
bin.163	38.6	3.51	10	0	0	0	FALSE
bin.164	91.84	0.68	34	1	1	2	NC
bin.165	94.62	1.58	53	4	3	0	FALSE
bin.166	47.55	0	21	3	3	3	FALSE
bin.167	93.93	54.52	61	5	5	5	FALSE
bin.168	38.79	0	11	0	0	0	FALSE
bin.169	94.83	18.97	75	4	4	4	FALSE
bin.17	23.28	0	10	0	0	0	FALSE
bin.170	85.44	6.51	31	2	0	2	FALSE
bin.171	94.08	0.59	24	2	3	2	NC
bin.172	90.64	2.28	8	0	0	0	FALSE
bin.173	27.59	1.72	14	0	0	0	FALSE
bin.174	87.82	80.82	102	10	8	8	FALSE
bin.18	32.21	0.67	15	0	1	1	FALSE
bin.19	21.54	0	7	0	0	0	FALSE
bin.2	54.81	0	23	1	1	1	FALSE
bin.20	97.59	1.65	53	5	4	4	NC
bin.21	19.49	5.93	26	1	1	3	FALSE
bin.22	96.63	2.56	44	2	2	2	NC
bin.23	34.48	5.17	22	2	2	2	FALSE
bin.24	3.51	0	4	0	0	0	FALSE
bin.25	73.11	2.5	40	3	4	0	FALSE
bin.26	4.17	0	5	0	0	0	FALSE
bin.27	70.83	3.85	34	1	1	1	FALSE
bin.28	98.63	0	63	4	4	4	NC
bin.29	87.8	0.32	50	5	5	2	FALSE
bin.3	99.03	1.45	58	5	5	0	FALSE
bin.30	97.99	4.28	51	4	4	4	NC
bin.31	89.87	5.91	44	3	3	3	FALSE
bin.32	3.57	0	4	1	1	1	FALSE
bin.33	80.98	10.4	38	2	2	2	FALSE
bin.34	5.17	0	10	0	0	1	FALSE
bin.35	0	0	2	2	1	1	FALSE
bin.36	70.58	0	41	3	3	4	FALSE
bin.37	16.46	0	21	0	0	0	FALSE
bin.38	80.13	0	38	3	3	2	FALSE
bin.39	98.66	0.34	57	4	3	5	NC
bin.4	10.34	0	6	1	1	1	FALSE
bin.40	97.52	0.62	60	6	7	0	FALSE
bin.41	2.63	0	7	0	0	0	FALSE
bin.42	12.07	0	11	1	1	0	FALSE
bin.43	0	0	2	0	0	0	FALSE
bin.44	40.46	0	23	2	2	2	FALSE
bin.45	98.25	7.02	35	2	2	2	FALSE
bin.46	48.11	6.42	22	2	2	2	FALSE
bin.47	65.7	0.37	36	3	4	4	FALSE
bin.48	0	0	3	1	1	1	FALSE
bin.49	25.86	0	13	1	1	1	FALSE
bin.5	34.29	0	6	2	2	2	FALSE
bin.50	15.52	0	3	1	1	1	FALSE
bin.51	5.17	0	4	0	0	0	FALSE
bin.52	13.79	0	10	1	1	1	FALSE
bin.53	8.62	0	7	0	0	0	FALSE
bin.54	41.38	22.41	20	0	0	0	FALSE
bin.55	35.82	1.44	21	0	0	0	FALSE
bin.56	10.34	0	4	0	0	0	FALSE
bin.57	13.79	0	5	1	1	1	FALSE
bin.58	0	0	3	0	0	0	FALSE
bin.59	1.72	0	3	0	0	0	FALSE
bin.6	78.95	8.77	52	3	3	0	FALSE
bin.60	4.17	4.17	4	0	0	0	FALSE
bin.61	41.38	1.72	32	1	1	1	FALSE
bin.62	54.34	0.5	39	2	2	2	FALSE
bin.63	33.33	0	23	0	0	0	FALSE
bin.64	0	0	NA	0	0	0	FALSE
bin.65	8.33	0	4	0	0	0	FALSE
bin.66	34.48	0	20	1	1	2	FALSE
bin.67	52.26	0.68	4	0	0	0	FALSE
bin.68	5.26	0	2	0	0	0	FALSE
bin.69	84.48	56.9	89	7	7	8	FALSE
bin.7	95.26	0.38	72	5	5	5	NC
bin.70	0	0	NA	0	0	0	FALSE
bin.71	99.19	0.81	53	1	1	2	NC
bin.72	4.17	0	17	0	0	0	FALSE
bin.73	99.33	11.41	76	5	5	0	FALSE
bin.74	31.9	0	3	0	0	0	FALSE
bin.75	82.82	6.38	42	2	2	2	FALSE
bin.76	91.24	0.34	29	0	3	3	FALSE
bin.77	0	0	29	0	0	0	FALSE
bin.78	67.25	1.57	10	1	0	0	FALSE
bin.79	55.65	1.34	6	0	0	0	FALSE
bin.8	20.69	0	4	0	0	0	FALSE
bin.80	98.25	6.86	51	4	4	0	FALSE
bin.81	0	0	NA	0	0	0	FALSE
bin.82	12.07	0	NA	0	0	0	FALSE
bin.83	93.85	0.38	77	7	7	8	NC
bin.84	79.85	0.84	32	2	2	3	FALSE
bin.85	71.41	2.91	7	0	0	2	FALSE
bin.86	4.31	0	3	0	0	0	FALSE
bin.87	4.17	0	19	2	2	2	FALSE
bin.88	58.01	0	37	0	0	0	FALSE
bin.89	57.02	3.51	2	0	0	0	FALSE
bin.9	3.45	0	8	0	0	0	FALSE
bin.90	44.65	0	10	0	0	0	FALSE
bin.91	57.8	0	33	4	4	4	FALSE
bin.92	15.21	0.84	20	1	1	1	FALSE
bin.93	51.88	0	32	3	3	3	FALSE
bin.94	0	0	NA	0	0	0	FALSE
bin.95	8.33	0	NA	0	0	0	FALSE
bin.96	88.79	1.31	67	5	5	5	FALSE
bin.97	57.2	1.11	8	1	0	0	FALSE
bin.98	22.78	0	22	3	3	3	FALSE
bin.99	63.32	1.12	NA	0	0	0	FALSE

## Sheet: S2 ASM_notB
Bin	Completeness	Contamination	tRNA	rna.16S	rna.23S	rna.5S	Quality
bin.1	46.31	14.09	31	3	3	4	FALSE
bin.10	10.34	0	12	0	0	0	FALSE
bin.100	0	0	NA	0	0	0	FALSE
bin.101	0	0	NA	0	0	0	FALSE
bin.102	26.72	1.72	5	0	0	0	FALSE
bin.103	84.01	2.72	39	4	3	3	FALSE
bin.104	66.85	4.25	13	0	0	0	FALSE
bin.105	62.06	1.36	11	1	0	0	FALSE
bin.106	95.29	92.6	54	6	3	1	FALSE
bin.107	30.65	1.79	2	0	0	0	FALSE
bin.108	69.11	2.24	5	1	0	2	FALSE
bin.109	49.28	0.63	34	1	1	2	FALSE
bin.11	49.62	0	21	2	2	2	FALSE
bin.110	4.17	0	10	1	1	1	FALSE
bin.111	0	0	10	1	1	1	FALSE
bin.112	63.16	0	18	1	1	1	FALSE
bin.113	4.17	0	8	0	0	0	FALSE
bin.114	89.37	0	43	2	2	3	FALSE
bin.115	30.22	8.77	24	1	1	0	FALSE
bin.116	0	0	6	0	0	0	FALSE
bin.117	0	0	NA	0	0	0	FALSE
bin.118	64.72	0.03	NA	0	0	0	FALSE
bin.119	79.03	0.12	24	1	1	1	FALSE
bin.12	53.96	0.5	36	2	2	2	FALSE
bin.120	15.52	3.45	4	0	1	1	FALSE
bin.121	99.04	4.33	42	1	1	2	NC
bin.122	0	0	NA	0	0	0	FALSE
bin.123	97.01	98.6	86	7	6	8	FALSE
bin.124	0	0	10	2	2	1	FALSE
bin.125	40.35	0	12	1	1	1	FALSE
bin.126	22.15	0	5	0	0	0	FALSE
bin.127	54.08	0	31	4	4	4	FALSE
bin.128	10.53	0	NA	0	0	0	FALSE
bin.129	20.13	0.67	11	1	0	1	FALSE
bin.13	3.51	0	13	1	1	0	FALSE
bin.130	56.38	0	45	3	3	5	FALSE
bin.131	73.15	2.01	33	2	2	2	FALSE
bin.132	4.17	0	NA	0	0	0	FALSE
bin.133	85.48	2.87	6	0	0	0	FALSE
bin.134	90.5	28.3	50	0	2	3	FALSE
bin.135	43.1	0	NA	0	0	0	FALSE
bin.136	0	0	2	1	0	0	FALSE
bin.137	68.27	0.38	51	4	4	4	FALSE
bin.138	54.83	3.45	4	0	0	0	FALSE
bin.139	98.63	0	63	4	4	4	NC
bin.14	34.48	0	19	3	3	3	FALSE
bin.140	5.17	0	4	0	0	0	FALSE
bin.141	100	58.62	62	2	2	2	FALSE
bin.142	97.58	8.06	54	3	3	3	FALSE
bin.143	94.05	1.44	30	0	0	1	FALSE
bin.144	0	0	14	1	0	0	FALSE
bin.145	55.91	0	28	4	4	4	FALSE
bin.146	38.17	0	27	0	0	0	FALSE
bin.147	34.48	0	19	0	0	0	FALSE
bin.148	66.24	1.55	26	3	3	0	FALSE
bin.149	100	280.02	233	16	17	17	FALSE
bin.15	12.5	0	9	2	2	0	FALSE
bin.150	95.65	25.78	65	4	4	0	FALSE
bin.151	95.19	0.67	26	4	3	0	FALSE
bin.152	43.1	0	28	2	2	2	FALSE
bin.153	10.34	1.72	4	1	0	0	FALSE
bin.154	42.23	0	13	0	0	0	FALSE
bin.155	6.9	0	11	1	1	1	FALSE
bin.156	67.95	0	39	2	2	2	FALSE
bin.157	61.4	1.75	17	2	2	1	FALSE
bin.158	76.17	7.38	44	2	2	3	FALSE
bin.159	0	0	2	0	0	0	FALSE
bin.16	41.61	0	16	0	0	0	FALSE
bin.160	99.03	8.76	67	6	6	0	FALSE
bin.161	0	0	NA	0	0	0	FALSE
bin.162	59.65	1.75	18	1	1	1	FALSE
bin.163	62.78	133.37	209	0	0	0	FALSE
bin.164	4.17	4.17	17	0	0	0	FALSE
bin.165	82.21	4.7	40	1	1	1	FALSE
bin.166	88.16	0.32	47	5	5	3	FALSE
bin.167	15.52	1.72	NA	0	0	0	FALSE
bin.168	68.21	0	45	3	3	3	FALSE
bin.169	79.63	2.01	15	1	2	3	FALSE
bin.17	93.75	0.16	41	2	2	2	NC
bin.170	98.6	2.91	49	5	5	6	NC
bin.171	82.04	28.34	6	0	0	0	FALSE
bin.172	77.59	0.19	58	3	3	3	FALSE
bin.173	46.41	0	38	6	6	6	FALSE
bin.174	97.99	4.28	53	5	5	5	NC
bin.175	86.23	9.34	43	4	3	0	FALSE
bin.176	21.05	0	19	2	2	2	FALSE
bin.177	39.53	6.92	22	1	1	1	FALSE
bin.178	6.9	0	9	1	1	1	FALSE
bin.18	17.24	0	12	0	0	0	FALSE
bin.19	16.12	1.34	7	0	0	0	FALSE
bin.2	4.17	0	19	2	2	2	FALSE
bin.20	92.42	1.12	34	1	1	1	NC
bin.21	8.62	0	2	1	2	1	FALSE
bin.22	26.04	0	14	0	0	0	FALSE
bin.23	19.78	0	2	1	0	0	FALSE
bin.24	14.04	0	9	2	2	1	FALSE
bin.25	0	0	2	2	2	2	FALSE
bin.26	8.33	0	19	2	2	2	FALSE
bin.27	96.89	0.62	57	5	5	0	FALSE
bin.28	40.52	0	12	0	0	0	FALSE
bin.29	18.97	0	3	1	1	1	FALSE
bin.3	76.78	1.34	36	2	2	2	FALSE
bin.30	46.11	0	31	6	6	6	FALSE
bin.31	12.07	3.45	9	0	0	0	FALSE
bin.32	25.86	0	16	1	1	1	FALSE
bin.33	62.42	0	21	1	1	2	FALSE
bin.34	39.66	10.34	30	1	1	1	FALSE
bin.35	4.17	0	5	1	1	0	FALSE
bin.36	20.69	0	24	0	0	0	FALSE
bin.37	43.86	3.51	42	3	3	0	FALSE
bin.38	99.98	1.65	51	4	3	4	NC
bin.39	31.03	1.72	25	3	3	4	FALSE
bin.4	31.03	0	8	2	2	2	FALSE
bin.40	74.55	2.43	56	6	6	6	FALSE
bin.41	83.08	0	65	4	5	5	FALSE
bin.42	13.79	0	4	0	0	0	FALSE
bin.43	100	95.83	108	7	7	0	FALSE
bin.44	20.69	0	NA	1	1	1	FALSE
bin.45	97.66	1.88	57	4	2	2	NC
bin.46	72.62	2.68	4	0	0	0	FALSE
bin.47	4.17	0	NA	0	0	0	FALSE
bin.48	0	0	2	0	0	0	FALSE
bin.49	0	0	NA	0	0	0	FALSE
bin.5	27.59	1.72	5	0	0	0	FALSE
bin.50	10.34	0	NA	0	0	0	FALSE
bin.51	34.23	0.67	15	0	1	1	FALSE
bin.52	100	253.06	249	16	16	17	FALSE
bin.53	76.22	1.34	33	2	2	2	FALSE
bin.54	38.79	0	11	0	0	0	FALSE
bin.55	5.17	0	2	0	0	0	FALSE
bin.56	99.33	4.7	58	5	5	0	FALSE
bin.57	8.93	0	15	1	1	1	FALSE
bin.58	82.49	0.59	43	3	3	3	FALSE
bin.59	50.09	0.37	34	5	6	6	FALSE
bin.6	32.89	0.38	15	1	1	1	FALSE
bin.60	16.35	0	13	1	1	2	FALSE
bin.61	8.33	0	NA	0	0	0	FALSE
bin.62	45.65	0	5	0	0	0	FALSE
bin.63	0	0	3	0	0	0	FALSE
bin.64	8.23	0	5	1	1	1	FALSE
bin.65	16.67	0	12	0	0	0	FALSE
bin.66	0	0	4	0	0	0	FALSE
bin.67	100	24.14	73	5	5	5	FALSE
bin.68	8.77	0	22	0	0	0	FALSE
bin.69	17.19	0	3	0	0	0	FALSE
bin.7	0	0	12	0	0	0	FALSE
bin.70	4.17	0	NA	0	0	0	FALSE
bin.71	83.79	0.19	52	6	7	7	FALSE
bin.72	43.96	0	19	2	2	2	FALSE
bin.73	30.37	1.13	35	2	2	1	FALSE
bin.74	84.17	2.35	44	2	2	2	FALSE
bin.75	87.91	0	34	2	4	3	FALSE
bin.76	86.55	9.87	45	4	1	1	FALSE
bin.77	45.7	0	31	1	1	1	FALSE
bin.78	74.68	1.64	43	5	2	3	FALSE
bin.79	86.96	1.06	34	3	3	0	FALSE
bin.8	36.19	0	15	1	1	2	FALSE
bin.80	32.76	0	24	1	1	1	FALSE
bin.81	63.9	2.25	5	0	0	0	FALSE
bin.82	19.62	0	23	3	3	3	FALSE
bin.83	55.26	0	2	0	0	0	FALSE
bin.84	35.12	1.21	19	2	2	0	FALSE
bin.85	8.62	0	NA	0	0	0	FALSE
bin.86	80.69	0.96	47	1	1	1	FALSE
bin.87	87.25	1.83	23	4	2	0	FALSE
bin.88	56.45	1.34	6	0	1	1	FALSE
bin.89	0	0	NA	0	0	0	FALSE
bin.9	4.17	0	NA	0	0	0	FALSE
bin.90	86.89	3.07	26	2	2	0	FALSE
bin.91	96.6	0.68	38	1	1	2	NC
bin.92	6.04	0	5	1	1	1	FALSE
bin.93	0	0	NA	0	0	0	FALSE
bin.94	93.67	3.16	36	4	4	1	NC
bin.95	30.17	0	5	0	0	0	FALSE
bin.96	93.06	0.59	24	3	3	2	NC
bin.97	39.82	1.75	4	0	0	0	FALSE
bin.98	81.37	1.63	30	1	2	3	FALSE
bin.99	70.06	0.38	14	2	2	3	FALSE

## Sheet: S3 ASM_B
Bin	Completeness	Contamination	tRNA	rna.16S	rna.23S	rna.5S	Quality
bin.1	16.67	0	35	2	2	0	FALSE
bin.10	51.01	1.34	47	5	5	5	FALSE
bin.100	42.18	0	14	0	0	0	FALSE
bin.101	14.04	0	NA	0	0	0	FALSE
bin.102	36.36	0	7	0	0	0	FALSE
bin.103	21.93	0	4	0	0	0	FALSE
bin.104	0	0	2	0	0	0	FALSE
bin.105	41.38	1.72	41	4	4	4	FALSE
bin.106	47	0	11	0	0	0	FALSE
bin.107	8.04	0	NA	0	0	0	FALSE
bin.108	31.44	0	18	2	2	0	FALSE
bin.109	50.88	0	38	3	3	3	FALSE
bin.11	42.31	8.08	47	1	1	1	FALSE
bin.110	20.18	0	3	1	0	0	FALSE
bin.111	0	0	2	0	0	0	FALSE
bin.112	86.26	0.12	31	1	1	1	FALSE
bin.113	100	241.67	253	29	28	16	FALSE
bin.114	62.55	0.58	16	2	2	2	FALSE
bin.115	0.31	0	3	0	0	0	FALSE
bin.116	46.49	0	2	2	0	0	FALSE
bin.117	18.15	0	16	4	4	4	FALSE
bin.118	51.27	1.27	41	4	4	4	FALSE
bin.119	9.2	0	15	2	2	1	FALSE
bin.12	50.29	0.29	9	2	2	2	FALSE
bin.120	4.17	0	NA	0	0	0	FALSE
bin.121	0	0	NA	0	0	0	FALSE
bin.122	61.4	0	15	3	3	0	FALSE
bin.123	57.35	5.36	16	0	0	0	FALSE
bin.124	0	0	NA	0	0	0	FALSE
bin.125	38.98	0	8	0	0	0	FALSE
bin.126	87.34	6.33	47	8	8	7	FALSE
bin.127	97.99	0.34	48	2	2	2	NC
bin.128	50.88	1.75	8	3	3	3	FALSE
bin.129	89.87	10.13	50	3	3	3	FALSE
bin.13	53.02	0	18	2	2	2	FALSE
bin.130	85.03	0.25	21	2	2	2	FALSE
bin.131	4.17	4.17	21	3	2	3	FALSE
bin.132	0	0	15	0	0	0	FALSE
bin.133	0	0	NA	0	0	0	FALSE
bin.134	0	0	NA	1	1	0	FALSE
bin.135	57.89	0	10	2	2	0	FALSE
bin.136	94.94	0	56	4	5	4	NC
bin.137	63.16	25.76	16	0	0	0	FALSE
bin.138	72.8	6.41	27	3	3	3	FALSE
bin.139	91.92	1.15	42	2	5	5	NC
bin.14	30.87	0	40	3	3	0	FALSE
bin.140	91.03	1.69	27	3	2	0	FALSE
bin.141	8.33	8.33	18	1	1	1	FALSE
bin.142	100	0.62	46	4	8	1	NC
bin.143	4.17	0	8	0	0	0	FALSE
bin.144	87.34	0	51	3	3	3	FALSE
bin.145	10.53	0	10	1	0	0	FALSE
bin.146	39.68	6.28	37	3	2	0	FALSE
bin.147	8.77	0	2	0	0	0	FALSE
bin.148	8.77	0	NA	0	0	0	FALSE
bin.15	98.66	0	49	4	4	1	NC
bin.16	59.65	0	11	1	1	0	FALSE
bin.17	48.64	0	26	2	2	2	FALSE
bin.18	98.73	0.63	53	5	5	5	NC
bin.19	58.85	0.38	28	3	3	3	FALSE
bin.2	91.28	0	54	4	4	4	NC
bin.20	1.53	0	7	0	0	0	FALSE
bin.21	92.09	2.22	51	5	5	0	FALSE
bin.22	41.38	0	19	1	3	3	FALSE
bin.23	37.93	0	41	1	1	1	FALSE
bin.24	85.57	2.01	41	4	4	3	FALSE
bin.25	8.77	0	5	0	0	0	FALSE
bin.26	99.37	13.79	84	8	8	9	FALSE
bin.27	40.51	0	10	1	1	1	FALSE
bin.28	27.17	0.79	25	2	2	2	FALSE
bin.29	4.17	0	18	2	2	0	FALSE
bin.3	5.17	0	NA	0	0	0	FALSE
bin.30	73.68	10.53	47	6	7	6	FALSE
bin.31	0	0	2	0	0	0	FALSE
bin.32	4.17	0	NA	1	1	0	FALSE
bin.33	28.45	0	20	0	0	0	FALSE
bin.34	94.74	14.19	57	4	4	4	FALSE
bin.35	12.28	0	7	1	1	1	FALSE
bin.36	25.74	0	15	2	2	2	FALSE
bin.37	63.16	0	18	1	1	1	FALSE
bin.38	43	0.48	18	1	1	0	FALSE
bin.39	31.54	0	22	1	1	1	FALSE
bin.4	100	0	65	6	6	6	NC
bin.40	29.31	5.17	33	5	5	5	FALSE
bin.41	70.18	0	44	3	3	3	FALSE
bin.42	79.05	2.98	49	5	5	5	FALSE
bin.43	42.81	1.27	8	1	1	1	FALSE
bin.44	4.17	0	8	1	1	1	FALSE
bin.45	99.33	0.22	51	4	4	0	FALSE
bin.46	57.6	0	9	0	0	0	FALSE
bin.47	12.5	0	14	1	1	1	FALSE
bin.48	53.45	5.17	14	4	3	3	FALSE
bin.49	20.69	0	16	0	0	0	FALSE
bin.5	37.5	0	29	2	2	2	FALSE
bin.50	3.45	0	13	3	2	2	FALSE
bin.51	40.35	0	4	0	0	0	FALSE
bin.52	93.88	22.11	69	7	7	7	FALSE
bin.53	0	0	9	0	0	0	FALSE
bin.54	4.31	0	4	0	0	0	FALSE
bin.55	0	0	13	0	0	0	FALSE
bin.56	4.17	0	31	0	0	0	FALSE
bin.57	16.12	0	54	4	4	5	FALSE
bin.58	1.79	0	4	0	0	0	FALSE
bin.59	16.38	0	2	0	0	0	FALSE
bin.6	20.69	0	6	0	0	0	FALSE
bin.60	17.54	0	15	3	3	3	FALSE
bin.61	24.11	0	9	0	0	0	FALSE
bin.62	30.87	0	32	3	3	0	FALSE
bin.63	95.97	6.71	41	6	5	6	FALSE
bin.64	0	0	NA	0	0	0	FALSE
bin.65	0	0	2	0	0	0	FALSE
bin.66	92.5	17.77	32	0	0	1	FALSE
bin.67	87.72	61.08	63	4	3	4	FALSE
bin.68	99.16	7.37	64	7	7	9	FALSE
bin.69	57.89	0	16	2	2	0	FALSE
bin.7	98.13	0.75	77	6	6	6	NC
bin.70	56.29	15.57	71	6	6	6	FALSE
bin.71	59.65	20.18	35	3	3	3	FALSE
bin.72	10.34	0	7	1	1	1	FALSE
bin.73	4.17	0	NA	0	0	0	FALSE
bin.74	47.48	0.94	34	6	6	6	FALSE
bin.75	61.4	7.02	43	3	3	4	FALSE
bin.76	0	0	NA	0	0	0	FALSE
bin.77	84.05	25.96	42	0	0	1	FALSE
bin.78	49.66	0	2	0	0	0	FALSE
bin.79	49.81	0	7	0	0	0	FALSE
bin.8	83.22	0	38	1	1	2	FALSE
bin.80	94.3	6.96	40	4	4	4	FALSE
bin.81	46.49	0	13	0	0	0	FALSE
bin.82	67.24	1.72	19	2	2	3	FALSE
bin.83	11.32	0	5	0	0	0	FALSE
bin.84	32.41	0	40	5	5	5	FALSE
bin.85	53.45	0	13	0	0	0	FALSE
bin.86	0	0	3	0	0	0	FALSE
bin.87	0	0	NA	0	0	0	FALSE
bin.88	13.16	0	NA	0	0	0	FALSE
bin.89	16.45	0.63	2	0	0	0	FALSE
bin.9	81.22	7.59	59	5	5	4	FALSE
bin.90	17.54	0	NA	0	0	0	FALSE
bin.91	76.91	7.05	12	1	0	0	FALSE
bin.92	87.92	25.5	67	4	4	3	FALSE
bin.93	78.36	4.43	32	3	2	2	FALSE
bin.94	19.46	0	5	1	0	0	FALSE
bin.95	43.69	0.34	12	0	0	0	FALSE
bin.96	0	0	20	0	0	0	FALSE
bin.97	60.67	22.24	26	1	0	5	FALSE
bin.98	98.25	63.16	105	9	9	6	FALSE
bin.99	21.95	0.55	NA	0	0	0	FALSE

## Sheet: S3 ASM_notB
Bin	Completeness	Contamination	tRNA	rna.16S	rna.23S	rna.5S	Quality
bin.1	91.28	0	55	4	4	4	NC
bin.10	19.72	0	7	4	4	4	FALSE
bin.100	36.36	0	7	0	0	0	FALSE
bin.101	72.41	8.62	40	7	7	6	FALSE
bin.102	23.83	0.95	4	0	0	0	FALSE
bin.103	41.38	1.72	43	4	4	4	FALSE
bin.104	0	0	2	0	0	0	FALSE
bin.105	43.9	1.72	8	0	0	0	FALSE
bin.106	0	0	NA	0	0	0	FALSE
bin.107	32.28	0	40	6	4	4	FALSE
bin.108	60.27	0	13	1	1	0	FALSE
bin.109	19.64	0	5	0	0	0	FALSE
bin.11	29.75	0	26	3	3	3	FALSE
bin.110	57.89	0	10	2	2	0	FALSE
bin.111	0	0	4	0	0	0	FALSE
bin.112	65.14	19.62	25	3	2	2	FALSE
bin.113	16.67	12.5	39	3	3	4	FALSE
bin.114	33.33	0	40	3	3	3	FALSE
bin.115	43.14	19.3	21	0	0	0	FALSE
bin.116	19.46	0	7	1	0	0	FALSE
bin.117	100	524.62	319	36	35	22	FALSE
bin.118	64.94	2.87	11	1	1	1	FALSE
bin.119	15.52	0	6	0	0	0	FALSE
bin.12	96.84	2.22	57	6	6	0	FALSE
bin.120	97.99	6.77	45	5	4	5	FALSE
bin.121	85.57	0	41	4	4	3	FALSE
bin.122	62.37	0	16	0	1	0	FALSE
bin.123	99.16	14.25	72	10	10	11	FALSE
bin.124	80.26	5.7	29	3	1	2	FALSE
bin.125	29.82	5.26	36	4	3	3	FALSE
bin.126	16.35	1.75	NA	2	2	2	FALSE
bin.127	8.62	0	2	0	0	0	FALSE
bin.128	51.72	0	49	3	3	3	FALSE
bin.129	38.6	5.26	55	2	2	3	FALSE
bin.13	98.66	0	45	4	4	1	NC
bin.130	53.51	0	4	0	0	0	FALSE
bin.131	4.17	0	4	0	0	0	FALSE
bin.132	16.38	0	2	0	0	0	FALSE
bin.133	42.11	1.75	19	1	1	1	FALSE
bin.134	17.57	0	10	0	0	0	FALSE
bin.135	50.88	0	9	2	2	0	FALSE
bin.136	96.49	38.6	84	7	7	5	FALSE
bin.137	89.37	1.25	19	2	2	3	FALSE
bin.138	42.11	0	7	0	0	0	FALSE
bin.139	91.03	1.38	23	3	2	0	FALSE
bin.14	57.19	7.49	46	4	4	1	FALSE
bin.140	4.17	0	NA	0	0	0	FALSE
bin.141	90.82	1.9	33	4	3	4	NC
bin.142	43.1	1.72	37	3	3	3	FALSE
bin.143	1.75	0	NA	0	0	0	FALSE
bin.144	17.54	0	NA	0	0	0	FALSE
bin.145	53.45	0	13	0	0	0	FALSE
bin.146	50.88	0	43	4	4	3	FALSE
bin.147	78.19	0	42	1	1	2	FALSE
bin.148	97.99	0.34	48	2	2	2	NC
bin.149	0	0	13	0	0	0	FALSE
bin.15	1.66	0	7	0	0	0	FALSE
bin.150	0.31	0	3	0	0	0	FALSE
bin.151	0	0	NA	0	0	0	FALSE
bin.16	4.17	0	31	0	0	0	FALSE
bin.17	40.35	0	5	0	0	0	FALSE
bin.18	61.4	0	15	3	3	0	FALSE
bin.19	10.53	0	2	1	1	1	FALSE
bin.2	24.16	0.67	18	2	2	1	FALSE
bin.20	0	0	NA	0	0	0	FALSE
bin.21	30.87	0	40	3	3	0	FALSE
bin.22	44.86	0	9	0	0	0	FALSE
bin.23	12.5	8.33	17	0	0	0	FALSE
bin.24	55.17	1.72	15	1	1	0	FALSE
bin.25	71.93	0	38	2	2	0	FALSE
bin.26	14.56	1.27	17	2	2	2	FALSE
bin.27	34.99	0	31	3	2	2	FALSE
bin.28	24.64	0	40	4	4	2	FALSE
bin.29	66.67	4.09	23	2	2	2	FALSE
bin.3	89.24	0.63	43	3	3	3	FALSE
bin.30	0	0	11	1	1	1	FALSE
bin.31	5.17	0	10	0	0	0	FALSE
bin.32	37.68	0.48	16	1	1	0	FALSE
bin.33	4.17	4.17	25	3	3	1	FALSE
bin.34	39.49	0	23	1	1	1	FALSE
bin.35	21.07	0	19	4	4	4	FALSE
bin.36	4.17	0	3	0	0	0	FALSE
bin.37	36.71	0	23	1	1	1	FALSE
bin.38	79.53	0	26	2	2	2	FALSE
bin.39	43.1	6.9	33	1	1	1	FALSE
bin.4	14.04	0	13	1	1	1	FALSE
bin.40	12.5	0	20	0	0	0	FALSE
bin.41	1.79	0	4	0	0	0	FALSE
bin.42	36.08	2.11	26	4	4	4	FALSE
bin.43	78.9	15.51	62	2	2	2	FALSE
bin.44	38.43	0	33	3	3	3	FALSE
bin.45	55.5	0.71	27	3	3	3	FALSE
bin.46	28.35	0	49	3	3	3	FALSE
bin.47	62.07	0	15	1	1	1	FALSE
bin.48	12.28	0	26	4	3	3	FALSE
bin.49	81.58	7.72	50	5	5	5	FALSE
bin.5	3.45	0	8	2	1	1	FALSE
bin.50	31.53	3.14	22	3	3	3	FALSE
bin.51	99.33	0.22	54	4	4	0	FALSE
bin.52	5.26	0	19	2	2	2	FALSE
bin.53	73.9	0	35	6	6	6	FALSE
bin.54	0.86	0	2	0	0	0	FALSE
bin.55	56.25	1.01	30	4	4	4	FALSE
bin.56	44.3	0	38	3	3	0	FALSE
bin.57	96.55	70.69	114	9	11	9	FALSE
bin.58	4.17	0	15	1	1	1	FALSE
bin.59	88.51	30.73	38	0	0	1	FALSE
bin.6	5.17	0	NA	0	0	0	FALSE
bin.60	87.97	0	33	2	2	2	FALSE
bin.61	50	0	14	1	1	1	FALSE
bin.62	0	0	6	1	1	1	FALSE
bin.63	67.23	1.98	58	7	7	8	FALSE
bin.64	97.99	0.34	41	3	3	3	NC
bin.65	98.83	1.13	73	7	7	8	NC
bin.66	8.86	0	14	1	1	1	FALSE
bin.67	0	0	NA	0	0	0	FALSE
bin.68	25	0	9	0	0	0	FALSE
bin.69	80.61	0	59	4	4	4	FALSE
bin.7	10.34	0	7	1	1	1	FALSE
bin.70	7.02	0	14	4	4	4	FALSE
bin.71	10.84	0	8	0	0	0	FALSE
bin.72	79.59	8.16	58	6	6	6	FALSE
bin.73	4.17	0	NA	0	0	0	FALSE
bin.74	60.48	0.63	6	0	0	0	FALSE
bin.75	0	0	2	1	1	1	FALSE
bin.76	0	0	NA	1	0	0	FALSE
bin.77	88.41	0.12	31	1	1	1	FALSE
bin.78	100	0.62	45	2	6	1	NC
bin.79	77.23	8.79	14	1	0	0	FALSE
bin.8	99.86	6.46	69	6	6	6	FALSE
bin.80	90.58	2.88	45	2	5	5	NC
bin.81	54.64	21.38	26	1	0	8	FALSE
bin.82	0	0	NA	0	0	0	FALSE
bin.83	48.21	4.64	10	0	0	0	FALSE
bin.84	39.47	0	9	1	0	0	FALSE
bin.85	0	0	2	0	0	0	FALSE
bin.86	18.34	0	5	0	0	0	FALSE
bin.87	57.06	21.17	25	1	1	1	FALSE
bin.88	88.61	1.9	42	2	2	2	FALSE
bin.89	63.73	0.42	16	0	0	0	FALSE
bin.9	31.58	0	15	2	2	2	FALSE
bin.90	8.04	0	NA	0	0	0	FALSE
bin.91	40.85	0	8	0	0	0	FALSE
bin.92	21.68	0.55	NA	0	0	0	FALSE
bin.93	36.84	1.75	42	3	3	0	FALSE
bin.94	0	0	NA	0	0	0	FALSE
bin.95	53.1	0	2	0	0	0	FALSE
bin.96	0	0	20	1	0	0	FALSE
bin.97	45.03	0.34	12	0	0	0	FALSE
bin.98	49.81	0	7	0	0	0	FALSE
bin.99	80.56	29.76	42	1	1	3	FALSE
