# Supplementary material for: Exploring high-quality microbial genomes by assembling short-reads with long-range connectivity
Source: Nat Commun. 2024 May 31;15:4631. doi: 10.1038/s41467-024-49060-z (PMC11143213; doi:10.1038/s41467-024-49060-z)
Supplement: Supplementary file 6 — Supplementary Data 3 [file 41467_2024_49060_MOESM6_ESM.xlsx]

## Sheet: Supplementary Data 3
Supplementary Data 3: The assembly statistics of Pangaea using different parameters of k on CAMI-High.
CAM High	k=25	k=30	k=35	k=40	k=45
Total assembly length	798567819	798074124	799834811	798362051	798962833
Genome fraction (%)	27.74	27.7	27.72	27.72	27.78
Largest alignment	3405236	3405180	3405152	3405134	3405134
Overall N50	253171	253173	254141	248039	253098
Overall N70	124476	123039	124320	123558	124503
Overall N90	38577	38467	38713	38665	38692
Overall NA50	213149	212624	213549	212174	212427
NA50 per strain	68162	69008	66544	67457	67273
NGA50 per strain	55298	55200	54265	55475	55206
Non-zero NGA50	197	197	194	196	196
