# Supplementary material for: Exploring high-quality microbial genomes by assembling short-reads with long-range connectivity
Source: Nat Commun. 2024 May 31;15:4631. doi: 10.1038/s41467-024-49060-z (PMC11143213; doi:10.1038/s41467-024-49060-z)
Supplement: Supplementary file 8 — Supplementary Data 5 [file 41467_2024_49060_MOESM8_ESM.xlsx]

## Sheet: Report from MetaQUAST
Supplementary Data 5: The genome fractions for all genomes and circular elements of CAMI-high from the Pangaea assemblies with multi-thresholding reassembly and without multi-thresholding reassembly.
Note: Genome IDs that are not shown in this table are not present in either assembles. They were filled using 0s when performing statistical tests.
Genome ID	Circular eleemnts/Genome	Genome fraction with multi-thresholding reassembly	Genome fraction without multi-thresholding reassembly
1010920.gt1kb	Genome	97.062	97.002
1021_AE_run134.final.scaffolds.gt1kb	Genome	9.177	9.197
1021_AN_run134_run137WDH_run147.final.scaffolds.gt1kb	Genome	0.02	0.026
1021_A_run134.final.scaffolds.gt1kb	Genome	7.471	5.482
1021_N_run134.final.scaffolds.gt1kb	Genome	0.019	0
1021_O_run134.final.scaffolds.gt1kb	Genome	11.381	11.389
1021_U_run134.final.scaffolds.gt1kb	Genome	23.641	23.64
1021_Y_run134.final.scaffolds.gt1kb	Genome	11.592	11.592
1030704.gt1kb	Genome	96.233	95.722
1030707.gt1kb	Genome	98.537	98.544
1030719.gt1kb	Genome	30.113	14.642
1030722.gt1kb	Genome	99.057	97.851
1030725.gt1kb	Genome	94.977	94.599
1030731.gt1kb	Genome	95.946	96.029
1030734.gt1kb	Genome	89.483	89.438
1030743.gt1kb	Genome	99.898	99.898
1030746.gt1kb	Genome	99.939	99.939
1030749.gt1kb	Genome	89.433	91.228
1030758.gt1kb	Genome	98.834	98.769
1030761.gt1kb	Genome	96.806	99.276
1030764.gt1kb	Genome	97.989	97.948
1030767.gt1kb	Genome	93.666	93.563
1030770.gt1kb	Genome	97.293	97.293
1030773.gt1kb	Genome	71.733	70.941
1030785.gt1kb	Genome	92.827	93.403
1030794.gt1kb	Genome	33.012	33.012
1030827.gt1kb	Genome	6.639	9.177
1030845.gt1kb	Genome	0.038	0.038
1030875.gt1kb	Genome	87.748	87.748
1030890.gt1kb	Genome	94.572	94.045
1030893.gt1kb	Genome	99.656	99.654
1030911.gt1kb	Genome	90.258	90.216
1030917.gt1kb	Genome	97.41	97.342
1030929.gt1kb	Genome	98.055	98.05
1030935.gt1kb	Genome	97.774	97.756
1030947.gt1kb	Genome	99.049	99.048
1030956.gt1kb	Genome	96.19	96.075
1030965.gt1kb	Genome	96.685	96.688
1035897.gt1kb	Genome	73.866	73.229
1035909.gt1kb	Genome	97.052	97.047
1035912.gt1kb	Genome	94.206	94.177
1035915.gt1kb	Genome	95.742	95.742
1035924.gt1kb	Genome	95.181	95.181
1035933.gt1kb	Genome	99.121	99.108
1035936.gt1kb	Genome	98.868	98.869
1035945.gt1kb	Genome	96.701	96.64
1035948.gt1kb	Genome	94.213	94.047
1035972.gt1kb	Genome	92.348	91.315
1035975.gt1kb	Genome	99.483	99.497
1035978.gt1kb	Genome	84.94	84.034
1035984.gt1kb	Genome	92.894	93.127
1035987.gt1kb	Genome	98.114	98.119
1035990.gt1kb	Genome	98.637	98.638
1035996.gt1kb	Genome	97.241	97.227
1035999.gt1kb	Genome	92.35	92.23
1036002.gt1kb	Genome	97.113	97.127
1036008.gt1kb	Genome	99.04	99.012
1036542.gt1kb	Genome	99.114	99.114
1036545.gt1kb	Genome	92.832	90.645
1036548.gt1kb	Genome	97.966	97.965
1036551.gt1kb	Genome	94.687	94.667
1036560.gt1kb	Genome	97.972	97.943
1036563.gt1kb	Genome	99.619	99.626
1036569.gt1kb	Genome	99.041	99.101
1036572.gt1kb	Genome	92.67	92.77
1036575.gt1kb	Genome	99.283	99.283
1036578.gt1kb	Genome	96.999	96.881
1036581.gt1kb	Genome	94.733	94.907
1036584.gt1kb	Genome	95.011	94.954
1036587.gt1kb	Genome	94.263	94.238
1036590.gt1kb	Genome	99.657	99.657
1036593.gt1kb	Genome	99.15	99.125
1036596.gt1kb	Genome	99.04	99.044
1036599.gt1kb	Genome	97.749	97.648
1036602.gt1kb	Genome	97.829	97.828
1036605.gt1kb	Genome	98.871	98.841
1036611.gt1kb	Genome	87.909	89.05
1036617.gt1kb	Genome	98.952	98.871
1036620.gt1kb	Genome	95.368	95.142
1036623.gt1kb	Genome	96.933	96.882
1036632.gt1kb	Genome	96.366	96.165
1036638.gt1kb	Genome	99.242	99.242
1036647.gt1kb	Genome	98.354	98.345
1036650.gt1kb	Genome	98.901	98.592
1036653.gt1kb	Genome	97.979	99.493
1036656.gt1kb	Genome	93.132	92.972
1036659.gt1kb	Genome	98.271	96.963
1036662.gt1kb	Genome	49.586	60.579
1036665.gt1kb	Genome	96.119	96.01
1036668.gt1kb	Genome	96.507	96.404
1036671.gt1kb	Genome	96.528	96.528
1036674.gt1kb	Genome	50.878	44.12
1036677.gt1kb	Genome	95.838	95.673
1036686.gt1kb	Genome	53.375	59.79
1036689.gt1kb	Genome	91.912	90.726
1036692.gt1kb	Genome	91.912	91.739
1036698.gt1kb	Genome	98.705	98.712
1036710.gt1kb	Genome	96.75	96.567
1036713.gt1kb	Genome	92.308	92.176
1036719.gt1kb	Genome	96.873	96.872
1036722.gt1kb	Genome	96.224	96.018
1036725.gt1kb	Genome	90.813	90.813
1036734.gt1kb	Genome	97.604	97.608
1036746.gt1kb	Genome	98.873	98.836
1036752.gt1kb	Genome	96.927	96.461
1036758.gt1kb	Genome	98.428	98.428
1036761.gt1kb	Genome	98.091	98.07
1036764.gt1kb	Genome	95.796	95.785
1036770.gt1kb	Genome	93.074	92.785
1036773.gt1kb	Genome	98.926	98.926
1036776.gt1kb	Genome	89.786	89.494
1036779.gt1kb	Genome	98.03	96.403
1036794.gt1kb	Genome	92.748	92.635
1036797.gt1kb	Genome	99.213	99.213
1036806.gt1kb	Genome	98.148	98.511
1048576.gt1kb	Genome	96.94	96.915
1048582.gt1kb	Genome	99.536	99.486
1048657.gt1kb	Genome	98.317	98.249
1048762.gt1kb	Genome	98.022	97.963
1048765.gt1kb	Genome	96.751	96.632
1048768.gt1kb	Genome	92.498	92.332
1048771.gt1kb	Genome	99.279	99.279
1048774.gt1kb	Genome	95.977	95.793
1048777.gt1kb	Genome	95.739	95.739
1048780.gt1kb	Genome	96.868	96.206
1048786.gt1kb	Genome	96.985	96.93
1048855.gt1kb	Genome	96.826	96.786
1048864.gt1kb	Genome	96.126	94.406
1048867.gt1kb	Genome	96.619	96.668
1048873.gt1kb	Genome	98.465	98.316
1048876.gt1kb	Genome	98.443	98.083
1048879.gt1kb	Genome	98.251	99.128
1048882.gt1kb	Genome	95.298	95.151
1048888.gt1kb	Genome	97.628	97.211
1048891.gt1kb	Genome	97.458	97.411
1048894.gt1kb	Genome	93.871	98.284
1048900.gt1kb	Genome	92.527	87.025
1048903.gt1kb	Genome	98.719	98.674
1048906.gt1kb	Genome	45.435	43.085
1048909.gt1kb	Genome	75.578	75.537
1048912.gt1kb	Genome	96.819	97.126
1048915.gt1kb	Genome	46.019	52.975
1048918.gt1kb	Genome	95.142	94.401
1048924.gt1kb	Genome	91.799	96.816
1048927.gt1kb	Genome	99.957	99.957
1048930.gt1kb	Genome	91.148	87.208
1048933.gt1kb	Genome	99.206	99.024
1048936.gt1kb	Genome	99.623	99.62
1048948.gt1kb	Genome	98.598	98.598
1048951.gt1kb	Genome	95.235	91.799
1048954.gt1kb	Genome	97.555	97.508
1048957.gt1kb	Genome	84.559	84.22
1048960.gt1kb	Genome	99.059	99.068
1048963.gt1kb	Genome	60.842	74.118
1048969.gt1kb	Genome	71.177	70.485
1048972.gt1kb	Genome	54.574	62.825
1048975.gt1kb	Genome	88.814	87.96
1048981.gt1kb	Genome	99.267	99.267
1048984.gt1kb	Genome	99.181	99.177
1048987.gt1kb	Genome	58.17	58.097
1048990.gt1kb	Genome	98.928	98.897
1048999.gt1kb	Genome	99.718	73.415
1049002.gt1kb	Genome	96.519	96.411
1049008.gt1kb	Genome	98.627	89.581
1049014.gt1kb	Genome	99.188	99.189
1049017.gt1kb	Genome	99.588	99.592
1049023.gt1kb	Genome	98.468	98.459
1049026.gt1kb	Genome	98.399	98.4
1049029.gt1kb	Genome	99.727	99.722
1049038.gt1kb	Genome	95.228	95.46
1049041.gt1kb	Genome	97.623	97.607
1049044.gt1kb	Genome	98.364	96.289
1049047.gt1kb	Genome	97.526	97.531
1049053.gt1kb	Genome	96.8	96.636
1049059.gt1kb	Genome	98.15	98.334
1049062.gt1kb	Genome	95.468	94.328
1049065.gt1kb	Genome	87.262	87.188
1049068.gt1kb	Genome	91.021	90.93
1049071.gt1kb	Genome	99.361	99.351
1049074.gt1kb	Genome	99.336	99.335
1049077.gt1kb	Genome	98.846	98.847
1049080.gt1kb	Genome	98.862	98.846
1049086.gt1kb	Genome	93.296	93.135
1049211.gt1kb	Genome	99.452	99.455
1052956.gt1kb	Genome	39.919	77.145
1052962.gt1kb	Genome	35.055	57.176
1052980.gt1kb	Genome	46.15	42.213
1052983.gt1kb	Genome	66.595	63.713
1052986.gt1kb	Genome	70.661	77.184
1052989.gt1kb	Genome	60.175	66.048
1053007.gt1kb	Genome	93.441	86.806
1053010.gt1kb	Genome	82.399	86.783
1053013.gt1kb	Genome	83.793	72.322
1053016.gt1kb	Genome	94.056	89.102
1053019.gt1kb	Genome	92.292	90.54
1053043.gt1kb	Genome	86.654	82.906
1053046.gt1kb	Genome	86.668	86.683
1053052.gt1kb	Genome	11.632	6.761
1139_AO_run158_run162.final.scaffolds.gt1kb	Genome	23.204	23.204
1139_AP_run158_run162.final.scaffolds.gt1kb	Genome	46.736	45.065
1139_BL_run158_run162.final.scaffolds.gt1kb	Genome	72.077	71.215
1139_BT_run162_run167.final.scaffolds.gt1kb	Genome	3.247	4.887
1139_BV_run158_run162.final.scaffolds.gt1kb	Genome	0.14	0.14
1139_CK_run158_run162.final.scaffolds.gt1kb	Genome	8.757	8.724
1139_CM_run158_run162.final.scaffolds.gt1kb	Genome	99.797	99.797
1139_F_run158_run162.final.scaffolds.gt1kb	Genome	69.328	66.509
1220_AH_run172_run176_run188.final.scaffolds.gt1kb	Genome	17.375	17.336
1220_BI_run172_run176_run188.final.scaffolds.gt1kb	Genome	5.098	5.098
1220_BV_run172_run176.final.scaffolds.gt1kb	Genome	1.583	1.317
1220_CE_run172_run176_run188.final.scaffolds.gt1kb	Genome	21.588	21.598
1220_C_run172_run176.final.scaffolds.gt1kb	Genome	21.598	21.608
1285_AB_run188.final.scaffolds.gt1kb	Genome	75.58	75.572
1285_AG_run188_run192_run197.final.scaffolds.gt1kb	Genome	0.039	0.039
1285_AT_run189_run193.final.scaffolds.gt1kb	Genome	4.432	3.423
1285_BE_run189_run193.final.scaffolds.gt1kb	Genome	6.699	6.519
1285_BW_run189.final.scaffolds.gt1kb	Genome	25.608	25.608
1285_CI_run189.final.scaffolds.gt1kb	Genome	0.378	0.378
1285_K_run188.final.scaffolds.gt1kb	Genome	11.249	11.236
1286_AB_run191_run197.final.scaffolds.gt1kb	Genome	2.874	2.869
1286_AG_run191.final.scaffolds.gt1kb	Genome	25.898	25.893
1286_CC_run191.final.scaffolds.gt1kb	Genome	33.454	33.454
1286_CN_run191_run197.final.scaffolds.gt1kb	Genome	9.28	9.279
1286_CQ_run191_run197_run206.final.scaffolds.gt1kb	Genome	0.025	0.025
1286_K_run191_run197_run206.final.scaffolds.gt1kb	Genome	13.062	12.488
1287_BG_run192_run197.final.scaffolds.gt1kb	Genome	8.402	22.905
1287_BM_run192.final.scaffolds.gt1kb	Genome	28.923	14.064
1287_BR_run192.final.scaffolds.gt1kb	Genome	10.905	10.905
1287_BZ_run192_run197.final.scaffolds.gt1kb	Genome	5.183	5.027
1287_CD_run192_run197.final.scaffolds.gt1kb	Genome	13.303	13.303
1287_D_run192_run197.final.scaffolds.gt1kb	Genome	14.119	14.119
1287_G_run192_run197.final.scaffolds.gt1kb	Genome	0.061	0.019
1365_E_run201.final.scaffolds.gt1kb	Genome	12.173	12.104
1365_P_run201.final.scaffolds.gt1kb	Genome	26.672	26.672
Sample15_1	Circular elements	31.263	16.781
Sample15_105	Circular elements	17.503	17.503
Sample15_109	Circular elements	17.531	17.531
Sample15_114	Circular elements	17.568	17.568
Sample15_115	Circular elements	17.579	17.579
Sample15_119	Circular elements	17.603	17.603
Sample15_17	Circular elements	27.099	33.409
Sample15_18	Circular elements	16.805	33.33
Sample15_19	Circular elements	33.58	25.399
Sample15_22	Circular elements	33.487	27.962
Sample15_25	Circular elements	16.928	16.667
Sample15_27	Circular elements	27.622	28.493
Sample15_28	Circular elements	16.947	16.947
Sample15_29	Circular elements	22.896	28.016
Sample15_3	Circular elements	21.305	24.268
Sample15_33	Circular elements	16.182	16.182
Sample15_35	Circular elements	17.019	33.686
Sample15_36	Circular elements	33.987	17
Sample15_4	Circular elements	16.819	16.819
Sample15_48	Circular elements	34.136	33.75
Sample15_50	Circular elements	17.086	17.086
Sample15_54	Circular elements	17.102	17.102
Sample15_6	Circular elements	16.67	16.67
Sample15_60	Circular elements	17.185	17.185
Sample15_65	Circular elements	17.224	17.224
Sample15_67	Circular elements	17.254	17.254
Sample15_69	Circular elements	17.281	17.281
Sample15_7	Circular elements	16.757	16.757
Sample15_71	Circular elements	17.306	17.306
Sample15_78	Circular elements	17.368	17.368
Sample15_8	Circular elements	27.4	16.789
Sample15_81	Circular elements	17.372	17.372
Sample15_82	Circular elements	17.38	17.38
Sample15_84	Circular elements	17.382	17.382
Sample15_85	Circular elements	17.386	17.386
Sample15_86	Circular elements	17.393	17.393
Sample15_94	Circular elements	17.47	17.47
Sample15_95	Circular elements	17.471	17.471
Sample15_98	Circular elements	17.485	17.485
Sample15_99	Circular elements	17.485	17.485
Sample16_110	Circular elements	34.151	26.687
Sample16_112	Circular elements	17.367	17.367
Sample16_127	Circular elements	16.984	16.984
Sample16_136	Circular elements	17.072	17.072
Sample16_138	Circular elements	17.085	17.085
Sample16_144	Circular elements	17.099	17.099
Sample16_163	Circular elements	17.15	17.15
Sample16_169	Circular elements	17.178	17.178
Sample16_174	Circular elements	17.185	17.185
Sample16_184	Circular elements	17.216	17.216
Sample16_194	Circular elements	17.234	17.234
Sample16_195	Circular elements	17.235	17.235
Sample16_196	Circular elements	17.236	17.236
Sample16_207	Circular elements	17.258	17.258
Sample16_21	Circular elements	22.031	22.031
Sample16_211	Circular elements	17.276	17.276
Sample16_212	Circular elements	17.279	17.279
Sample16_25	Circular elements	16.663	16.667
Sample16_269	Circular elements	17.443	17.443
Sample16_27	Circular elements	25.01	16.76
Sample16_271	Circular elements	17.445	17.445
Sample16_289	Circular elements	17.484	17.484
Sample16_29	Circular elements	16.741	16.819
Sample16_319	Circular elements	17.572	17.572
Sample16_37	Circular elements	16.786	16.786
Sample16_56	Circular elements	27.524	25.429
Sample16_57	Circular elements	16.836	33.051
Sample16_58	Circular elements	16.916	16.916
Sample16_72	Circular elements	26.208	26.208
Sample16_78	Circular elements	16.888	16.888
Sample16_83	Circular elements	20.961	20.961
Sample16_87	Circular elements	17.11	33.71
Sample18_1	Circular elements	21.908	18.634
Sample18_11	Circular elements	23.756	23.756
Sample18_121	Circular elements	17.059	17.059
Sample18_127	Circular elements	34.331	25.205
Sample18_131	Circular elements	17.078	17.078
Sample18_138	Circular elements	17.091	17.091
Sample18_14	Circular elements	16.797	16.797
Sample18_153	Circular elements	17.141	17.141
Sample18_154	Circular elements	17.143	17.143
Sample18_159	Circular elements	17.153	17.153
Sample18_167	Circular elements	17.162	17.162
Sample18_176	Circular elements	17.193	17.193
Sample18_179	Circular elements	17.198	17.198
Sample18_195	Circular elements	17.238	17.238
Sample18_2	Circular elements	31.97	31.926
Sample18_209	Circular elements	16.644	16.644
Sample18_213	Circular elements	17.291	17.291
Sample18_214	Circular elements	17.293	17.293
Sample18_224	Circular elements	17.318	17.318
Sample18_225	Circular elements	17.319	17.319
Sample18_227	Circular elements	17.324	17.324
Sample18_236	Circular elements	17.349	17.349
Sample18_238	Circular elements	17.355	17.355
Sample18_24	Circular elements	16.96	21.124
Sample18_241	Circular elements	17.359	17.359
Sample18_248	Circular elements	17.381	17.381
Sample18_249	Circular elements	17.381	17.381
Sample18_25	Circular elements	22.51	18.175
Sample18_26	Circular elements	20.206	16.734
Sample18_265	Circular elements	17.417	17.417
Sample18_273	Circular elements	17.432	17.432
Sample18_278	Circular elements	17.438	17.438
Sample18_280	Circular elements	17.443	17.443
Sample18_281	Circular elements	17.443	17.443
Sample18_285	Circular elements	17.457	17.457
Sample18_291	Circular elements	17.467	17.467
Sample18_293	Circular elements	17.47	17.47
Sample18_294	Circular elements	17.218	0
Sample18_296	Circular elements	17.476	17.476
Sample18_3	Circular elements	16.783	17.244
Sample18_300	Circular elements	17.485	17.485
Sample18_301	Circular elements	17.485	17.485
Sample18_302	Circular elements	17.486	17.486
Sample18_306	Circular elements	17.497	17.497
Sample18_307	Circular elements	17.499	17.499
Sample18_308	Circular elements	17.501	17.501
Sample18_309	Circular elements	17.501	17.501
Sample18_310	Circular elements	17.501	17.501
Sample18_316	Circular elements	17.515	17.515
Sample18_324	Circular elements	17.53	17.53
Sample18_332	Circular elements	17.548	17.548
Sample18_334	Circular elements	17.551	17.551
Sample18_335	Circular elements	17.552	17.552
Sample18_336	Circular elements	17.552	17.552
Sample18_341	Circular elements	17.566	17.566
Sample18_35	Circular elements	33.542	33.369
Sample18_356	Circular elements	17.597	17.597
Sample18_360	Circular elements	17.603	17.603
Sample18_363	Circular elements	17.605	17.605
Sample18_364	Circular elements	17.607	17.607
Sample18_41	Circular elements	26.154	23.932
Sample18_45	Circular elements	16.93	24.361
Sample18_5	Circular elements	22.761	22.77
Sample18_52	Circular elements	32.823	32.828
Sample18_54	Circular elements	30.254	30.254
Sample18_55	Circular elements	17.222	21.919
Sample18_58	Circular elements	33.835	33.604
Sample18_59	Circular elements	33.358	16.732
Sample18_69	Circular elements	16.928	16.928
Sample18_70	Circular elements	16.97	16.97
Sample18_82	Circular elements	16.991	16.991
Sample18_83	Circular elements	16.995	33.954
Sample18_86	Circular elements	32.901	33.943
Sample18_87	Circular elements	16.967	16.997
Sample18_90	Circular elements	33.538	32.974
Sample18_91	Circular elements	17.007	17.007
Sample18_94	Circular elements	17.404	17.417
Sample18_97	Circular elements	33.373	33.373
Sample19_105	Circular elements	17.022	34.023
Sample19_106	Circular elements	30.689	24.7
Sample19_117	Circular elements	17.042	17.042
Sample19_13	Circular elements	33.086	29.338
Sample19_146	Circular elements	17.086	17.086
Sample19_153	Circular elements	17.097	17.097
Sample19_175	Circular elements	17.158	17.158
Sample19_180	Circular elements	17.177	17.177
Sample19_19	Circular elements	23.726	26.442
Sample19_209	Circular elements	17.228	17.228
Sample19_21	Circular elements	22.209	22.208
Sample19_212	Circular elements	17.241	17.241
Sample19_215	Circular elements	17.248	17.248
Sample19_220	Circular elements	17.264	17.264
Sample19_241	Circular elements	17.295	17.295
Sample19_242	Circular elements	17.296	17.296
Sample19_247	Circular elements	17.318	17.318
Sample19_254	Circular elements	17.324	17.324
Sample19_275	Circular elements	17.36	17.36
Sample19_280	Circular elements	17.368	17.368
Sample19_286	Circular elements	17.382	17.382
Sample19_293	Circular elements	17.4	17.4
Sample19_315	Circular elements	17.447	17.447
Sample19_32	Circular elements	16.757	16.757
Sample19_350	Circular elements	17.521	17.521
Sample19_367	Circular elements	17.556	17.556
Sample19_37	Circular elements	27.18	27.18
Sample19_39	Circular elements	19.868	16.907
Sample19_391	Circular elements	17.602	17.602
Sample19_392	Circular elements	17.604	17.604
Sample19_62	Circular elements	24.57	32.134
Sample19_67	Circular elements	26.974	33.435
Sample19_75	Circular elements	33.47	33.47
Sample19_77	Circular elements	16.852	16.852
Sample19_78	Circular elements	17.025	17.025
Sample19_89	Circular elements	16.95	16.95
Sample20_1	Circular elements	20.623	21.49
Sample20_10	Circular elements	16.986	16.986
Sample20_101	Circular elements	17.326	17.326
Sample20_108	Circular elements	17.368	17.368
Sample20_122	Circular elements	17.433	17.433
Sample20_124	Circular elements	17.441	17.441
Sample20_130	Circular elements	17.47	17.47
Sample20_131	Circular elements	17.47	17.47
Sample20_136	Circular elements	17.496	17.496
Sample20_145	Circular elements	17.532	17.532
Sample20_154	Circular elements	17.567	17.567
Sample20_158	Circular elements	17.595	17.595
Sample20_20	Circular elements	16.879	16.879
Sample20_24	Circular elements	16.895	17.135
Sample20_25	Circular elements	16.998	16.998
Sample20_33	Circular elements	22.922	22.922
Sample20_37	Circular elements	16.938	16.938
Sample20_40	Circular elements	17.253	24.249
Sample20_43	Circular elements	16.955	16.955
Sample20_5	Circular elements	25.501	19.179
Sample20_58	Circular elements	34.005	34.005
Sample20_70	Circular elements	17.081	17.081
Sample20_78	Circular elements	17.146	17.146
Sample20_79	Circular elements	17.152	17.152
Sample20_80	Circular elements	17.162	17.162
Sample20_85	Circular elements	17.188	17.188
Sample20_94	Circular elements	17.281	17.281
Sample22_101	Circular elements	16.851	16.851
Sample22_102	Circular elements	16.831	16.831
Sample22_149	Circular elements	31.388	31.388
Sample22_151	Circular elements	17.083	17.083
Sample22_167	Circular elements	33.572	22.769
Sample22_168	Circular elements	33.573	16.906
Sample22_187	Circular elements	33.579	33.829
Sample22_22	Circular elements	16.751	25.12
Sample22_221	Circular elements	33.391	33.391
Sample22_235	Circular elements	29.071	16.911
Sample22_240	Circular elements	16.956	16.956
Sample22_241	Circular elements	17.288	33.65
Sample22_252	Circular elements	16.969	16.969
Sample22_264	Circular elements	32.836	33.433
Sample22_30	Circular elements	16.875	16.869
Sample22_305	Circular elements	30.681	30.681
Sample22_306	Circular elements	17.008	17.008
Sample22_34	Circular elements	20.762	20.762
Sample22_373	Circular elements	17.084	17.084
Sample22_40	Circular elements	32.561	16.745
Sample22_404	Circular elements	17.116	17.116
Sample22_408	Circular elements	17.123	17.123
Sample22_416	Circular elements	17.132	17.132
Sample22_456	Circular elements	17.159	17.159
Sample22_473	Circular elements	14.287	14.287
Sample22_478	Circular elements	17.184	17.184
Sample22_482	Circular elements	17.188	17.188
Sample22_519	Circular elements	17.224	17.224
Sample22_530	Circular elements	17.239	17.239
Sample22_575	Circular elements	17.277	17.277
Sample22_596	Circular elements	17.298	17.298
Sample22_700	Circular elements	17.396	17.396
Sample22_77	Circular elements	16.82	16.772
Sample22_770	Circular elements	17.467	17.467
Sample22_836	Circular elements	16.634	16.634
Sample22_90	Circular elements	17.017	16.845
Sample23_101	Circular elements	23.097	23.71
Sample23_102	Circular elements	33.768	27.488
Sample23_106	Circular elements	16.974	33.641
Sample23_107	Circular elements	33.621	27.222
Sample23_111	Circular elements	33.525	17.333
Sample23_112	Circular elements	12.219	12.219
Sample23_122	Circular elements	16.894	16.974
Sample23_136	Circular elements	17.012	17.012
Sample23_138	Circular elements	17.016	17.016
Sample23_153	Circular elements	17.026	17.026
Sample23_155	Circular elements	33.983	24.946
Sample23_156	Circular elements	17.03	17.03
Sample23_167	Circular elements	17.038	17.038
Sample23_169	Circular elements	17.043	17.043
Sample23_17	Circular elements	25.035	25.035
Sample23_176	Circular elements	17.006	17.006
Sample23_179	Circular elements	17.059	17.059
Sample23_184	Circular elements	32.738	33.164
Sample23_189	Circular elements	17.073	17.073
Sample23_194	Circular elements	17.089	17.089
Sample23_195	Circular elements	17.089	17.089
Sample23_206	Circular elements	34.456	34.456
Sample23_215	Circular elements	17.114	17.114
Sample23_221	Circular elements	17.123	17.123
Sample23_230	Circular elements	17.129	17.129
Sample23_236	Circular elements	17.133	17.133
Sample23_242	Circular elements	17.141	17.141
Sample23_243	Circular elements	17.144	17.144
Sample23_245	Circular elements	17.144	17.144
Sample23_253	Circular elements	17.16	17.16
Sample23_267	Circular elements	17.176	17.176
Sample23_269	Circular elements	17.179	17.179
Sample23_291	Circular elements	17.209	17.209
Sample23_295	Circular elements	17.215	17.215
Sample23_303	Circular elements	17.216	17.216
Sample23_304	Circular elements	17.222	17.222
Sample23_307	Circular elements	17.227	17.227
Sample23_311	Circular elements	17.232	17.232
Sample23_314	Circular elements	17.235	17.235
Sample23_315	Circular elements	17.235	17.235
Sample23_316	Circular elements	17.235	17.235
Sample23_319	Circular elements	17.238	17.238
Sample23_32	Circular elements	17.05	33.529
Sample23_324	Circular elements	17.244	17.244
Sample23_325	Circular elements	17.244	17.244
Sample23_327	Circular elements	17.246	17.246
Sample23_329	Circular elements	17.248	17.248
Sample23_336	Circular elements	17.252	17.252
Sample23_339	Circular elements	17.256	17.256
Sample23_340	Circular elements	17.256	17.256
Sample23_343	Circular elements	17.262	17.262
Sample23_346	Circular elements	17.263	17.263
Sample23_349	Circular elements	26.577	26.577
Sample23_358	Circular elements	17.277	17.277
Sample23_387	Circular elements	17.322	17.322
Sample23_392	Circular elements	17.329	17.329
Sample23_394	Circular elements	17.323	17.323
Sample23_398	Circular elements	16.428	16.428
Sample23_42	Circular elements	33.922	27.994
Sample23_434	Circular elements	17.39	17.39
Sample23_441	Circular elements	17.377	17.377
Sample23_443	Circular elements	17.397	17.397
Sample23_447	Circular elements	17.398	17.398
Sample23_45	Circular elements	16.886	16.886
Sample23_454	Circular elements	17.404	17.404
Sample23_455	Circular elements	17.404	17.404
Sample23_477	Circular elements	17.436	17.436
Sample23_496	Circular elements	17.468	17.468
Sample23_50	Circular elements	33.559	17.134
Sample23_519	Circular elements	17.493	17.493
Sample23_520	Circular elements	17.494	17.494
Sample23_532	Circular elements	17.512	17.512
Sample23_54	Circular elements	21.01	20.298
Sample23_543	Circular elements	17.529	17.529
Sample23_557	Circular elements	17.549	17.549
Sample23_58	Circular elements	26.418	26.418
Sample23_589	Circular elements	17.605	17.605
Sample23_59	Circular elements	16.909	16.909
Sample23_62	Circular elements	24.262	33.569
Sample23_64	Circular elements	16.913	16.913
Sample23_74	Circular elements	31.837	16.935
Sample23_76	Circular elements	33.604	33.861
Sample23_84	Circular elements	33.872	23.211
Sample23_87	Circular elements	33.446	33.446
Sample24_100	Circular elements	33.7	33.7
Sample24_101	Circular elements	18.547	35.213
Sample24_145	Circular elements	17.123	17.123
Sample24_20	Circular elements	16.767	16.767
Sample24_215	Circular elements	17.338	17.338
Sample24_320	Circular elements	17.599	17.599
Sample24_37	Circular elements	32.565	33.557
Sample24_41	Circular elements	33.751	33.751
Sample24_45	Circular elements	16.822	16.822
Sample24_56	Circular elements	16.932	33.858
Sample24_64	Circular elements	33.577	33.609
Sample24_72	Circular elements	33.957	33.957
Sample24_74	Circular elements	16.987	33.961
Sample24_92	Circular elements	17.003	17.003
Sample6_102	Circular elements	23.726	30.798
Sample6_107	Circular elements	16.836	16.836
Sample6_110	Circular elements	16.903	16.903
Sample6_125	Circular elements	31.284	16.921
Sample6_130	Circular elements	16.925	16.925
Sample6_16	Circular elements	16.795	16.795
Sample6_171	Circular elements	24.173	22.702
Sample6_173	Circular elements	23.575	29.871
Sample6_180	Circular elements	25.678	17.305
Sample6_183	Circular elements	30.591	16.976
Sample6_186	Circular elements	16.152	16.672
Sample6_188	Circular elements	16.917	16.917
Sample6_206	Circular elements	25.238	31.732
Sample6_217	Circular elements	33.963	33.963
Sample6_219	Circular elements	30.993	30.993
Sample6_224	Circular elements	33.973	33.973
Sample6_227	Circular elements	17.004	17.004
Sample6_260	Circular elements	17.027	17.027
Sample6_273	Circular elements	33.642	33.642
Sample6_306	Circular elements	17.061	17.061
Sample6_33	Circular elements	22.036	22.036
Sample6_333	Circular elements	17.057	17.057
Sample6_342	Circular elements	17.095	17.095
Sample6_35	Circular elements	16.818	24.686
Sample6_389	Circular elements	20.093	20.093
Sample6_39	Circular elements	23.109	25.838
Sample6_391	Circular elements	17.141	17.141
Sample6_40	Circular elements	23.188	23.188
Sample6_421	Circular elements	18.736	18.736
Sample6_423	Circular elements	17.153	17.153
Sample6_47	Circular elements	16.834	16.834
Sample6_485	Circular elements	17.22	17.22
Sample6_506	Circular elements	17.233	17.233
Sample6_508	Circular elements	17.234	17.234
Sample6_535	Circular elements	17.252	17.252
Sample6_553	Circular elements	17.266	17.266
Sample6_564	Circular elements	17.276	17.276
Sample6_566	Circular elements	17.279	17.279
Sample6_588	Circular elements	17.295	17.295
Sample6_590	Circular elements	17.296	17.296
Sample6_608	Circular elements	17.317	17.317
Sample6_632	Circular elements	17.341	17.341
Sample6_634	Circular elements	17.342	17.342
Sample6_670	Circular elements	17.369	17.369
Sample6_72	Circular elements	17.014	17.014
Sample6_746	Circular elements	17.431	17.431
Sample6_752	Circular elements	17.439	17.439
Sample6_793	Circular elements	17.48	17.48
Sample6_823	Circular elements	17.521	17.521
Sample6_837	Circular elements	17.535	17.535
Sample6_84	Circular elements	33.464	22.471
Sample6_843	Circular elements	17.542	17.542
Sample6_863	Circular elements	17.56	17.56
Sample6_89	Circular elements	18.053	24.141
Sample6_894	Circular elements	17.589	17.589
Sample6_936	Circular elements	17.582	17.582
Sample6_94	Circular elements	16.858	16.858
Sample6_96	Circular elements	33.479	33.479
Sample9_102	Circular elements	17.247	17.247
Sample9_104	Circular elements	17.259	17.259
Sample9_109	Circular elements	17.107	17.107
Sample9_110	Circular elements	17.278	17.278
Sample9_115	Circular elements	17.282	17.282
Sample9_119	Circular elements	17.292	17.292
Sample9_122	Circular elements	17.297	17.297
Sample9_124	Circular elements	17.307	17.307
Sample9_125	Circular elements	17.307	17.307
Sample9_128	Circular elements	17.317	17.317
Sample9_134	Circular elements	17.323	17.323
Sample9_139	Circular elements	17.35	17.35
Sample9_144	Circular elements	17.36	17.36
Sample9_145	Circular elements	17.361	17.361
Sample9_147	Circular elements	17.369	17.369
Sample9_149	Circular elements	17.376	17.376
Sample9_156	Circular elements	17.407	17.407
Sample9_157	Circular elements	17.409	17.409
Sample9_170	Circular elements	17.447	17.447
Sample9_172	Circular elements	17.456	17.456
Sample9_177	Circular elements	17.47	17.47
Sample9_179	Circular elements	17.486	17.486
Sample9_180	Circular elements	17.487	17.487
Sample9_183	Circular elements	17.498	17.498
Sample9_188	Circular elements	17.527	17.527
Sample9_189	Circular elements	17.292	17.292
Sample9_190	Circular elements	17.532	17.532
Sample9_20	Circular elements	16.836	16.836
Sample9_200	Circular elements	17.568	17.568
Sample9_213	Circular elements	17.599	17.599
Sample9_217	Circular elements	17.605	17.605
Sample9_22	Circular elements	16.947	16.947
Sample9_221	Circular elements	17.613	17.613
Sample9_24	Circular elements	16.959	16.959
Sample9_3	Circular elements	21.517	21.937
Sample9_32	Circular elements	16.981	16.981
Sample9_33	Circular elements	13.314	40.892
Sample9_35	Circular elements	16.961	16.961
Sample9_37	Circular elements	34.022	34.022
Sample9_39	Circular elements	17.021	17.021
Sample9_40	Circular elements	17.017	17.017
Sample9_57	Circular elements	17.064	17.064
Sample9_6	Circular elements	16.786	16.786
Sample9_63	Circular elements	17.093	17.093
Sample9_64	Circular elements	17.096	17.096
Sample9_68	Circular elements	17.108	17.108
Sample9_70	Circular elements	17.118	17.118
Sample9_73	Circular elements	17.131	17.131
Sample9_74	Circular elements	17.133	17.133
Sample9_78	Circular elements	17.145	17.145
Sample9_82	Circular elements	17.184	17.184
Sample9_9	Circular elements	33.464	33.464
Sample9_91	Circular elements	17.206	17.206
Sample9_93	Circular elements	17.212	17.212
Sample9_96	Circular elements	17.22	17.22
Sample9_98	Circular elements	17.226	17.226
Sample9_99	Circular elements	17.231	17.231
evo_1030719.003	Genome	3.853	13.954
evo_1030719.005	Genome	0.693	13.181
evo_1030719.009	Genome	12.03	20.023
evo_1030719.011	Genome	42.304	22.07
evo_1030719.013	Genome	34.089	34.199
evo_1030719.017	Genome	52.597	46.789
evo_1030719.021	Genome	17.661	21.72
evo_1030719.028	Genome	18.823	16.105
evo_1030719.036	Genome	1.592	23.539
evo_1030719.037	Genome	34.002	26.928
evo_1030827.025	Genome	5.924	6.399
evo_1030827.033	Genome	82.315	83.185
evo_1030827.038	Genome	10.493	10.494
evo_1036569.006	Genome	12.818	12.458
evo_1036569.014	Genome	0.398	0.398
evo_1036569.020	Genome	33.504	33.505
evo_1036569.028	Genome	5.557	5.556
evo_1036569.031	Genome	0.563	0.563
evo_1036569.038	Genome	35.363	35.281
evo_1036662.016	Genome	33.156	32.742
evo_1036662.017	Genome	79.713	74.008
evo_1036674.014	Genome	78.492	74.956
evo_1036686.005	Genome	12.673	21.058
evo_1036686.006	Genome	86.036	81.149
evo_1036686.021	Genome	38.231	22.9
evo_1036686.032	Genome	8.9	0.497
evo_1048963.008	Genome	13.286	13.43
evo_1048963.035	Genome	9.455	5.788
evo_1048963.038	Genome	38.826	59.013
evo_1048969.022	Genome	0.79	0.392
evo_1048972.019	Genome	86.235	85.93
evo_1048972.030	Genome	21.489	16.934
evo_1048972.034	Genome	2.601	19.355
evo_1048975.035	Genome	15.252	15.278
evo_1048975.038	Genome	22.67	32.376
evo_1048987.032	Genome	0.221	2.763
evo_1048987.039	Genome	83.098	83.756
evo_1052956.014	Genome	0.349	4.369
evo_1052956.019	Genome	3.121	2.364
evo_1052956.020	Genome	7.604	35.793
evo_1052962.015	Genome	2.276	2.989
evo_1052962.017	Genome	65.103	69.399
evo_1052962.024	Genome	40.98	58.895
evo_1052962.028	Genome	33.058	16.437
evo_1220_W.027	Genome	0.078	0.078
