# Supplementary material for: Exploring high-quality microbial genomes by assembling short-reads with long-range connectivity
Source: Nat Commun. 2024 May 31;15:4631. doi: 10.1038/s41467-024-49060-z (PMC11143213; doi:10.1038/s41467-024-49060-z)
Supplement: Supplementary file 9 — Supplementary Data 6 [file 41467_2024_49060_MOESM9_ESM.xlsx]

## Sheet: Supplementary Data 6
Supplementary Data 6: The per-strain NA50 and NGA50 generated by different assembly tools for the 15 strains with abundances higher than 0.1% using TELL-Seq, stLFR, and 10x Genomics linked-reads (or corresponding barcode-removed short-reads) from ATCC-MSA-1003.
NA50:	ATCC ID	Composition	Assemblers on TELL-Seq linked-reads						Assemblers on stLFR linked-reads					Assemblers on 10x linked-reads
			Pangaea	Athena	Supernova	cloudSPAdes	MEGAHIT	metaSPAdes	Pangaea	Athena	Supernova	MEGAHIT	metaSPAdes	Pangaea	Athena	Supernova	MEGAHIT
	ATCC_11828	0.0018	708972	704386	409577	704438	409518	409546	707843	707843	707846	703479	703351	703788	703512	359853	703523
	ATCC_17978	0.0018	649496	649673	470822	161030	187118	135000	649673	649672	363234	167180	196303	1096612	437889	241216	197852
	ATCC_33323	0.0018	477791	433909	240492	252205	295965	252205	599823	599822	355289	296094	252205	474821	476384	252205	295252
	ATCC_700392	0.0018	257269	257223	258313	105191	77269	84594	257332	257211	135341	77357	66233	409396	196419	158978	80984
	ATCC_BAA335	0.0018	45705	43041	89493	15037	19122	16158	58916	58611	62315	14791	18969	62710	38577	45964	18540
	ATCC_10987	0.018	4883723	691365	116433	169137	269437	167778	2853175	1926738	193810	385897	190829	1375156	823836	386069	269388
	ATCC_35702	0.018	788554	922990	73743	175310	128643	212018	1431184	1244912	304142	128326	181292	560744	288839	54835	128643
	ATCC_9027	0.018	3904655	3904464	167953	221572	304550	405896	1622888	1622883	524958	297578	325776	570719	772692	11980	325137
	ATCC_BAA1556	0.018	447525	294776	211940	63644	88260	84145	950179	743493	97991	90860	104418	248446	158392	83442	107010
	ATCC_BAA611	0.018	568631	569965	132495	92166	79556	101336	786734	681274	141018	79512	103222	483416	483433	33748	79627
	ATCC_12228	0.18	823551	170609	43011	82546	81876	82604	824118	662773	2961	71581	81785	350871	289197	38367	89030
	ATCC_17029	0.18	746530	361569	108161	219799	229827	200618	728998	616833	5764	222960	208036	746765	746755	83742	248593
	ATCC_33277	0.18	108885	79116	40313	40201	30929	38583	122489	60603	2221	33659	33714	65107	56716	11613	30909
	ATCC_700610	0.18	773002	299125	45451	158432	116607	91336	1077900	1073643	1780	109759	109512	391623	391929	50756	116469
	ATCC_700926	0.18	875782	284028	49238	111706	132730	95561	874461	602239	1571	122650	105526	874824	873211	44744	132698
NGA50:	ATCC ID	Composition	Assemblers on TELL-Seq linked-reads						Assemblers on stLFR linked-reads					Assemblers on 10x linked-reads
			Pangaea	Athena	Supernova	cloudSPAdes	MEGAHIT	metaSPAdes	Pangaea	Athena	Supernova	MEGAHIT	metaSPAdes	Pangaea	Athena	Supernova	MEGAHIT
	ATCC_11828	0.0018	708972	704386	409577	704438	409518	409546	707843	707843	707846	703479	703351	703788	703512	359853	703523
	ATCC_17978	0.0018	906920	649673	470822	172278	187118	135000	649673	649672	363234	167180	196303	1096612	471045	249214	197852
	ATCC_33323	0.0018	477791	433909	240492	252205	295965	252205	599823	599822	212153	296094	252205	474821	476384	155402	295252
	ATCC_700392	0.0018	257269	257223	258313	117458	77269	77028	257332	257211	135341	77357	66233	409396	196419	158978	80984
	ATCC_BAA335	0.0018	45705	43041	89493	13803	18045	14045	58710	58611	59973	13915	16826	62710	38577	39500	16975
	ATCC_10987	0.018	4883723	691365	92151	169137	258969	171003	2853175	1926738	193810	269393	190829	1375156	823836	282268	269388
	ATCC_35702	0.018	382526	922990	73743	175310	127710	212018	1431184	1244912	304142	121980	181292	560744	288839	53710	128643
	ATCC_9027	0.018	3904655	3904464	167953	223088	304550	405896	1622888	1622883	524958	297578	345904	570719	772692	11164	325137
	ATCC_BAA1556	0.018	447525	294776	211940	60277	88260	84145	950179	743493	97991	90860	96061	552234	158392	83442	145171
	ATCC_BAA611	0.018	568631	569965	132495	89949	79556	101336	786734	681274	141018	79512	103222	483416	483433	33105	79627
	ATCC_12228	0.18	823551	170609	43011	82546	81876	82604	824118	662773	-	71581	81785	444409	289197	38367	91950
	ATCC_17029	0.18	746530	380647	108161	219799	229827	200618	728998	616833	-	222960	208036	746765	746755	176618	248593
	ATCC_33277	0.18	108885	78957	40313	33714	29156	33714	122489	59469	-	32203	31015	71392	57967	54083	29551
	ATCC_700610	0.18	773002	299125	45435	162053	116607	91336	1077900	1073643	-	109759	109512	391623	391929	60088	116469
	ATCC_700926	0.18	875782	301043	49238	112864	132730	95561	874461	602239	-	122650	95561	874824	873211	44079	132698
