# Supplementary material for: Exploring high-quality microbial genomes by assembling short-reads with long-range connectivity
Source: Nat Commun. 2024 May 31;15:4631. doi: 10.1038/s41467-024-49060-z (PMC11143213; doi:10.1038/s41467-024-49060-z)
Supplement: Supplementary file 10 — Supplementary Data 7 [file 41467_2024_49060_MOESM10_ESM.xlsx]

## Sheet: Supplementary Data 7
Supplementary Data 7: The genome fractions generated by different assembly tools for the five strains with abundances of 0.02% using TELL-Seq, stLFR, and 10x Genomics linked-reads (or corresponding barcode-removed short-reads) from ATCC-MSA-1003.
ATCC ID	Composition	Assemblers on TELL-Seq linked-reads (%)						Assemblers on stLFR linked-reads (%)					Assemblers on 10x linked-reads (%)
		Pangaea	Athena	Supernova	cloudSPAdes	MEGAHIT	metaSPAdes	Pangaea	Athena	Supernova	MEGAHIT	metaSPAdes	Pangaea	Athena	Supernova	MEGAHIT
ATCC_15703	0.0002	1.274	0.343	0.052	1.34	1.08	1.323	19.018	1.18	0.264	12.1	19.073	0.053	0.053	0	0.053
ATCC_17982	0.0002	1.171	0.51	0.065	1.32	1.12	1.214	24.088	0.994	0.166	15.71	24.439	0.048	0	0	0.048
ATCC_47077	0.0002	31.619	20.726	1.185	31.09	28.19	32.07	34.22	1.955	0.187	24.12	34.838	5.795	0.159	0.086	4.462
ATCC_8482	0.0002	71.54	67.506	16.323	70.6	68.32	71.757	61.765	13.455	1.254	51.64	61.79	73.069	13.719	22.667	70.247
ATCC_BAA816	0.0002	12.133	6.737	2.117	11.98	9.66	12.449	28.337	3.409	1.606	22	28.29	46.639	6.031	8.672	41.743
