# Supplementary material for: Exploring high-quality microbial genomes by assembling short-reads with long-range connectivity
Source: Nat Commun. 2024 May 31;15:4631. doi: 10.1038/s41467-024-49060-z (PMC11143213; doi:10.1038/s41467-024-49060-z)
Supplement: Supplementary file 12 — Supplementary Data 9 [file 41467_2024_49060_MOESM12_ESM.xlsx]

## Sheet: Supplementary Data 9
Supplementary Data 9: The statistics of MAGs generated for the three human gut microbiomes by all assemblers.
Sample	Assembler	Bin	Genes	X..contigs.....0.bp.	X..contigs.....10000.bp.	X..contigs.....50000.bp.	X..contigs.....100000.bp.	X..contigs.....250000.bp.	X..contigs.....500000.bp.	X..contigs.....1000000.bp.	X..contigs.....2000000.bp.	X..contigs.....3000000.bp.	Total.length.....0.bp.	Total.length.....10000.bp.	Total.length.....50000.bp.	Total.length.....100000.bp.	Total.length.....250000.bp.	Total.length.....500000.bp.	Total.length.....1000000.bp.	Total.length.....2000000.bp.	Total.length.....3000000.bp.	X..contigs	Largest.contig	Total.length	N50	N75	L50	L75	X..N.s.per.100.kbp	Marker.lineage	X..genomes	X..markers	X..marker.sets	X0	X1	X2	X3	X4	X5.	Completeness	Contamination	Strain.heterogeneity	tRNA	rna.16S	rna.23S	rna.5S	Majority.Class	Majority.Fraction	Size.Mb
S1	Athena	bin.1	542	1	1	1	1	1	1	0	0	0	569687	569687	569687	569687	569687	569687	0	0	0	1	569687	569687	569687	569687	1	1	0	root (UID1)	5656	56	24	55	1	0	0	0	0	4.17	0	0	14	1	1	1	Phascolarctobacterium_faecium	100	0.57
S1	Athena	bin.10	4259	59	56	30	17	5	0	0	0	0	5142345	5120333	4254545	3281613	1515723	0	0	0	0	59	340950	5142345	120899	73549	11	24	1.94	o__Bacteroidales (UID2621)	198	427	260	17	389	21	0	0	0	95	6.47	95.24	49	0	0	0	Parabacteroides_distasonis	100	5.14
S1	Athena	bin.100	2432	25	17	9	6	4	2	0	0	0	2745100	2702890	2450326	2223390	1914557	1350786	0	0	0	25	759317	2745100	304318	197710	3	5	0	o__Clostridiales (UID1212)	172	263	149	8	255	0	0	0	0	96.64	0	0	55	4	4	0	Clostridium_sp.	27.661	2.75
S1	Athena	bin.101	517	44	20	0	0	0	0	0	0	0	560830	440142	0	0	0	0	0	0	0	44	46907	560830	21755	10526	9	19	0	k__Bacteria (UID203)	5449	102	56	87	14	1	0	0	0	24.11	1.79	100	3	0	0	0	Faecalibacterium_prausnitzii	100	0.56
S1	Athena	bin.102	1530	201	55	0	0	0	0	0	0	0	1650387	872173	0	0	0	0	0	0	0	201	37730	1650387	10507	6205	51	103	0	o__Clostridiales (UID1212)	172	263	149	84	178	1	0	0	0	77.23	0.67	0	14	1	1	3	cellular_organisms	8.187	1.65
S1	Athena	bin.103	232	9	4	1	1	0	0	0	0	0	224368	196003	109615	109615	0	0	0	0	0	9	109615	224368	44767	23486	2	3	0	root (UID1)	5656	56	24	56	0	0	0	0	0	0	0	0	NA	0	0	0	Bacteroides_cellulosilyticus	48.855	0.22
S1	Athena	bin.104	1359	40	28	13	5	0	0	0	0	0	1686245	1609030	1177167	669928	0	0	0	0	0	40	177862	1686245	67287	48318	8	15	0	o__Clostridiales (UID1212)	172	263	149	21	241	0	1	0	0	89.41	0.04	0	23	1	2	2	Pseudomonas_(taxid	16.93	1.69
S1	Athena	bin.105	372	102	0	0	0	0	0	0	0	0	349930	0	0	0	0	0	0	0	0	102	9318	349930	3363	2802	41	70	0	k__Bacteria (UID203)	5449	104	58	97	7	0	0	0	0	12.07	0	0	NA	0	0	0	cellular_organisms	8.625	0.35
S1	Athena	bin.106	236	2	2	2	1	0	0	0	0	0	217040	217040	217040	127476	0	0	0	0	0	2	127476	217040	127476	89564	1	2	0	root (UID1)	5656	56	24	56	0	0	0	0	0	0	0	0	NA	0	0	0	Clostridiaceae_bacterium	100	0.22
S1	Athena	bin.107	664	152	4	0	0	0	0	0	0	0	671254	44032	0	0	0	0	0	0	0	152	12755	671254	4582	3270	51	94	0	k__Bacteria (UID203)	5449	103	57	67	36	0	0	0	0	49.6	0	0	3	0	0	0	Bacilli_bacterium	55.203	0.67
S1	Athena	bin.108	243	13	8	1	0	0	0	0	0	0	221597	194177	51188	0	0	0	0	0	0	13	51188	221597	27665	13625	3	6	0	root (UID1)	5656	56	24	56	0	0	0	0	0	0	0	0	NA	0	0	0	Bacteroides_uniformis	42.762	0.22
S1	Athena	bin.109	806	190	5	0	0	0	0	0	0	0	818871	64662	0	0	0	0	0	0	0	190	15115	818871	4292	3293	65	119	0	k__Bacteria (UID203)	5449	104	58	87	17	0	0	0	0	23.45	0	0	3	0	0	0	Oxalobacter_formigenes	96.856	0.82
S1	Athena	bin.11	1141	37	26	9	3	0	0	0	0	0	1298501	1236215	794722	362036	0	0	0	0	0	37	142723	1298501	69863	35494	7	14	0	o__Clostridiales (UID1212)	172	261	147	83	177	1	0	0	0	62.93	0.68	100	34	1	1	1	uncultured_organism	41.742	1.3
S1	Athena	bin.110	660	4	3	3	3	1	0	0	0	0	708799	704568	704568	704568	290746	0	0	0	0	4	290746	708799	215991	197831	2	3	0	o__Clostridiales (UID1212)	172	263	149	209	54	0	0	0	0	20.13	0	0	2	0	0	0	Lachnospiraceae_bacterium	71.492	0.71
S1	Athena	bin.111	807	80	26	0	0	0	0	0	0	0	845962	559343	0	0	0	0	0	0	0	80	47615	845962	16180	8410	16	35	0	k__Bacteria (UID203)	5449	102	56	79	22	1	0	0	0	33.75	1.79	100	5	0	0	0	Faecalibacterium_prausnitzii	89.356	0.85
S1	Athena	bin.112	248	19	5	1	0	0	0	0	0	0	232458	141345	67032	0	0	0	0	0	0	19	67032	232458	22857	7872	3	9	0	root (UID1)	5656	56	24	56	0	0	0	0	0	0	0	0	5	0	0	0	Faecalibacterium_prausnitzii	35.051	0.23
S1	Athena	bin.113	473	34	20	0	0	0	0	0	0	0	506113	418898	0	0	0	0	0	0	0	34	40790	506113	19622	12342	9	17	0	k__Bacteria (UID203)	5449	102	56	91	10	1	0	0	0	16.07	1.79	100	4	0	0	0	Faecalibacterium_prausnitzii	76.139	0.51
S1	Athena	bin.114	1861	92	59	9	0	0	0	0	0	0	1941007	1733760	593043	0	0	0	0	0	0	92	84018	1941007	30664	18161	19	40	0	o__Clostridiales (UID1212)	172	263	149	8	252	3	0	0	0	95.64	1.06	100	30	1	1	1	Dysosmobacter_sp.	55.711	1.94
S1	Athena	bin.115	1604	159	74	2	0	0	0	0	0	0	1898996	1422448	120189	0	0	0	0	0	0	159	66880	1898996	16562	9975	37	75	0	o__Clostridiales (UID1212)	172	263	149	70	185	7	1	0	0	81.99	1.93	30	14	0	0	1	Oscillospiraceae_bacterium	16.315	1.9
S1	Athena	bin.116	1951	15	15	12	10	4	0	0	0	0	2220128	2220128	2134126	2016678	1093367	0	0	0	0	15	281077	2220128	198331	134071	5	8	4.5	o__Clostridiales (UID1226)	155	278	158	93	184	1	0	0	0	63.29	0.63	0	51	3	4	3	[Ruminococcus]_torques	24.33	2.22
S1	Athena	bin.117	1049	227	14	0	0	0	0	0	0	0	1107597	166328	0	0	0	0	0	0	0	227	13687	1107597	4901	3791	73	138	0	o__Clostridiales (UID1212)	172	257	149	161	95	1	0	0	0	44.31	0.67	0	NA	0	0	0	Oscillospiraceae_bacterium	31.384	1.11
S1	Athena	bin.118	307	10	7	2	0	0	0	0	0	0	275037	254857	121564	0	0	0	0	0	0	10	69525	275037	48640	19676	3	5	0	root (UID1)	5656	56	24	56	0	0	0	0	0	0	0	0	NA	0	0	0	Ruthenibacterium_lactatiformans	30.016	0.28
S1	Athena	bin.119	2191	54	44	16	6	2	0	0	0	0	2600903	2527869	1871368	1192323	679510	0	0	0	0	54	389932	2600903	83252	40960	8	18	0	o__Bacteroidales (UID2657)	160	492	269	150	318	24	0	0	0	63.88	5.04	58.33	17	0	0	1	Bacteroides_stercoris	92.836	2.6
S1	Athena	bin.12	2027	117	69	14	0	0	0	0	0	0	2317851	2043336	822746	0	0	0	0	0	0	117	70470	2317851	33663	17053	23	48	0	o__Clostridiales (UID1226)	155	278	158	21	257	0	0	0	0	90.14	0	0	25	0	0	0	butyrate-producing_bacterium	99.714	2.32
S1	Athena	bin.120	1461	64	38	5	2	0	0	0	0	0	1556545	1408514	512026	314518	0	0	0	0	0	64	204595	1556545	40014	22572	12	24	0	o__Clostridiales (UID1212)	172	263	149	37	222	4	0	0	0	82.55	2.35	100	16	0	0	0	uncultured_organism	16.747	1.56
S1	Athena	bin.121	353	76	5	0	0	0	0	0	0	0	395419	66341	0	0	0	0	0	0	0	76	16075	395419	5494	3826	24	47	0	k__Bacteria (UID203)	5449	103	57	96	7	0	0	0	0	12.28	0	0	NA	0	0	0	Enterocloster_bolteae	9.003	0.4
S1	Athena	bin.122	929	2	2	2	2	2	1	0	0	0	1015890	1015890	1015890	1015890	1015890	556629	0	0	0	2	556629	1015890	556629	459261	1	2	0	k__Bacteria (UID203)	5449	104	58	88	16	0	0	0	0	24.14	0	0	9	0	0	0	[Ruminococcus]_gnavus	54.792	1.02
S1	Athena	bin.123	692	4	4	4	3	1	0	0	0	0	775401	775401	775401	684173	307995	0	0	0	0	4	307995	775401	224755	151423	2	3	0	c__Clostridia (UID1118)	387	223	124	170	53	0	0	0	0	19.76	0	0	7	1	1	1	Clostridioides_difficile	68.706	0.78
S1	Athena	bin.124	1283	60	39	4	0	0	0	0	0	0	1316946	1214438	312485	0	0	0	0	0	0	60	98620	1316946	37718	19230	12	25	0	o__Clostridiales (UID1120)	304	250	143	43	205	1	0	1	0	77.37	2.45	0	25	1	1	2	uncultured_Clostridia	58.733	1.32
S1	Athena	bin.125	365	5	3	2	1	1	0	0	0	0	372475	365958	343972	289666	289666	0	0	0	0	5	289666	372475	289666	289666	1	1	0	root (UID1)	5656	56	24	56	0	0	0	0	0	0	0	0	2	0	0	0	Ruminococcus_bicirculans	77.768	0.37
S1	Athena	bin.126	510	34	16	3	1	0	0	0	0	0	583980	484288	233815	119671	0	0	0	0	0	34	119671	583980	24877	12713	5	13	0	k__Bacteria (UID203)	5449	102	56	83	19	0	0	0	0	23.21	0	0	2	0	0	0	Faecalibacterium_prausnitzii	24.186	0.58
S1	Athena	bin.127	1835	87	45	9	3	0	0	0	0	0	1738951	1484744	748915	320455	0	0	0	0	0	87	108050	1738951	29307	15932	13	33	0	g__Streptococcus (UID684)	26	668	229	14	644	9	1	0	0	97.31	1.94	66.67	36	2	1	1	Streptococcus_thermophilus	99.619	1.74
S1	Athena	bin.128	1526	50	42	8	2	0	0	0	0	0	1750772	1693970	713998	346528	0	0	0	0	0	50	238612	1750772	45841	33038	12	23	0	k__Bacteria (UID203)	5449	104	58	84	15	5	0	0	0	29.31	8.62	100	6	0	0	0	Bacteroides_uniformis	73.603	1.75
S1	Athena	bin.129	1716	13	12	10	8	2	1	0	0	0	2158252	2149419	2091837	1919618	1031765	627938	0	0	0	13	627938	2158252	169851	146858	3	6	0	o__Clostridiales (UID1120)	304	250	143	90	159	1	0	0	0	55.78	0.7	0	37	5	5	5	Siphoviridae_sp.	87.555	2.16
S1	Athena	bin.13	903	6	6	6	3	2	0	0	0	0	969277	969277	969277	752323	651984	0	0	0	0	6	331357	969277	320627	100339	2	3	0	k__Bacteria (UID203)	5449	104	58	75	29	0	0	0	0	42.24	0	0	21	0	0	0	uncultured_organism	43.449	0.97
S1	Athena	bin.130	2022	108	70	9	1	0	0	0	0	0	2030446	1813983	621491	101978	0	0	0	0	0	108	101978	2030446	24360	15764	22	47	0	k__Bacteria (UID203)	5449	102	56	54	37	11	0	0	0	74.11	19.64	100	30	0	0	0	Faecalibacterium_prausnitzii	90.903	2.03
S1	Athena	bin.131	1866	365	52	0	0	0	0	0	0	0	2232487	765669	0	0	0	0	0	0	0	365	27799	2232487	6687	4389	95	200	0	k__Bacteria (UID203)	5449	103	57	65	38	0	0	0	0	59.65	0	0	4	0	0	0	Lachnospiraceae_bacterium	19.414	2.23
S1	Athena	bin.132	992	2	2	2	2	1	1	0	0	0	1125206	1125206	1125206	1125206	918871	918871	0	0	0	2	918871	1125206	918871	918871	1	1	0	k__Bacteria (UID203)	5449	103	57	66	37	0	0	0	0	57.89	0	0	15	1	1	0	Wujia_chipingensis	100	1.13
S1	Athena	bin.133	2800	12	12	10	8	5	2	0	0	0	3042847	3042847	2974806	2819785	2371818	1527703	0	0	0	12	796324	3042847	731379	259446	2	5	0	f__Lachnospiraceae (UID1286)	57	420	207	6	410	4	0	0	0	98.55	1.93	50	54	5	5	0	[Eubacterium]_rectale	100	3.04
S1	Athena	bin.134	2618	43	39	17	11	1	0	0	0	0	3015140	2990579	2412177	1987009	342781	0	0	0	0	43	342781	3015140	138151	69254	8	15	0	o__Clostridiales (UID1226)	155	278	158	6	268	4	0	0	0	96.2	2.53	0	47	1	5	1	Anaerobutyricum_hallii	19.206	3.02
S1	Athena	bin.135	212	51	0	0	0	0	0	0	0	0	215842	0	0	0	0	0	0	0	0	51	9456	215842	4135	3387	18	33	0	root (UID1)	5656	56	24	56	0	0	0	0	0	0	0	0	NA	0	0	0	cellular_organisms	14.578	0.22
S1	Athena	bin.136	2409	183	80	4	1	0	0	0	0	0	2382982	1807609	287932	104496	0	0	0	0	0	183	104496	2382982	19569	10273	35	79	0	o__Clostridiales (UID1212)	172	261	147	56	146	49	8	2	0	82.72	30.38	80	28	0	0	0	Faecalibacterium_prausnitzii	69.117	2.38
S1	Athena	bin.137	524	31	12	2	0	0	0	0	0	0	479454	379293	172107	0	0	0	0	0	0	31	94907	479454	26613	14080	5	11	0	root (UID1)	5656	56	24	56	0	0	0	0	0	0	0	0	2	0	1	0	Dorea_longicatena	19.795	0.48
S1	Athena	bin.138	2613	18	18	14	11	5	0	0	0	0	2937947	2937947	2777539	2510055	1518177	0	0	0	0	18	399215	2937947	260371	118705	5	9	0	o__Clostridiales (UID1212)	172	263	149	3	258	2	0	0	0	98.66	1.34	0	48	4	4	0	Lachnospira_eligens	43.906	2.94
S1	Athena	bin.139	979	4	4	4	4	2	0	0	0	0	1028637	1028637	1028637	1028637	659125	0	0	0	0	4	352267	1028637	306858	209700	2	3	0	k__Bacteria (UID203)	5449	103	57	71	32	0	0	0	0	45.61	0	0	35	2	2	1	Anaerotignum_propionicum	34.246	1.03
S1	Athena	bin.14	277	14	6	1	0	0	0	0	0	0	236083	189321	80653	0	0	0	0	0	0	14	80653	236083	27983	17705	3	5	0	root (UID1)	5656	56	24	56	0	0	0	0	0	0	0	0	3	0	0	0	Faecalibacterium_prausnitzii	42.647	0.24
S1	Athena	bin.140	590	19	18	5	1	0	0	0	0	0	704772	700452	331109	103378	0	0	0	0	0	19	103378	704772	45624	34459	6	10	0	root (UID1)	5656	56	24	55	0	1	0	0	0	4.17	4.17	100	3	0	0	0	Parabacteroides_distasonis	100	0.7
S1	Athena	bin.141	390	3	3	2	1	1	0	0	0	0	435180	435180	402726	310930	310930	0	0	0	0	3	310930	435180	310930	91796	1	2	0	k__Bacteria (UID203)	5449	103	57	85	18	0	0	0	0	26.32	0	0	NA	0	0	0	Siphoviridae_sp.	71.449	0.44
S1	Athena	bin.142	744	10	8	3	3	0	0	0	0	0	732368	717224	614719	614719	0	0	0	0	0	10	236789	732368	207214	170716	2	3	0	k__Bacteria (UID203)	5449	104	58	92	12	0	0	0	0	17.24	0	0	6	0	0	0	Alistipes_onderdonkii	62.515	0.73
S1	Athena	bin.143	188	69	2	0	0	0	0	0	0	0	284314	21437	0	0	0	0	0	0	0	69	11116	284314	4175	3195	24	44	0	root (UID1)	5656	56	24	56	0	0	0	0	0	0	0	0	NA	0	0	0	Parabacteroides_goldsteinii	42.15	0.28
S1	Athena	bin.144	454	12	11	3	1	0	0	0	0	0	469751	465143	236228	126819	0	0	0	0	0	12	126819	469751	51048	32050	3	7	0	k__Bacteria (UID203)	5449	104	58	86	18	0	0	0	0	12.07	0	0	8	0	0	0	Inoviridae_sp.	26.997	0.47
S1	Athena	bin.145	1416	3	3	3	3	2	2	0	0	0	1597701	1597701	1597701	1597701	1360202	1360202	0	0	0	3	832949	1597701	832949	527253	1	2	0	o__Clostridiales (UID1212)	172	263	149	74	188	1	0	0	0	72.13	0.67	0	47	2	2	2	Oscillospiraceae_bacterium	52.134	1.6
S1	Athena	bin.146	2800	15	14	11	8	3	2	0	0	0	2932267	2923501	2799131	2595573	1491151	1177822	0	0	0	15	633545	2932267	313329	233952	3	6	0	o__Clostridiales (UID1212)	172	263	149	10	250	3	0	0	0	94.63	1.68	0	36	1	1	2	Oscillibacter_sp.	29.247	2.93
S1	Athena	bin.147	272	8	3	2	0	0	0	0	0	0	223855	193084	147414	0	0	0	0	0	0	8	88945	223855	58469	45670	2	3	0	root (UID1)	5656	56	24	56	0	0	0	0	0	0	0	0	NA	0	0	0	Roseburia_intestinalis	39.733	0.22
S1	Athena	bin.148	248	12	8	1	0	0	0	0	0	0	266577	244703	56830	0	0	0	0	0	0	12	56830	266577	40583	23882	3	5	0	root (UID1)	5656	56	24	56	0	0	0	0	0	0	0	0	NA	0	0	0	butyrate-producing_bacterium	98.239	0.27
S1	Athena	bin.149	1755	2	2	2	2	2	1	1	0	0	1930250	1930250	1930250	1930250	1930250	1663798	1663798	0	0	2	1663798	1930250	1663798	1663798	1	1	0	o__Selenomonadales (UID1024)	64	334	167	38	295	1	0	0	0	85.01	0.6	0	42	4	4	4	Phascolarctobacterium_faecium	100	1.93
S1	Athena	bin.15	649	4	4	4	2	1	0	0	0	0	626156	626156	626156	466523	329734	0	0	0	0	4	329734	626156	329734	86710	1	3	0	o__Clostridiales (UID1212)	172	263	149	208	55	0	0	0	0	21.81	0	0	14	1	1	1	Siphoviridae_sp.	52.66	0.63
S1	Athena	bin.150	179	4	3	2	1	0	0	0	0	0	221924	216986	196618	111309	0	0	0	0	0	4	111309	221924	111309	85309	1	2	0	root (UID1)	5656	56	24	56	0	0	0	0	0	0	0	0	4	0	0	1	Bacteroides_cellulosilyticus	50.156	0.22
S1	Athena	bin.151	1407	7	7	6	5	3	1	0	0	0	1667400	1667400	1643154	1589632	1204662	560081	0	0	0	7	560081	1667400	357638	227763	2	4	0	k__Bacteria (UID2569)	434	278	186	157	121	0	0	0	0	42.47	0	0	17	2	2	2	Odoribacter_splanchnicus	100	1.67
S1	Athena	bin.152	1934	2	2	2	2	2	1	1	0	0	2125900	2125900	2125900	2125900	2125900	1709633	1709633	0	0	2	1709633	2125900	1709633	1709633	1	1	0	o__Clostridiales (UID1212)	172	263	149	4	259	0	0	0	0	97.32	0	0	52	2	2	3	Myoviridae_sp.	80.419	2.13
S1	Athena	bin.153	1020	4	4	4	4	2	2	0	0	0	1338974	1338974	1338974	1338974	1092476	1092476	0	0	0	4	564602	1338974	527874	527874	2	2	0	k__Bacteria (UID203)	5449	104	58	98	6	0	0	0	0	8.62	0	0	4	1	1	1	Sutterella_wadsworthensis	100	1.34
S1	Athena	bin.154	1562	5	5	5	3	3	1	0	0	0	1631798	1631798	1631798	1503710	1503710	749777	0	0	0	5	749777	1631798	383521	370412	2	3	0	o__Clostridiales (UID1212)	172	263	149	82	181	0	0	0	0	60.34	0	0	31	2	2	2	Clostridiaceae_bacterium	100	1.63
S1	Athena	bin.155	3204	607	110	3	0	0	0	0	0	0	4474099	2108285	189230	0	0	0	0	0	0	607	76731	4474099	9151	4944	124	291	2.24	k__Bacteria (UID203)	5449	104	58	85	19	0	0	0	0	26.88	0	0	2	0	0	1	Bacteroides_ovatus	32.711	4.47
S1	Athena	bin.156	674	9	8	4	1	1	0	0	0	0	745462	741078	617871	390134	390134	0	0	0	0	9	390134	745462	390134	68287	1	4	0	o__Clostridiales (UID1212)	172	261	147	139	122	0	0	0	0	48.59	0	0	18	0	0	0	Faecalibacterium_prausnitzii	55.677	0.75
S1	Athena	bin.157	2910	14	14	10	9	4	4	0	0	0	3121991	3121991	2976310	2886779	2240226	2240226	0	0	0	14	614230	3121991	533215	173313	3	5	3.2	o__Clostridiales (UID1212)	172	260	146	3	257	0	0	0	0	98.63	0	0	50	3	3	3	Ruminococcus_bicirculans	99.167	3.12
S1	Athena	bin.158	1641	5	5	5	4	2	1	0	0	0	1630216	1630216	1630216	1556082	1185824	749249	0	0	0	5	749249	1630216	436575	231773	2	3	0	o__Clostridiales (UID1212)	172	263	149	50	212	1	0	0	0	74.88	0.67	0	35	2	2	2	uncultured_Clostridia	85.783	1.63
S1	Athena	bin.159	6774	148	118	50	23	3	0	0	0	0	8100541	7914587	6114507	4196437	1114941	0	0	0	0	148	462120	8100541	103251	52929	22	50	1.23	k__Bacteria (UID203)	5449	104	58	9	24	49	21	1	0	89.5	89.5	50.85	59	0	0	6	Bacteroides_zhangwenhongii	40.659	8.1
S1	Athena	bin.16	4340	85	56	29	16	4	2	0	0	0	5311579	5122841	4549309	3425268	1620690	1079135	0	0	0	85	551567	5311579	168468	84775	10	23	0	o__Bacteroidales (UID2654)	163	486	266	26	443	17	0	0	0	94.11	4.14	35.29	40	0	0	0	Phocaeicola_dorei	93.211	5.31
S1	Athena	bin.160	1496	10	9	7	4	2	1	0	0	0	1723079	1716069	1674814	1409486	987998	559369	0	0	0	10	559369	1723079	428629	172360	2	4	0	o__Clostridiales (UID1212)	172	263	149	54	209	0	0	0	0	78.52	0	0	50	3	3	0	Anaerostipes_hadrus	46.922	1.72
S1	Athena	bin.161	2837	660	21	0	0	0	0	0	0	0	2931002	285312	0	0	0	0	0	0	0	660	35222	2931002	4610	3323	213	402	0	k__Bacteria (UID2372)	131	177	106	111	66	0	0	0	0	42.34	0	0	12	0	0	0	Faecalibacillus_intestinalis	18.141	2.93
S1	Athena	bin.162	856	24	18	9	2	0	0	0	0	0	979175	945627	723676	226026	0	0	0	0	0	24	117849	979175	76021	33747	6	10	0	k__Bacteria (UID203)	5449	102	56	98	4	0	0	0	0	7.14	0	0	15	2	2	2	uncultured_bacterium	27.754	0.98
S1	Athena	bin.163	2325	337	92	1	0	0	0	0	0	0	2901321	1593461	51141	0	0	0	0	0	0	337	51141	2901321	10795	6237	79	165	0	k__Bacteria (UID2569)	434	278	186	84	192	2	0	0	0	82.57	1.08	50	12	1	0	0	Odoribacter_splanchnicus	40.171	2.9
S1	Athena	bin.164	1074	11	11	7	4	1	0	0	0	0	1164590	1164590	1032197	781559	384911	0	0	0	0	11	384911	1164590	111318	98757	3	5	8.59	o__Clostridiales (UID1212)	172	263	149	113	150	0	0	0	0	51.01	0	0	27	2	3	5	Siphoviridae_sp.	38.816	1.16
S1	Athena	bin.165	1354	345	14	0	0	0	0	0	0	0	1601715	192258	0	0	0	0	0	0	0	345	26533	1601715	4771	3467	110	209	0	k__Bacteria (UID203)	5449	103	57	83	20	0	0	0	0	26.79	0	0	NA	0	0	0	Roseburia_sp.	73.566	1.6
S1	Athena	bin.166	272	18	13	1	0	0	0	0	0	0	309324	274268	51210	0	0	0	0	0	0	18	51210	309324	19330	14416	5	10	0	root (UID1)	5656	56	24	56	0	0	0	0	0	0	0	0	NA	0	0	0	Parabacteroides_distasonis	100	0.31
S1	Athena	bin.167	909	6	6	4	3	2	0	0	0	0	1029086	1029086	955993	905076	658674	0	0	0	0	6	401313	1029086	257361	246402	2	3	0	o__Clostridiales (UID1212)	172	263	149	96	167	0	0	0	0	54.81	0	0	24	2	2	2	Oscillospiraceae_bacterium	48.952	1.03
S1	Athena	bin.168	458	4	4	4	3	1	0	0	0	0	585507	585507	585507	532033	253203	0	0	0	0	4	253203	585507	148651	130179	2	3	0	k__Bacteria (UID203)	5449	104	58	98	6	0	0	0	0	6.9	0	0	2	0	0	0	Bacteroides_stercoris	74.612	0.59
S1	Athena	bin.169	348	4	3	2	1	1	0	0	0	0	412827	407677	374700	313311	313311	0	0	0	0	4	313311	412827	313311	313311	1	1	0	k__Bacteria (UID203)	5449	104	58	84	20	0	0	0	0	29.31	0	0	17	1	1	1	Dialister_massiliensis	98.753	0.41
S1	Athena	bin.17	1329	6	6	5	4	3	0	0	0	0	1562584	1562584	1545362	1479112	1241151	0	0	0	0	6	472659	1562584	434441	334051	2	3	0	p__Proteobacteria (UID3887)	1487	256	161	27	229	0	0	0	0	86.34	0	0	52	3	3	2	Sutterella_wadsworthensis	100	1.56
S1	Athena	bin.170	1868	22	19	15	9	1	0	0	0	0	2298383	2274139	2146734	1667222	415947	0	0	0	0	22	415947	2298383	180142	99685	5	10	0	p__Bacteroidetes (UID2605)	350	314	208	38	275	1	0	0	0	91.96	0.48	0	32	0	0	0	Alistipes_communis	100	2.3
S1	Athena	bin.171	2571	46	34	20	13	0	0	0	0	0	2758432	2689644	2337894	1804966	0	0	0	0	0	46	213782	2758432	116837	79877	10	16	0	f__Lachnospiraceae (UID1286)	57	420	207	53	365	2	0	0	0	93.15	0.72	0	41	0	3	0	uncultured_organism	18.059	2.76
S1	Athena	bin.172	1532	184	53	1	0	0	0	0	0	0	1692862	963416	51835	0	0	0	0	0	0	184	51835	1692862	11256	7214	43	89	0	o__Clostridiales (UID1212)	172	263	149	76	187	0	0	0	0	75.59	0	0	15	0	0	0	uncultured_organism	22.124	1.69
S1	Athena	bin.173	2657	31	29	21	12	3	0	0	0	0	3219682	3206255	2987559	2359394	871021	0	0	0	0	31	322614	3219682	176903	97643	7	13	0	g__Prevotella (UID2724)	55	567	296	8	550	9	0	0	0	97.64	2.7	33.33	45	2	0	2	Prevotella_copri	100	3.22
S1	Athena	bin.174	2204	16	15	12	10	4	1	0	0	0	2697757	2688374	2608830	2434838	1643439	708244	0	0	0	16	708244	2697757	330054	139805	3	7	0	p__Bacteroidetes (UID2605)	350	314	208	8	306	0	0	0	0	97.12	0	0	41	2	2	3	Alistipes_sp.	100	2.7
S1	Athena	bin.175	1559	2	2	2	2	2	2	1	0	0	1627705	1627705	1627705	1627705	1627705	1627705	1057578	0	0	2	1057578	1627705	1057578	570127	1	2	0	o__Clostridiales (UID1212)	172	263	149	50	210	3	0	0	0	75.33	0.67	0	35	2	2	2	uncultured_Clostridia	100	1.63
S1	Athena	bin.176	567	18	14	6	0	0	0	0	0	0	578510	550792	367421	0	0	0	0	0	0	18	77088	578510	52088	31235	5	8	0	root (UID1)	5656	56	24	56	0	0	0	0	0	0	0	0	7	0	0	0	Bacteroides_uniformis	45.093	0.58
S1	Athena	bin.177	519	112	7	0	0	0	0	0	0	0	566174	96719	0	0	0	0	0	0	0	112	16455	566174	5384	3666	35	67	0	k__Bacteria (UID203)	5449	103	57	97	6	0	0	0	0	4.91	0	0	NA	0	0	0	butyrate-producing_bacterium	8.709	0.57
S1	Athena	bin.178	3339	351	120	8	1	0	0	0	0	0	3841217	2651142	604202	110469	0	0	0	0	0	351	110469	3841217	16085	8312	62	146	2.6	k__Bacteria (UID203)	5449	103	57	57	46	0	0	0	0	70.18	0	0	37	0	1	0	Siphoviridae_sp.	10.675	3.84
S1	Athena	bin.179	1165	22	17	9	5	0	0	0	0	0	1284777	1249222	1031570	738270	0	0	0	0	0	22	191752	1284777	100521	64446	5	8	0	p__Firmicutes (UID1022)	100	295	158	177	117	1	0	0	0	39.87	0.63	100	28	2	2	2	Dialister_hominis	62.554	1.28
S1	Athena	bin.18	680	4	4	3	3	1	0	0	0	0	810644	810644	763138	763138	421902	0	0	0	0	4	421902	810644	421902	216984	1	2	0	p__Bacteroidetes (UID2605)	350	314	208	193	121	0	0	0	0	28.85	0	0	14	2	2	2	Siphoviridae_sp.	52.045	0.81
S1	Athena	bin.180	1743	3	3	3	3	3	2	0	0	0	2172571	2172571	2172571	2172571	2172571	1733658	0	0	0	3	989119	2172571	744539	744539	2	2	0	f__Bifidobacteriaceae (UID1458)	77	464	220	1	462	1	0	0	0	99.89	0.45	0	54	4	4	5	Bifidobacterium_adolescentis	100	2.17
S1	Athena	bin.181	1044	91	36	1	0	0	0	0	0	0	1030637	725678	66863	0	0	0	0	0	0	91	66863	1030637	15717	9318	20	41	0	o__Clostridiales (UID1212)	172	263	149	139	122	2	0	0	0	49.18	0.67	100	22	0	0	0	Myoviridae_sp.	14.335	1.03
S1	Athena	bin.182	611	4	4	4	3	1	0	0	0	0	625815	625815	625815	569335	271347	0	0	0	0	4	271347	625815	186582	111406	2	3	0	k__Bacteria (UID203)	5449	104	58	87	17	0	0	0	0	25.86	0	0	6	0	0	0	Oscillospiraceae_bacterium	43.359	0.63
S1	Athena	bin.183	211	8	6	1	0	0	0	0	0	0	230451	218776	59585	0	0	0	0	0	0	8	59585	230451	37926	31093	3	4	0	k__Bacteria (UID203)	5449	102	56	93	9	0	0	0	0	12.5	0	0	2	3	3	3	Faecalibacterium_prausnitzii	85.114	0.23
S1	Athena	bin.184	343	9	9	1	1	0	0	0	0	0	384335	384335	171954	171954	0	0	0	0	0	9	171954	384335	35246	24825	2	5	0	k__Bacteria (UID203)	5449	102	56	90	12	0	0	0	0	2.92	0	0	NA	0	0	0	Siphoviridae_sp.	44.741	0.38
S1	Athena	bin.185	212	2	1	1	1	0	0	0	0	0	202998	196943	196943	196943	0	0	0	0	0	2	196943	202998	196943	196943	1	1	0	root (UID1)	5656	56	24	56	0	0	0	0	0	0	0	0	2	0	0	0	Flavonifractor_plautii	100	0.2
S1	Athena	bin.186	271	6	6	3	0	0	0	0	0	0	311991	311991	218919	0	0	0	0	0	0	6	94124	311991	69788	42061	2	4	0	root (UID1)	5656	56	24	56	0	0	0	0	0	0	0	0	NA	0	0	0	Siphoviridae_sp.	32.939	0.31
S1	Athena	bin.187	236	2	2	2	1	0	0	0	0	0	303139	303139	303139	220885	0	0	0	0	0	2	220885	303139	220885	82254	1	2	0	p__Bacteroidetes (UID2605)	350	314	208	276	38	0	0	0	0	8.04	0	0	7	1	2	2	Alistipes_communis	100	0.3
S1	Athena	bin.188	481	144	2	0	0	0	0	0	0	0	538390	23139	0	0	0	0	0	0	0	144	11962	538390	3459	2984	54	95	0	k__Bacteria (UID203)	5449	100	55	88	12	0	0	0	0	19.09	0	0	NA	0	0	0	uncultured_Clostridia	77.078	0.54
S1	Athena	bin.189	777	4	4	4	4	2	0	0	0	0	854492	854492	854492	854492	640631	0	0	0	0	4	327892	854492	312739	109352	2	3	0	k__Bacteria (UID203)	5449	102	56	87	15	0	0	0	0	23.21	0	0	13	0	0	0	Ruthenibacterium_lactatiformans	87.203	0.85
S1	Athena	bin.19	312	5	5	3	1	0	0	0	0	0	356290	356290	301404	165336	0	0	0	0	0	5	165336	356290	80447	55621	2	3	0	k__Bacteria (UID203)	5449	104	58	91	13	0	0	0	0	20.69	0	0	4	0	0	0	Myoviridae_sp.	46.405	0.36
S1	Athena	bin.190	595	7	7	5	2	1	0	0	0	0	711533	711533	681360	478318	251462	0	0	0	0	7	251462	711533	226856	81449	2	3	0	o__Clostridiales (UID1212)	172	261	147	184	77	0	0	0	0	29	0	0	9	0	0	1	Faecalibacterium_prausnitzii	87.294	0.71
S1	Athena	bin.191	4061	66	35	15	11	5	2	1	0	0	4997954	4832360	4422646	4150420	3159977	2031142	1470201	0	0	66	1470201	4997954	474308	138500	3	9	2	o__Bacteroidales (UID2654)	163	486	266	19	452	15	0	0	0	95.02	3.49	20	56	0	0	3	Bacteroides_fragilis	35.881	5
S1	Athena	bin.192	2107	124	64	6	1	0	0	0	0	0	2168305	1783730	451027	108326	0	0	0	0	0	124	108326	2168305	30912	13520	22	51	9.22	k__Bacteria (UID203)	5449	102	56	61	31	9	1	0	0	56.22	13.93	100	23	0	0	0	Faecalibacterium_prausnitzii	74.378	2.17
S1	Athena	bin.193	3696	132	100	29	5	0	0	0	0	0	4427824	4217793	2344033	694527	0	0	0	0	0	132	230823	4427824	53889	30442	27	54	2.26	k__Bacteria (UID2569)	434	278	186	31	235	12	0	0	0	91.63	4.84	91.67	20	3	2	1	Butyricimonas_virosa	98.142	4.43
S1	Athena	bin.194	708	4	4	3	2	2	0	0	0	0	740491	740491	706559	640975	640975	0	0	0	0	4	352036	740491	288939	288939	2	2	0	k__Bacteria (UID203)	5449	104	58	91	13	0	0	0	0	17.24	0	0	21	1	1	1	Clostridiaceae_bacterium	100	0.74
S1	Athena	bin.195	1473	4	4	3	2	2	2	1	0	0	1716122	1716122	1671580	1606180	1606180	1606180	1026329	0	0	4	1026329	1716122	1026329	579851	1	2	0	o__Clostridiales (UID1212)	172	263	149	18	245	0	0	0	0	90.14	0	0	45	1	1	1	Christensenella_sp.	100	1.72
S1	Athena	bin.196	175	2	1	1	1	0	0	0	0	0	203570	193724	193724	193724	0	0	0	0	0	2	193724	203570	193724	193724	1	1	0	k__Bacteria (UID203)	5449	102	56	90	12	0	0	0	0	14.29	0	0	8	0	0	0	Faecalibacterium_prausnitzii	95.163	0.2
S1	Athena	bin.197	364	42	14	0	0	0	0	0	0	0	399853	246554	0	0	0	0	0	0	0	42	33905	399853	12010	6668	10	21	0	k__Bacteria (UID203)	5449	104	58	103	1	0	0	0	0	1.72	0	0	NA	0	0	0	Siphoviridae_sp.	18.78	0.4
S1	Athena	bin.198	795	168	14	0	0	0	0	0	0	0	876776	200235	0	0	0	0	0	0	0	168	22026	876776	5473	3839	49	96	0	k__Bacteria (UID203)	5449	103	57	87	16	0	0	0	0	24.56	0	0	6	0	0	0	Selenomonas_sputigena	24.442	0.88
S1	Athena	bin.199	208	2	2	1	1	0	0	0	0	0	222546	222546	189833	189833	0	0	0	0	0	2	189833	222546	189833	189833	1	1	0	root (UID1)	5656	56	24	56	0	0	0	0	0	0	0	0	NA	0	0	0	Parabacteroides_sp.	85.301	0.22
S1	Athena	bin.2	339	2	2	2	1	1	0	0	0	0	406418	406418	406418	314111	314111	0	0	0	0	2	314111	406418	314111	314111	1	1	0	root (UID1)	5656	56	24	56	0	0	0	0	0	0	0	0	4	0	0	0	Victivallales_bacterium	100	0.41
S1	Athena	bin.20	245	5	4	2	1	0	0	0	0	0	279324	275686	197147	111324	0	0	0	0	0	5	111324	279324	85823	49035	2	3	0	root (UID1)	5656	56	24	56	0	0	0	0	0	0	0	0	NA	0	0	0	Faecalibacterium_sp.	41.288	0.28
S1	Athena	bin.200	525	26	9	3	0	0	0	0	0	0	418984	326763	231700	0	0	0	0	0	0	26	91038	418984	55493	10164	3	8	23.87	root (UID1)	5656	56	24	56	0	0	0	0	0	0	0	0	13	2	3	2	Siphoviridae_sp.	24.467	0.42
S1	Athena	bin.201	1840	151	62	4	0	0	0	0	0	0	2049484	1560876	303166	0	0	0	0	0	0	151	94265	2049484	22405	10488	27	60	0	k__Bacteria (UID203)	5449	104	58	3	84	17	0	0	0	94.83	8.93	35.29	13	0	0	0	Oscillospiraceae_bacterium	15.46	2.05
S1	Athena	bin.202	278	3	3	1	1	1	0	0	0	0	294311	294311	267131	267131	267131	0	0	0	0	3	267131	294311	267131	267131	1	1	0	p__Bacteroidetes (UID2605)	350	314	208	273	41	0	0	0	0	8.97	0	0	12	0	0	0	uncultured_organism	90.765	0.29
S1	Athena	bin.203	2193	97	59	19	2	0	0	0	0	0	2424848	2208346	1353020	270804	0	0	0	0	0	97	165467	2424848	53161	23458	17	35	4.12	c__Clostridia (UID1118)	387	223	124	5	212	6	0	0	0	96.77	1.5	83.33	35	1	0	0	Oscillospiraceae_bacterium	26.312	2.42
S1	Athena	bin.204	1438	5	5	5	5	3	1	0	0	0	1773091	1773091	1773091	1773091	1335380	658570	0	0	0	5	658570	1773091	391537	285273	2	3	0	k__Bacteria (UID203)	5449	104	58	58	46	0	0	0	0	65.52	0	0	31	0	0	0	Alistipes_sp.	61.829	1.77
S1	Athena	bin.205	648	29	17	2	0	0	0	0	0	0	594333	524175	136126	0	0	0	0	0	0	29	77888	594333	39648	17053	6	12	0	root (UID1)	5656	56	24	56	0	0	0	0	0	0	0	0	2	0	0	1	Intestinimonas_butyriciproducens	13.105	0.59
S1	Athena	bin.206	754	7	7	4	3	1	0	0	0	0	890856	890856	780011	698333	268906	0	0	0	0	7	268906	890856	221974	207453	2	3	11.23	k__Bacteria (UID203)	5449	104	58	78	26	0	0	0	0	32.84	0	0	14	0	0	0	Alistipes_shahii	52.021	0.89
S1	Athena	bin.207	704	3	3	3	2	2	0	0	0	0	761865	761865	761865	695182	695182	0	0	0	0	3	348685	761865	346497	346497	2	2	0	o__Clostridiales (UID1212)	172	263	149	163	100	0	0	0	0	29.7	0	0	8	1	1	0	Siphoviridae_sp.	45.767	0.76
S1	Athena	bin.21	189	3	3	2	1	0	0	0	0	0	271817	271817	226890	176030	0	0	0	0	0	3	176030	271817	176030	50860	1	2	0	root (UID1)	5656	56	24	56	0	0	0	0	0	0	0	0	8	1	1	1	Alistipes_shahii	100	0.27
S1	Athena	bin.22	301	18	9	1	0	0	0	0	0	0	336592	286586	59166	0	0	0	0	0	0	18	59166	336592	34253	22273	4	7	0	root (UID1)	5656	56	24	56	0	0	0	0	0	0	0	0	NA	0	0	0	Bacteroides_uniformis	42.013	0.34
S1	Athena	bin.23	376	101	0	0	0	0	0	0	0	0	390259	0	0	0	0	0	0	0	0	101	9862	390259	3837	3108	39	67	0	k__Bacteria (UID203)	5449	104	58	99	5	0	0	0	0	7.47	0	0	NA	0	0	0	Bifidobacterium_bifidum	99.254	0.39
S1	Athena	bin.24	1926	9	9	6	5	2	2	0	0	0	2352966	2352966	2234215	2181405	1526915	1526915	0	0	0	9	807039	2352966	719876	242268	2	3	0	k__Bacteria (UID203)	5449	104	58	74	21	9	0	0	0	44.83	13.79	100	30	0	0	1	Bacteroides_stercoris	100	2.35
S1	Athena	bin.25	264	15	3	1	1	0	0	0	0	0	255017	190081	126188	126188	0	0	0	0	0	15	126188	255017	39684	8273	2	4	0	root (UID1)	5656	56	24	56	0	0	0	0	0	0	0	0	NA	0	0	0	Melinaea_menophilus	49.482	0.26
S1	Athena	bin.26	838	5	5	5	3	2	0	0	0	0	924917	924917	924917	792049	589581	0	0	0	0	5	313146	924917	276435	202468	2	3	0	root (UID1)	5656	56	24	55	1	0	0	0	0	4.17	0	0	18	1	1	2	Faecalibacterium_prausnitzii	100	0.92
S1	Athena	bin.27	1982	23	21	13	10	3	0	0	0	0	2479623	2466565	2243962	2000604	1080647	0	0	0	0	23	458234	2479623	145190	116429	5	9	0	p__Bacteroidetes (UID2605)	350	314	208	69	241	4	0	0	0	78.96	1.44	75	29	1	1	1	Alistipes_onderdonkii	100	2.48
S1	Athena	bin.28	2230	8	7	2	1	1	1	1	1	0	2628024	2623101	2480296	2394379	2394379	2394379	2394379	2394379	0	8	2394379	2628024	2394379	2394379	1	1	0	p__Bacteroidetes (UID2605)	350	314	208	57	249	8	0	0	0	90.38	3.37	0	43	2	2	2	Alistipes_indistinctus	91.109	2.63
S1	Athena	bin.29	1586	8	5	5	4	3	1	0	0	0	1796561	1777657	1777657	1720251	1524944	727205	0	0	0	8	727205	1796561	403320	394419	2	3	0	f__Lachnospiraceae (UID1256)	33	333	171	91	242	0	0	0	0	67.25	0	0	33	3	3	3	Siphoviridae_sp.	62.927	1.8
S1	Athena	bin.3	252	1	1	1	1	1	0	0	0	0	292022	292022	292022	292022	292022	0	0	0	0	1	292022	292022	292022	292022	1	1	0	root (UID1)	5656	56	24	56	0	0	0	0	0	0	0	0	3	0	0	0	Alistipes_indistinctus	100	0.29
S1	Athena	bin.30	1999	22	19	10	6	4	1	0	0	0	2272762	2254847	2082489	1798650	1444766	526201	0	0	0	22	526201	2272762	296014	135185	3	6	0	p__Bacteroidetes (UID2605)	350	314	208	47	259	8	0	0	0	88.62	2.88	12.5	33	2	2	2	uncultured_organism	32.334	2.27
S1	Athena	bin.31	585	2	2	2	2	2	0	0	0	0	734283	734283	734283	734283	734283	0	0	0	0	2	441290	734283	441290	292993	1	2	0	k__Bacteria (UID203)	5449	104	58	92	12	0	0	0	0	20.69	0	0	4	0	0	0	Parabacteroides_johnsonii	100	0.73
S1	Athena	bin.32	656	36	20	2	0	0	0	0	0	0	650890	555405	121444	0	0	0	0	0	0	36	66715	650890	36853	13174	7	15	0	root (UID1)	5656	56	24	55	1	0	0	0	0	4.17	0	0	NA	0	0	0	Faecalibacterium_prausnitzii	61.755	0.65
S1	Athena	bin.33	1689	42	37	16	3	0	0	0	0	0	1981139	1953386	1350361	361836	0	0	0	0	0	42	138334	1981139	72383	45356	11	19	0	o__Clostridiales (UID1212)	172	263	149	56	207	0	0	0	0	79.76	0	0	28	1	2	2	uncultured_organism	52.845	1.98
S1	Athena	bin.34	2095	45	40	20	8	0	0	0	0	0	2460458	2430192	1861033	1134276	0	0	0	0	0	45	204806	2460458	76179	50155	10	20	0	o__Clostridiales (UID1226)	155	278	158	16	260	2	0	0	0	93.51	1.27	0	38	0	2	1	[Clostridium]_symbiosum	32.244	2.46
S1	Athena	bin.35	1483	4	4	4	4	2	1	0	0	0	1613529	1613529	1613529	1613529	1231701	933065	0	0	0	4	933065	1613529	933065	298636	1	2	6.2	o__Clostridiales (UID1212)	172	261	147	111	150	0	0	0	0	47.62	0	0	21	0	0	0	Faecalibacterium_prausnitzii	84.654	1.61
S1	Athena	bin.36	1608	5	5	5	3	3	1	0	0	0	1741954	1741954	1741954	1584567	1584567	960948	0	0	0	5	960948	1741954	960948	356554	1	2	0	o__Clostridiales (UID1212)	172	263	149	136	127	0	0	0	0	41.61	0	0	23	2	2	0	Wujia_chipingensis	100	1.74
S1	Athena	bin.37	1492	289	29	0	0	0	0	0	0	0	1705111	388987	0	0	0	0	0	0	0	289	32571	1705111	6901	4310	87	166	0	o__Clostridiales (UID1226)	155	278	158	148	129	1	0	0	0	55.18	0.06	0	6	0	0	0	butyrate-producing_bacterium	25.017	1.71
S1	Athena	bin.38	938	47	28	4	2	0	0	0	0	0	978020	865987	348043	227648	0	0	0	0	0	47	123764	978020	34100	16676	8	18	0	k__Bacteria (UID203)	5449	102	56	78	22	1	1	0	0	33.93	5.36	100	2	0	0	1	Faecalibacterium_prausnitzii	76.606	0.98
S1	Athena	bin.39	1042	16	14	6	4	2	0	0	0	0	1277523	1261123	1058378	937032	709029	0	0	0	0	16	408258	1277523	300771	68529	2	5	0	k__Bacteria (UID203)	5449	104	58	92	8	4	0	0	0	18.97	5.17	50	8	0	0	0	Bacteroides_salyersiae	55.5	1.28
S1	Athena	bin.4	249	1	1	1	1	1	0	0	0	0	309737	309737	309737	309737	309737	0	0	0	0	1	309737	309737	309737	309737	1	1	0	p__Bacteroidetes (UID2605)	350	314	208	260	54	0	0	0	0	8.17	0	0	2	0	0	0	Alistipes_indistinctus	100	0.31
S1	Athena	bin.40	1734	101	65	9	0	0	0	0	0	0	2000813	1808565	584527	0	0	0	0	0	0	101	91096	2000813	30427	16215	20	42	0	p__Actinobacteria (UID2112)	31	211	124	27	183	1	0	0	0	93.15	0.81	0	20	2	1	3	Collinsella_aerofaciens	99.708	2
S1	Athena	bin.41	231	72	0	0	0	0	0	0	0	0	314675	0	0	0	0	0	0	0	0	72	9755	314675	4447	3467	26	47	0	k__Bacteria (UID203)	5449	104	58	101	3	0	0	0	0	5.17	0	0	NA	0	0	0	Parabacteroides_goldsteinii	88.555	0.31
S1	Athena	bin.42	1718	307	43	0	0	0	0	0	0	0	1989719	669053	0	0	0	0	0	0	0	307	44873	1989719	7415	4692	82	167	0	o__Clostridiales (UID1212)	172	263	149	86	172	5	0	0	0	76.01	1.91	20	21	0	0	0	Siphoviridae_sp.	15.85	1.99
S1	Athena	bin.43	3459	27	26	21	16	5	2	0	0	0	4374302	4369987	4198306	3818708	2318808	1266824	0	0	0	27	766136	4374302	285241	132128	5	12	2.29	k__Bacteria (UID2982)	88	230	148	20	203	7	0	0	0	89.19	1.55	28.57	46	2	2	2	Victivallales_bacterium	100	4.37
S1	Athena	bin.44	2392	232	92	0	0	0	0	0	0	0	2727559	1919399	0	0	0	0	0	0	0	232	48580	2727559	16886	9097	52	106	0	f__Lachnospiraceae (UID1286)	57	420	207	86	330	4	0	0	0	88.38	0.92	25	2	0	0	0	Roseburia_hominis	96.141	2.73
S1	Athena	bin.45	1053	2	2	2	2	1	1	1	0	0	1146203	1146203	1146203	1146203	1041897	1041897	1041897	0	0	2	1041897	1146203	1041897	1041897	1	1	0	k__Bacteria (UID203)	5449	104	58	83	21	0	0	0	0	29.31	0	0	10	0	0	1	Myoviridae_sp.	90.9	1.15
S1	Athena	bin.46	228	33	5	0	0	0	0	0	0	0	206261	66934	0	0	0	0	0	0	0	33	19629	206261	6523	4627	10	19	0	root (UID1)	5656	56	24	56	0	0	0	0	0	0	0	0	3	0	0	0	Flavonifractor_plautii	14.881	0.21
S1	Athena	bin.47	204	54	1	0	0	0	0	0	0	0	214228	11638	0	0	0	0	0	0	0	54	11638	214228	3790	3189	20	36	0	k__Bacteria (UID203)	5449	104	58	95	9	0	0	0	0	15.52	0	0	NA	0	0	0	cellular_organisms	21.469	0.21
S1	Athena	bin.48	304	3	3	3	3	0	0	0	0	0	401067	401067	401067	401067	0	0	0	0	0	3	137783	401067	137027	126257	2	3	0	k__Bacteria (UID203)	5449	104	58	94	10	0	0	0	0	15.52	0	0	2	0	0	0	Bacteroides_stercoris	100	0.4
S1	Athena	bin.49	3046	138	80	20	3	0	0	0	0	0	3341917	3009153	1543447	335186	0	0	0	0	0	138	122485	3341917	46508	22395	23	49	5.98	k__Bacteria (UID203)	5449	103	57	2	74	27	0	0	0	96.49	8.45	18.52	51	2	5	2	Dorea_longicatena	74.261	3.34
S1	Athena	bin.5	321	8	5	2	1	0	0	0	0	0	321170	307081	264584	209038	0	0	0	0	0	8	209038	321170	209038	55546	1	2	0	k__Bacteria (UID203)	5449	104	58	88	16	0	0	0	0	22.41	0	0	2	0	0	0	Dialister_massiliensis	92.542	0.32
S1	Athena	bin.50	498	7	7	4	2	0	0	0	0	0	561308	561308	459533	276243	0	0	0	0	0	7	148381	561308	97942	85348	3	4	0	k__Bacteria (UID203)	5449	104	58	102	2	0	0	0	0	3.45	0	0	7	0	0	0	Alistipes_finegoldii	67.834	0.56
S1	Athena	bin.51	571	27	20	1	0	0	0	0	0	0	536873	494970	52130	0	0	0	0	0	0	27	52130	536873	28705	17158	7	13	0	k__Bacteria (UID203)	5449	102	56	90	11	1	0	0	0	16.07	1.79	0	4	0	0	0	Faecalibacterium_prausnitzii	82.894	0.54
S1	Athena	bin.52	1697	27	25	15	4	1	0	0	0	0	2104363	2094985	1795189	892602	287915	0	0	0	0	27	287915	2104363	95062	76135	6	12	0	k__Bacteria (UID203)	5449	104	58	56	34	14	0	0	0	65.52	18.97	57.14	15	0	0	0	Alistipes_shahii	54.223	2.1
S1	Athena	bin.53	2237	33	30	15	9	1	0	0	0	0	2663269	2645621	2248666	1830260	415716	0	0	0	0	33	415716	2663269	162882	87229	6	11	3.75	c__Deltaproteobacteria (UID3218)	61	284	169	0	280	4	0	0	0	100	2.37	50	47	3	3	3	Desulfovibrio_desulfuricans	59.186	2.66
S1	Athena	bin.54	244	6	5	2	1	0	0	0	0	0	223462	214016	162483	106277	0	0	0	0	0	6	106277	223462	56206	26295	2	3	0	root (UID1)	5656	56	24	56	0	0	0	0	0	0	0	0	NA	0	0	0	Phocaeicola_vulgatus	47.559	0.22
S1	Athena	bin.55	3664	716	82	0	0	0	0	0	0	0	4165052	1273981	0	0	0	0	0	0	0	716	35644	4165052	6327	4099	185	393	0	o__Clostridiales (UID1226)	155	278	158	81	136	54	7	0	0	83.07	30.7	24	2	0	0	0	Blautia_obeum	34.679	4.17
S1	Athena	bin.56	548	87	27	0	0	0	0	0	0	0	788664	491087	0	0	0	0	0	0	0	87	38014	788664	13615	6949	20	40	0	root (UID1)	5656	56	24	54	2	0	0	0	0	8.33	0	0	NA	0	0	0	Bacteroides_xylanisolvens	57.885	0.79
S1	Athena	bin.57	3156	337	134	3	0	0	0	0	0	0	3639534	2485250	165942	0	0	0	0	0	0	337	58182	3639534	14643	8381	79	161	2.75	c__Deltaproteobacteria (UID3218)	61	284	169	19	259	2	4	0	0	93.11	4.73	100	14	0	0	0	uncultured_organism	24.845	3.64
S1	Athena	bin.58	1415	242	30	0	0	0	0	0	0	0	1577184	462329	0	0	0	0	0	0	0	242	34813	1577184	7168	5029	70	136	0	o__Clostridiales (UID1212)	172	263	149	80	183	0	0	0	0	64.51	0	0	6	0	0	0	Siphoviridae_sp.	18.115	1.58
S1	Athena	bin.59	2716	45	36	20	13	1	0	0	0	0	3024254	2964840	2608322	2063552	335719	0	0	0	0	45	335719	3024254	125543	85737	9	16	0	f__Lachnospiraceae (UID1286)	57	420	207	54	347	18	1	0	0	95.53	5.94	66.67	37	2	2	0	Simiaoa_sunii	99.421	3.02
S1	Athena	bin.6	893	50	28	2	1	0	0	0	0	0	892351	759208	181383	109590	0	0	0	0	0	50	109590	892351	25865	15283	11	21	0	o__Clostridiales (UID1212)	172	263	149	151	112	0	0	0	0	36.79	0	0	8	0	0	0	Faecalibacterium_sp.	13.356	0.89
S1	Athena	bin.60	1300	254	26	0	0	0	0	0	0	0	1430990	336974	0	0	0	0	0	0	0	254	20623	1430990	6658	4168	75	146	0	o__Clostridiales (UID1212)	172	263	149	120	141	2	0	0	0	60.14	1.34	0	4	0	0	0	Faecalibacterium_prausnitzii	8.867	1.43
S1	Athena	bin.61	2398	28	26	19	10	2	0	0	0	0	2609570	2594234	2399032	1752044	554602	0	0	0	0	28	280822	2609570	134745	81321	7	13	0	o__Clostridiales (UID1212)	172	263	149	17	246	0	0	0	0	95.22	0	0	25	0	3	0	[Eubacterium]_eligens	61.981	2.61
S1	Athena	bin.62	976	209	14	0	0	0	0	0	0	0	1045674	197874	0	0	0	0	0	0	0	209	21430	1045674	5213	3706	64	123	0	k__Bacteria (UID203)	5449	104	58	81	23	0	0	0	0	33.1	0	0	2	0	0	0	Oscillospiraceae_bacterium	7.825	1.05
S1	Athena	bin.63	3163	24	22	15	10	6	1	0	0	0	3484192	3478506	3344650	3000514	2438588	728750	0	0	0	24	728750	3484192	312080	148453	4	8	0	f__Lachnospiraceae (UID1286)	57	420	207	22	398	0	0	0	0	96.62	0	0	60	5	5	0	Roseburia_intestinalis	33.493	3.48
S1	Athena	bin.64	210	11	8	1	0	0	0	0	0	0	226867	210630	74696	0	0	0	0	0	0	11	74696	226867	40583	18408	2	5	0	k__Bacteria (UID203)	5449	102	56	100	2	0	0	0	0	0.32	0	0	NA	0	0	0	Faecalibacterium_prausnitzii	82.736	0.23
S1	Athena	bin.65	228	5	4	2	0	0	0	0	0	0	226815	220805	185439	0	0	0	0	0	0	5	92778	226815	92661	92661	2	2	0	root (UID1)	5656	56	24	56	0	0	0	0	0	0	0	0	NA	0	0	0	Bacteroides_caccae	49.555	0.23
S1	Athena	bin.66	270	9	7	1	0	0	0	0	0	0	252363	241543	90256	0	0	0	0	0	0	9	90256	252363	46568	25019	2	4	0	root (UID1)	5656	56	24	56	0	0	0	0	0	0	0	0	NA	0	0	0	[Eubacterium]_rectale	53.188	0.25
S1	Athena	bin.67	1904	184	73	2	0	0	0	0	0	0	2050215	1443386	107398	0	0	0	0	0	0	184	54757	2050215	15035	8454	39	84	0	o__Clostridiales (UID1212)	172	263	149	56	204	3	0	0	0	86.17	2.01	33.33	15	0	0	2	Faecalibacterium_prausnitzii	15.901	2.05
S1	Athena	bin.68	1519	300	36	0	0	0	0	0	0	0	1715760	493045	0	0	0	0	0	0	0	300	24780	1715760	6394	4135	84	168	0	p__Actinobacteria (UID2112)	31	211	124	85	121	5	0	0	0	58.41	1.53	20	13	0	0	0	Adlercreutzia_equolifaciens	95.801	1.72
S1	Athena	bin.69	3182	55	43	24	11	0	0	0	0	0	3366946	3300637	2772368	1806092	0	0	0	0	0	55	247371	3366946	109331	65372	10	20	0	o__Clostridiales (UID1212)	172	257	149	7	244	6	0	0	0	95.97	2.82	16.67	38	0	0	1	Flavonifractor_plautii	98.596	3.37
S1	Athena	bin.7	207	74	0	0	0	0	0	0	0	0	268129	0	0	0	0	0	0	0	0	74	9757	268129	3482	2934	29	50	0	root (UID1)	5656	56	24	54	2	0	0	0	0	8.33	0	0	NA	0	0	0	Bacteria_(taxid	12.025	0.27
S1	Athena	bin.70	1430	323	13	0	0	0	0	0	0	0	1536718	179168	0	0	0	0	0	0	0	323	32326	1536718	4866	3565	104	196	0	k__Bacteria (UID203)	5449	102	56	76	26	0	0	0	0	39.29	0	0	NA	0	0	0	Ruthenibacterium_lactatiformans	92.968	1.54
S1	Athena	bin.71	1114	201	25	0	0	0	0	0	0	0	1179121	357872	0	0	0	0	0	0	0	201	34436	1179121	6358	4199	56	112	0	k__Bacteria (UID203)	5449	102	56	83	19	0	0	0	0	26.07	0	0	NA	0	0	0	Faecalibacterium_prausnitzii	80.287	1.18
S1	Athena	bin.72	4102	117	96	34	12	0	0	0	0	0	4888546	4774936	3206115	1744471	0	0	0	0	0	117	240025	4888546	67059	35647	21	45	2.05	o__Bacteroidales (UID2657)	160	492	269	59	378	54	1	0	0	86.16	14.39	75.44	36	0	0	1	Bacteroides_uniformis	83.608	4.89
S1	Athena	bin.73	2051	239	89	1	0	0	0	0	0	0	2409369	1569537	80812	0	0	0	0	0	0	239	80812	2409369	13387	8392	58	115	0	o__Clostridiales (UID1212)	172	263	149	78	185	0	0	0	0	79.67	0	0	14	0	1	0	Roseburia_intestinalis	8.039	2.41
S1	Athena	bin.74	1103	5	5	4	3	2	1	0	0	0	1155532	1155532	1140360	1049013	940564	642753	0	0	0	5	642753	1155532	642753	297811	1	2	0	k__Bacteria (UID203)	5449	104	58	77	27	0	0	0	0	39.66	0	0	27	1	1	1	Ruminococcus_champanellensis	55.624	1.16
S1	Athena	bin.75	4778	392	158	26	2	0	0	0	0	0	6121670	4955827	1914801	266065	0	0	0	0	0	392	138675	6121670	33636	13400	55	127	1.63	k__Bacteria (UID2569)	434	278	186	56	201	17	3	0	1	89.83	11.92	41.67	15	0	0	3	Odoribacteraceae_bacterium	35.08	6.12
S1	Athena	bin.76	1962	20	20	18	10	2	0	0	0	0	2355603	2355603	2309364	1722647	558906	0	0	0	0	20	282875	2355603	148209	99585	6	11	0	k__Bacteria (UID2569)	434	278	186	133	145	0	0	0	0	52.69	0	0	33	2	2	2	Odoribacter_splanchnicus	100	2.36
S1	Athena	bin.77	1731	147	67	1	0	0	0	0	0	0	1967435	1514561	58881	0	0	0	0	0	0	147	58881	1967435	22231	10995	31	64	5.08	f__Lachnospiraceae (UID1286)	57	420	207	172	240	6	2	0	0	65.35	3.17	91.67	2	0	0	0	Lachnospiraceae_bacterium	96.472	1.97
S1	Athena	bin.78	3065	547	106	0	0	0	0	0	0	0	3856387	1655931	0	0	0	0	0	0	0	547	41144	3856387	8410	5328	136	283	0	k__Bacteria (UID2982)	88	230	148	58	169	2	1	0	0	75.52	2.03	0	5	0	0	0	Victivallales_bacterium	43.93	3.86
S1	Athena	bin.79	4171	316	165	9	0	0	0	0	0	0	4428227	3580949	511125	0	0	0	0	0	0	316	68988	4428227	19039	11737	70	142	0	k__Bacteria (UID203)	5449	104	58	6	54	40	4	0	0	90.52	52.4	100	27	0	1	7	Myoviridae_sp.	13.157	4.43
S1	Athena	bin.8	934	6	6	5	5	2	0	0	0	0	1134611	1134611	1104297	1104297	548384	0	0	0	0	6	276636	1134611	216312	204868	3	4	0	k__Bacteria (UID203)	5449	104	58	85	19	0	0	0	0	29.31	0	0	11	0	0	1	Bacteroides_stercoris	88.125	1.13
S1	Athena	bin.80	1592	146	62	2	0	0	0	0	0	0	1826747	1350649	151585	0	0	0	0	0	0	146	82585	1826747	18803	9851	30	64	0	o__Clostridiales (UID1212)	172	263	149	71	191	1	0	0	0	82.75	0.67	100	21	0	2	3	Ruminococcus_champanellensis	32	1.83
S1	Athena	bin.81	341	5	4	3	1	0	0	0	0	0	330530	321258	306426	155130	0	0	0	0	0	5	155130	330530	83821	67475	2	3	0	root (UID1)	5656	56	24	56	0	0	0	0	0	0	0	0	NA	0	0	0	Bacteroides_uniformis	46.934	0.33
S1	Athena	bin.82	35336	640	522	238	127	31	11	1	0	0	44713681	43973150	37002861	29043294	15002685	7846872	1026643	0	0	640	1026643	44713681	145593	71396	71	180	1.57	root (UID1)	5656	56	24	0	0	7	14	17	18	100	483.79	76.46	292	0	0	10	Bacteroides_cellulosilyticus	23.454	44.71
S1	Athena	bin.83	1639	201	56	1	0	0	0	0	0	0	1826234	990511	69868	0	0	0	0	0	0	201	69868	1826234	11132	6904	49	103	0	o__Selenomonadales (UID1024)	64	334	167	70	264	0	0	0	0	87.89	0	0	35	3	1	2	Megasphaera_elsdenii	94.6	1.83
S1	Athena	bin.84	203	56	2	0	0	0	0	0	0	0	238873	34232	0	0	0	0	0	0	0	56	18673	238873	4224	3090	18	35	0	root (UID1)	5656	56	24	55	1	0	0	0	0	4.17	0	0	NA	0	0	0	Lachnospiraceae_(taxid	14.466	0.24
S1	Athena	bin.85	1782	352	21	0	0	0	0	0	0	0	1860947	285295	0	0	0	0	0	0	0	352	22391	1860947	5626	3952	110	210	0	o__Clostridiales (UID1212)	172	257	149	117	137	3	0	0	0	59.35	2.01	0	4	0	0	0	Oscillospiraceae_bacterium	40.216	1.86
S1	Athena	bin.86	2438	8	8	7	6	5	3	0	0	0	3076455	3076455	3063179	2971787	2779266	1862242	0	0	0	8	793170	3076455	509213	462872	3	4	0	o__Bacteroidales (UID2617)	213	406	265	1	405	0	0	0	0	99.62	0	0	50	5	0	5	Podoviridae_sp.	29.808	3.08
S1	Athena	bin.87	3100	29	26	22	15	3	1	0	0	0	3837740	3820200	3741494	3238261	1384479	708369	0	0	0	29	708369	3837740	179842	118952	6	12	0	o__Bacteroidales (UID2621)	198	427	260	88	310	29	0	0	0	79.43	7.44	31.03	49	0	0	0	Parabacteroides_johnsonii	96.477	3.84
S1	Athena	bin.88	1342	182	41	1	0	0	0	0	0	0	1365823	719547	85012	0	0	0	0	0	0	182	85012	1365823	10698	5324	38	83	0	k__Bacteria (UID203)	5449	104	58	99	5	0	0	0	0	6.03	0	0	4	0	0	0	Siphoviridae_sp.	11.083	1.37
S1	Athena	bin.89	2070	24	19	15	10	2	1	0	0	0	2458435	2428860	2328161	1953517	782737	527136	0	0	0	24	527136	2458435	149400	108251	5	9	4.07	k__Bacteria (UID203)	5449	104	58	28	41	28	7	0	0	60.19	23.3	87.76	37	3	3	3	Alistipes_finegoldii	54.693	2.46
S1	Athena	bin.9	1076	201	25	0	0	0	0	0	0	0	1182364	355638	0	0	0	0	0	0	0	201	25085	1182364	6597	4284	55	110	0	o__Clostridiales (UID1212)	172	263	149	100	162	1	0	0	0	61.26	0.67	0	2	0	0	1	uncultured_bacterium	26.214	1.18
S1	Athena	bin.90	254	1	1	1	1	1	0	0	0	0	306788	306788	306788	306788	306788	0	0	0	0	1	306788	306788	306788	306788	1	1	0	k__Bacteria (UID203)	5449	103	57	101	2	0	0	0	0	3.51	0	0	NA	0	0	0	[Ruminococcus]_torques	100	0.31
S1	Athena	bin.91	284	8	6	1	1	0	0	0	0	0	283946	275515	139066	139066	0	0	0	0	0	8	139066	283946	49831	34076	2	3	0	root (UID1)	5656	56	24	56	0	0	0	0	0	0	0	0	NA	0	0	0	Faecalibacterium_sp.	48.976	0.28
S1	Athena	bin.92	231	39	4	0	0	0	0	0	0	0	236808	60807	0	0	0	0	0	0	0	39	19468	236808	6157	4676	12	24	0	k__Bacteria (UID203)	5449	98	58	88	10	0	0	0	0	13.79	0	0	NA	0	0	0	Oscillospiraceae_bacterium	32.715	0.24
S1	Athena	bin.93	8325	480	263	59	10	1	0	0	0	0	10929185	9805689	4708894	1440104	270109	0	0	0	0	480	270109	10929185	43626	22767	76	161	0.91	k__Bacteria (UID203)	5449	104	58	46	17	36	4	1	0	82.93	72.41	64.81	49	0	0	0	Parabacteroides_goldsteinii	55.035	10.93
S1	Athena	bin.94	1343	9	9	8	3	2	0	0	0	0	1382852	1382852	1347414	983466	799482	0	0	0	0	9	497402	1382852	302080	91321	2	4	0	o__Clostridiales (UID1212)	172	263	149	141	122	0	0	0	0	39.26	0	0	30	2	2	2	Faecalibacterium_prausnitzii	40.187	1.38
S1	Athena	bin.95	943	224	3	0	0	0	0	0	0	0	928455	32463	0	0	0	0	0	0	0	224	11392	928455	4190	3312	81	144	0	k__Bacteria (UID203)	5449	104	58	93	8	3	0	0	0	17.24	5.17	0	NA	0	0	0	Oscillibacter_sp.	45.372	0.93
S1	Athena	bin.96	1513	225	38	0	0	0	0	0	0	0	1543975	546832	0	0	0	0	0	0	0	225	32200	1543975	7809	5143	64	125	0	c__Clostridia (UID1118)	387	223	124	79	143	1	0	0	0	62.27	0.4	100	6	0	0	0	cellular_organisms	8.747	1.54
S1	Athena	bin.97	180	63	0	0	0	0	0	0	0	0	221998	0	0	0	0	0	0	0	0	63	8191	221998	3321	2825	25	43	0	root (UID1)	5656	56	24	56	0	0	0	0	0	0	0	0	NA	0	0	0	cellular_organisms	9.447	0.22
S1	Athena	bin.98	329	5	2	2	2	0	0	0	0	0	292844	273690	273690	273690	0	0	0	0	0	5	173529	292844	173529	100161	1	2	0	root (UID1)	5656	56	24	55	1	0	0	0	0	4.17	0	0	13	0	0	0	Bacteriophage_sp.	59.256	0.29
S1	Athena	bin.99	523	170	3	0	0	0	0	0	0	0	737212	35114	0	0	0	0	0	0	0	170	14417	737212	4384	3426	59	107	0	k__Bacteria (UID203)	5449	104	58	95	9	0	0	0	0	3.35	0	0	NA	0	0	0	Parabacteroides_goldsteinii	71.025	0.74
S1	Athena	bin.unbinned	104253	45615	854	77	16	0	0	0	0	0	104633890	21504344	6252255	2095250	0	0	0	0	0	45615	187016	104633890	2231	1494	9812	24287	0.29	root (UID1)	5656	56	24	0	0	0	0	0	56	100	2484.65	3.08	545	44	64	55	cellular_organisms	7.321	104.63
S1	cloudSPAdes	bin.1	1280	31	27	10	3	0	0	0	0	0	1392638	1363777	889248	349333	0	0	0	0	0	31	140799	1392638	73222	39378	8	14	0	p__Firmicutes (UID1022)	100	295	158	145	143	7	0	0	0	41.77	0.63	100	24	2	1	1	Dialister_hominis	55.337	1.39
S1	cloudSPAdes	bin.10	1475	306	34	0	0	0	0	0	0	0	1693300	449091	0	0	0	0	0	0	0	306	26660	1693300	6300	3956	87	174	0	p__Actinobacteria (UID2112)	31	211	124	104	102	5	0	0	0	52.27	0.99	0	11	0	0	0	Adlercreutzia_equolifaciens	96.48	1.69
S1	cloudSPAdes	bin.100	2332	152	92	14	0	0	0	0	0	0	2996301	2638532	871692	0	0	0	0	0	0	152	91739	2996301	31456	17848	31	64	0	k__Bacteria (UID203)	5449	104	58	63	40	1	0	0	0	62.07	1.72	100	8	0	0	1	Bacteroides_uniformis	94.787	3
S1	cloudSPAdes	bin.101	228	6	6	2	0	0	0	0	0	0	260466	260466	161344	0	0	0	0	0	0	6	96821	260466	64523	30194	2	4	0	k__Bacteria (UID203)	5449	104	58	97	7	0	0	0	0	10.34	0	0	2	0	0	0	Prevotella_copri	100	0.26
S1	cloudSPAdes	bin.102	1511	291	26	0	0	0	0	0	0	0	1710961	412850	0	0	0	0	0	0	0	291	32572	1710961	6333	4312	85	168	0	k__Bacteria (UID203)	5449	103	57	68	35	0	0	0	0	50.18	0	0	2	0	0	0	butyrate-producing_bacterium	20.965	1.71
S1	cloudSPAdes	bin.103	598	113	13	0	0	0	0	0	0	0	670687	217718	0	0	0	0	0	0	0	113	30247	670687	7073	4013	28	61	0	k__Bacteria (UID203)	5449	102	56	79	23	0	0	0	0	34.82	0	0	4	0	0	0	Faecalibacterium_prausnitzii	75.756	0.67
S1	cloudSPAdes	bin.104	1399	146	77	0	0	0	0	0	0	0	1831320	1427331	0	0	0	0	0	0	0	146	42564	1831320	17583	10381	38	72	0	k__Bacteria (UID203)	5449	104	58	90	13	1	0	0	0	22.41	1.72	100	NA	0	0	0	Parabacteroides_johnsonii	45.868	1.83
S1	cloudSPAdes	bin.105	935	38	30	8	0	0	0	0	0	0	1121950	1085072	524678	0	0	0	0	0	0	38	97240	1121950	47282	29030	9	17	0	o__Clostridiales (UID1226)	155	278	158	185	93	0	0	0	0	36.79	0	0	7	0	0	0	Blautia_sp.	17.476	1.12
S1	cloudSPAdes	bin.106	546	23	18	2	1	0	0	0	0	0	562223	536365	181319	103178	0	0	0	0	0	23	103178	562223	25400	19701	5	11	0	root (UID1)	5656	56	24	55	1	0	0	0	0	4.17	0	0	2	0	0	0	Myoviridae_sp.	18.352	0.56
S1	cloudSPAdes	bin.107	1621	15	9	8	5	2	1	0	0	0	1608814	1584088	1571199	1380647	839904	589762	0	0	0	15	589762	1608814	250142	159507	2	4	0	o__Clostridiales (UID1212)	172	263	149	49	213	1	0	0	0	75.21	0.67	0	30	0	0	2	uncultured_Clostridia	85.407	1.61
S1	cloudSPAdes	bin.108	1685	156	71	1	0	0	0	0	0	0	1891291	1429921	78179	0	0	0	0	0	0	156	78179	1891291	16341	10189	35	70	0	o__Clostridiales (UID1212)	172	263	149	56	200	7	0	0	0	87.53	3.09	14.29	6	0	0	2	Oscillospiraceae_bacterium	10.132	1.89
S1	cloudSPAdes	bin.109	269	4	4	3	1	0	0	0	0	0	289391	289391	252102	115065	0	0	0	0	0	4	115065	289391	82977	54060	2	3	0	root (UID1)	5656	56	24	56	0	0	0	0	0	0	0	0	2	0	0	0	Ruminococcus_bicirculans	100	0.29
S1	cloudSPAdes	bin.11	895	172	19	0	0	0	0	0	0	0	952044	268407	0	0	0	0	0	0	0	172	28889	952044	6010	3957	48	98	0	k__Bacteria (UID203)	5449	103	57	78	25	0	0	0	0	38.6	0	0	8	0	0	0	Selenomonas_sputigena	23.977	0.95
S1	cloudSPAdes	bin.110	1157	237	17	0	0	0	0	0	0	0	1204903	214454	0	0	0	0	0	0	0	237	18681	1204903	5287	3785	73	141	0	o__Clostridiales (UID1212)	172	257	149	157	100	0	0	0	0	44.69	0	0	NA	0	0	0	Oscillospiraceae_bacterium	34.9	1.2
S1	cloudSPAdes	bin.111	2120	85	64	14	2	0	0	0	0	0	2493959	2382524	1008416	210596	0	0	0	0	0	85	107416	2493959	44395	27125	20	38	0	o__Clostridiales (UID1226)	155	278	158	18	260	0	0	0	0	95.94	0	0	21	0	0	0	[Clostridium]_symbiosum	36.111	2.49
S1	cloudSPAdes	bin.112	1829	299	52	1	0	0	0	0	0	0	2161048	833528	61642	0	0	0	0	0	0	299	61642	2161048	8341	5273	79	162	0	f__Lachnospiraceae (UID1286)	57	420	207	150	265	5	0	0	0	68.01	1.67	0	2	0	0	0	Lachnospiraceae_bacterium	19.238	2.16
S1	cloudSPAdes	bin.113	595	5	5	5	2	1	0	0	0	0	633927	633927	633927	389390	251876	0	0	0	0	5	251876	633927	137514	92343	2	3	0	root (UID1)	5656	56	24	43	0	13	0	0	0	41.67	41.67	100	14	0	0	0	Myoviridae_sp.	90.325	0.63
S1	cloudSPAdes	bin.114	1485	163	52	0	0	0	0	0	0	0	1711972	1099941	0	0	0	0	0	0	0	163	42744	1711972	13776	7892	33	73	0	o__Clostridiales (UID1226)	155	278	158	87	190	1	0	0	0	62.97	0.63	100	6	0	0	0	butyrate-producing_bacterium	99.511	1.71
S1	cloudSPAdes	bin.115	414	13	7	2	1	0	0	0	0	0	352047	325080	201285	116192	0	0	0	0	0	13	116192	352047	85093	30327	2	4	0	root (UID1)	5656	56	24	56	0	0	0	0	0	0	0	0	4	0	0	0	Dorea_longicatena	33.005	0.35
S1	cloudSPAdes	bin.116	190	30	4	0	0	0	0	0	0	0	200184	54265	0	0	0	0	0	0	0	30	16977	200184	7011	5354	10	18	0	root (UID1)	5656	56	24	56	0	0	0	0	0	0	0	0	NA	0	0	0	Clostridiales_bacterium	17.564	0.2
S1	cloudSPAdes	bin.117	275	12	7	1	1	0	0	0	0	0	312780	278670	150193	150193	0	0	0	0	0	12	150193	312780	43527	18505	2	4	0	root (UID1)	5656	56	24	56	0	0	0	0	0	0	0	0	NA	0	0	0	Flavonifractor_plautii	55.206	0.31
S1	cloudSPAdes	bin.118	268	45	5	0	0	0	0	0	0	0	270813	63303	0	0	0	0	0	0	0	45	16845	270813	6401	4413	15	27	0	root (UID1)	5656	56	24	56	0	0	0	0	0	0	0	0	2	0	0	0	cellular_organisms	9.275	0.27
S1	cloudSPAdes	bin.119	340	24	12	0	0	0	0	0	0	0	333098	272730	0	0	0	0	0	0	0	24	46310	333098	20649	15803	6	11	0	root (UID1)	5656	56	24	56	0	0	0	0	0	0	0	0	NA	0	0	0	Flavonifractor_plautii	16.741	0.33
S1	cloudSPAdes	bin.12	429	57	18	0	0	0	0	0	0	0	462361	258643	0	0	0	0	0	0	0	57	25678	462361	10804	6269	16	30	0	o__Clostridiales (UID1212)	172	261	147	187	74	0	0	0	0	18.86	0	0	3	0	0	0	Faecalibacterium_prausnitzii	70.882	0.46
S1	cloudSPAdes	bin.120	266	2	2	2	2	0	0	0	0	0	322370	322370	322370	322370	0	0	0	0	0	2	170132	322370	170132	152238	1	2	0	root (UID1)	5656	56	24	52	0	4	0	0	0	16.67	16.67	100	NA	0	0	0	Myoviridae_sp.	100	0.32
S1	cloudSPAdes	bin.121	2487	406	83	0	0	0	0	0	0	0	2909816	1236158	0	0	0	0	0	0	0	406	43717	2909816	8566	5217	107	215	0	c__Deltaproteobacteria (UID3218)	61	284	169	57	226	1	0	0	0	81.66	0.59	100	9	0	0	0	uncultured_organism	19.854	2.91
S1	cloudSPAdes	bin.122	550	4	3	3	3	1	0	0	0	0	638058	632290	632290	632290	275594	0	0	0	0	4	275594	638058	243116	243116	2	2	0	p__Bacteroidetes (UID2605)	350	314	208	203	109	2	0	0	0	22.2	0.51	0	15	1	1	1	Alistipes_onderdonkii	99.096	0.64
S1	cloudSPAdes	bin.123	1504	214	41	0	0	0	0	0	0	0	1568338	629073	0	0	0	0	0	0	0	214	26343	1568338	8920	5479	58	115	0	c__Clostridia (UID1118)	387	223	124	102	121	0	0	0	0	60.89	0	0	4	0	0	0	Bacteria_(taxid	9.649	1.57
S1	cloudSPAdes	bin.124	1007	100	34	0	0	0	0	0	0	0	986475	610012	0	0	0	0	0	0	0	100	33339	986475	13335	7969	24	49	0	o__Clostridiales (UID1212)	172	263	149	147	116	0	0	0	0	45.64	0	0	6	0	0	0	Myoviridae_sp.	7.094	0.99
S1	cloudSPAdes	bin.125	392	28	16	0	0	0	0	0	0	0	461678	402580	0	0	0	0	0	0	0	28	45884	461678	26635	17793	7	12	0	o__Clostridiales (UID1212)	172	263	149	203	60	0	0	0	0	20.18	0	0	NA	0	0	0	Ruminococcus_champanellensis	46.399	0.46
S1	cloudSPAdes	bin.126	1109	53	35	7	0	0	0	0	0	0	1362379	1259167	445913	0	0	0	0	0	0	53	82640	1362379	41942	29190	13	22	0	o__Clostridiales (UID1212)	172	263	149	78	184	1	0	0	0	63.63	0.02	0	2	0	0	0	Actinomycetia_(taxid	10.606	1.36
S1	cloudSPAdes	bin.127	1459	9	9	7	6	2	0	0	0	0	1696528	1696528	1647000	1582515	778785	0	0	0	0	9	392253	1696528	238853	193419	3	5	0	o__Clostridiales (UID1212)	172	263	149	18	245	0	0	0	0	90.14	0	0	33	1	0	1	Christensenella_sp.	97.081	1.7
S1	cloudSPAdes	bin.128	1777	181	64	0	0	0	0	0	0	0	1892983	1228074	0	0	0	0	0	0	0	181	49175	1892983	14974	8131	42	86	0	o__Clostridiales (UID1212)	172	263	149	70	187	6	0	0	0	83.87	3.69	33.33	15	0	0	2	Faecalibacterium_prausnitzii	16.068	1.89
S1	cloudSPAdes	bin.129	618	71	17	2	0	0	0	0	0	0	658077	376930	108441	0	0	0	0	0	0	71	58240	658077	11378	6840	13	31	0	root (UID1)	5656	56	24	56	0	0	0	0	0	0	0	0	NA	0	0	0	Siphoviridae_sp.	14.545	0.66
S1	cloudSPAdes	bin.13	227	17	9	0	0	0	0	0	0	0	214705	171529	0	0	0	0	0	0	0	17	41577	214705	16025	11207	4	9	0	root (UID1)	5656	56	24	56	0	0	0	0	0	0	0	0	NA	0	0	0	Siphoviridae_sp.	37.104	0.21
S1	cloudSPAdes	bin.130	127	25	6	0	0	0	0	0	0	0	200981	96877	0	0	0	0	0	0	0	25	29456	200981	8881	5715	7	14	0	root (UID1)	5656	56	24	56	0	0	0	0	0	0	0	0	NA	0	0	0	Bacteroides_xylanisolvens	43.497	0.2
S1	cloudSPAdes	bin.131	1320	330	13	0	0	0	0	0	0	0	1587601	192452	0	0	0	0	0	0	0	330	24121	1587601	5101	3562	105	198	0	k__Bacteria (UID203)	5449	103	57	84	19	0	0	0	0	31.58	0	0	NA	0	0	0	Roseburia_sp.	84.383	1.59
S1	cloudSPAdes	bin.132	1263	228	27	0	0	0	0	0	0	0	1436641	374096	0	0	0	0	0	0	0	228	25073	1436641	7023	4913	69	131	0	o__Clostridiales (UID1212)	172	263	149	133	128	2	0	0	0	51.63	1.34	0	9	0	0	0	Faecalibacterium_prausnitzii	9.861	1.44
S1	cloudSPAdes	bin.133	18141	1061	565	124	30	0	0	0	0	0	23712704	20983024	10644662	4433005	0	0	0	0	0	1061	248829	23712704	43143	21012	151	347	0	k__Bacteria (UID203)	5449	103	58	47	6	15	15	13	7	82.24	178.79	60.09	21	0	0	2	Bacteroides_cellulosilyticus	24.839	23.71
S1	cloudSPAdes	bin.134	2135	59	37	16	5	1	0	0	0	0	2447990	2336785	1750618	929946	303996	0	0	0	0	59	303996	2447990	84860	45317	9	18	0	o__Clostridiales (UID1212)	172	263	149	31	232	0	0	0	0	92.39	0	0	30	0	0	0	Anaerostipes_hadrus	15.885	2.45
S1	cloudSPAdes	bin.135	217	6	4	2	0	0	0	0	0	0	217720	204332	164978	0	0	0	0	0	0	6	94349	217720	70629	70629	2	2	0	f__Lachnospiraceae (UID1286)	57	420	207	399	21	0	0	0	0	1.93	0	0	NA	0	0	0	Roseburia_intestinalis	48.851	0.22
S1	cloudSPAdes	bin.136	275	15	10	1	0	0	0	0	0	0	332946	296130	54838	0	0	0	0	0	0	15	54838	332946	33987	22130	4	7	0	k__Bacteria (UID203)	5449	102	56	86	16	0	0	0	0	23.38	0	0	7	0	0	0	[Clostridium]_scindens	16.471	0.33
S1	cloudSPAdes	bin.137	203	18	8	0	0	0	0	0	0	0	220041	162266	0	0	0	0	0	0	0	18	38675	220041	21018	9714	4	9	0	root (UID1)	5656	56	24	56	0	0	0	0	0	0	0	0	NA	0	0	0	Faecalibacterium_prausnitzii	59.518	0.22
S1	cloudSPAdes	bin.138	600	151	0	0	0	0	0	0	0	0	597898	0	0	0	0	0	0	0	0	151	8807	597898	3983	3132	56	98	0	k__Bacteria (UID203)	5449	104	58	95	9	0	0	0	0	15.52	0	0	NA	0	0	0	Oscillibacter_sp.	47.792	0.6
S1	cloudSPAdes	bin.139	3004	50	47	29	10	3	0	0	0	0	3833177	3818330	3305208	2026683	984954	0	0	0	0	50	360033	3833177	106255	63003	9	22	0	o__Bacteroidales (UID2621)	198	427	260	52	361	14	0	0	0	92.94	3.27	35.71	28	0	0	2	Parabacteroides_johnsonii	97.162	3.83
S1	cloudSPAdes	bin.14	852	142	25	0	0	0	0	0	0	0	982266	375483	0	0	0	0	0	0	0	142	23335	982266	8405	4829	38	76	0	root (UID1)	5656	56	24	53	3	0	0	0	0	12.5	0	0	NA	0	0	0	Lachnospiraceae_bacterium	97.368	0.98
S1	cloudSPAdes	bin.140	535	5	5	5	3	0	0	0	0	0	617161	617161	617161	461792	0	0	0	0	0	5	165512	617161	158943	81925	2	4	0	k__Bacteria (UID203)	5449	104	58	97	7	0	0	0	0	8.78	0	0	6	0	0	0	Alistipes_indistinctus	100	0.62
S1	cloudSPAdes	bin.141	230	4	4	2	1	0	0	0	0	0	237764	237764	182873	101953	0	0	0	0	0	4	101953	237764	80920	80920	2	2	0	k__Bacteria (UID203)	5449	104	58	100	4	0	0	0	0	5.17	0	0	10	0	0	0	Oscillospiraceae_bacterium	76.914	0.24
S1	cloudSPAdes	bin.142	254	76	0	0	0	0	0	0	0	0	267114	0	0	0	0	0	0	0	0	76	6082	267114	3522	2971	30	51	0	k__Bacteria (UID203)	5449	103	57	99	4	0	0	0	0	5.26	0	0	2	0	0	0	Actinomycetia_(taxid	10.67	0.27
S1	cloudSPAdes	bin.143	179	58	0	0	0	0	0	0	0	0	211610	0	0	0	0	0	0	0	0	58	7391	211610	3471	3056	23	39	0	root (UID1)	5656	56	24	56	0	0	0	0	0	0	0	0	NA	0	0	0	cellular_organisms	12.561	0.21
S1	cloudSPAdes	bin.144	364	10	8	3	2	0	0	0	0	0	439285	421598	287743	224080	0	0	0	0	0	10	121851	439285	102229	44730	2	4	0	root (UID1)	5656	56	24	54	0	2	0	0	0	8.33	8.33	100	4	0	0	0	Siphoviridae_sp.	81.373	0.44
S1	cloudSPAdes	bin.145	489	7	4	3	2	0	0	0	0	0	474304	447951	417415	347829	0	0	0	0	0	7	225028	474304	122801	69586	2	3	0	root (UID1)	5656	56	24	55	1	0	0	0	0	4.17	0	0	11	0	0	0	Bacteriophage_sp.	47.444	0.47
S1	cloudSPAdes	bin.146	223	2	2	1	1	0	0	0	0	0	209491	209491	176556	176556	0	0	0	0	0	2	176556	209491	176556	176556	1	1	0	root (UID1)	5656	56	24	55	1	0	0	0	0	4.17	0	0	2	0	0	0	Siphoviridae_sp.	100	0.21
S1	cloudSPAdes	bin.147	244	85	0	0	0	0	0	0	0	0	302391	0	0	0	0	0	0	0	0	85	6763	302391	3389	2867	33	58	0	root (UID1)	5656	56	24	55	1	0	0	0	0	4.17	0	0	NA	0	0	0	cellular_organisms	15.714	0.3
S1	cloudSPAdes	bin.148	273	17	11	2	0	0	0	0	0	0	347526	311084	106129	0	0	0	0	0	0	17	55408	347526	32795	20919	4	8	0	root (UID1)	5656	56	24	56	0	0	0	0	0	0	0	0	NA	0	0	0	Bacteroides_uniformis	28.059	0.35
S1	cloudSPAdes	bin.149	3770	76	68	38	13	2	0	0	0	0	4801042	4755284	3864362	2120232	551008	0	0	0	0	76	279894	4801042	85486	55979	17	34	0	k__Bacteria (UID2982)	88	230	148	10	216	4	0	0	0	93.92	2.7	25	34	0	2	2	Victivallales_bacterium	100	4.8
S1	cloudSPAdes	bin.15	1750	305	42	0	0	0	0	0	0	0	2056082	670157	0	0	0	0	0	0	0	305	34351	2056082	8237	5021	82	164	0	o__Clostridiales (UID1212)	172	263	149	81	179	3	0	0	0	75.88	1.17	0	12	0	0	0	Siphoviridae_sp.	14.526	2.06
S1	cloudSPAdes	bin.150	984	114	36	1	0	0	0	0	0	0	1135230	707804	90208	0	0	0	0	0	0	114	90208	1135230	13120	7385	24	54	0	o__Clostridiales (UID1212)	172	263	149	146	117	0	0	0	0	52.74	0	0	5	0	0	1	Ruminococcus_champanellensis	25.432	1.14
S1	cloudSPAdes	bin.151	190	36	4	0	0	0	0	0	0	0	205340	64595	0	0	0	0	0	0	0	36	24590	205340	5951	3860	10	20	0	root (UID1)	5656	56	24	56	0	0	0	0	0	0	0	0	NA	0	0	0	Faecalibacterium_prausnitzii	59.47	0.21
S1	cloudSPAdes	bin.152	1582	191	62	1	0	0	0	0	0	0	1750786	1065900	53279	0	0	0	0	0	0	191	53279	1750786	11398	6972	45	92	0	o__Selenomonadales (UID1024)	64	334	167	73	258	3	0	0	0	86.13	1.3	66.67	27	0	0	0	Megasphaera_elsdenii	95.769	1.75
S1	cloudSPAdes	bin.153	2393	38	36	16	10	2	0	0	0	0	2950499	2940365	2368451	1918741	519712	0	0	0	0	38	266859	2950499	168555	68875	7	14	0	g__Prevotella (UID2724)	55	567	296	61	505	1	0	0	0	86.82	0.34	100	32	0	2	3	Prevotella_copri	99.342	2.95
S1	cloudSPAdes	bin.154	273	4	4	4	0	0	0	0	0	0	315332	315332	315332	0	0	0	0	0	0	4	94217	315332	93720	64156	2	3	0	root (UID1)	5656	56	24	52	0	4	0	0	0	12.5	12.5	100	5	0	0	0	Sutterella_wadsworthensis	100	0.32
S1	cloudSPAdes	bin.155	1776	354	21	0	0	0	0	0	0	0	1906910	280172	0	0	0	0	0	0	0	354	21661	1906910	5640	4177	115	214	0	o__Clostridiales (UID1212)	172	257	149	97	155	5	0	0	0	70.46	1.51	0	9	0	0	0	Oscillospiraceae_bacterium	46.343	1.91
S1	cloudSPAdes	bin.156	340	108	0	0	0	0	0	0	0	0	408709	0	0	0	0	0	0	0	0	108	9758	408709	3680	3130	42	73	0	k__Bacteria (UID203)	5449	103	57	93	10	0	0	0	0	15.79	0	0	NA	0	0	0	Clostridiales_bacterium	15.103	0.41
S1	cloudSPAdes	bin.157	2334	72	42	18	8	2	0	0	0	0	3051962	2878831	2322954	1574423	685557	0	0	0	0	72	384147	3051962	110739	55718	8	18	0	k__Bacteria (UID203)	5449	104	58	71	33	0	0	0	0	50.86	0	0	7	0	0	2	Bacteroides_salyersiae	37.525	3.05
S1	cloudSPAdes	bin.158	1734	16	15	12	7	3	0	0	0	0	1986245	1981448	1882051	1555118	922698	0	0	0	0	16	373414	1986245	213614	120306	4	7	0	p__Bacteroidetes (UID2605)	350	314	208	32	281	1	0	0	0	88.46	0.48	0	32	1	1	1	uncultured_organism	63.625	1.99
S1	cloudSPAdes	bin.159	2467	25	25	17	8	2	1	0	0	0	2727439	2727439	2516056	1853511	806392	523017	0	0	0	25	523017	2727439	196917	83885	5	11	0	o__Clostridiales (UID1212)	172	263	149	3	258	2	0	0	0	98.66	1.34	0	22	2	0	0	Wujia_chipingensis	99.293	2.73
S1	cloudSPAdes	bin.16	1452	233	38	0	0	0	0	0	0	0	1618647	567955	0	0	0	0	0	0	0	233	31502	1618647	8034	5344	66	128	0	o__Clostridiales (UID1212)	172	263	149	104	159	0	0	0	0	66.13	0	0	6	0	0	0	Siphoviridae_sp.	22.646	1.62
S1	cloudSPAdes	bin.160	220	2	2	1	1	1	0	0	0	0	291121	291121	266231	266231	266231	0	0	0	0	2	266231	291121	266231	266231	1	1	0	k__Bacteria (UID203)	5449	104	58	93	11	0	0	0	0	6.5	0	0	2	0	0	0	Alistipes_indistinctus	100	0.29
S1	cloudSPAdes	bin.161	533	5	5	5	2	1	0	0	0	0	595635	595635	595635	376446	260913	0	0	0	0	5	260913	595635	115533	88273	2	3	0	k__Bacteria (UID203)	5449	104	58	73	31	0	0	0	0	44.83	0	0	18	1	0	0	Dialister_massiliensis	80.603	0.6
S1	cloudSPAdes	bin.162	411	3	3	2	2	0	0	0	0	0	460262	460262	420855	420855	0	0	0	0	0	3	229663	460262	191192	191192	2	2	0	k__Bacteria (UID203)	5449	103	57	100	0	3	0	0	0	5.26	5.26	100	6	0	0	0	uncultured_bacterium	49.898	0.46
S1	cloudSPAdes	bin.163	350	3	3	2	2	0	0	0	0	0	427012	427012	409600	409600	0	0	0	0	0	3	214275	427012	214275	195325	1	2	0	k__Bacteria (UID203)	5449	104	58	96	5	3	0	0	0	12.07	5.17	100	4	0	0	0	bacterium_(taxid	95.922	0.43
S1	cloudSPAdes	bin.164	2347	34	29	16	11	1	0	0	0	0	2983378	2951810	2576856	2184838	487355	0	0	0	0	34	487355	2983378	162537	98006	7	12	0	o__Bacteroidales (UID2617)	213	406	265	46	360	0	0	0	0	95.51	0	0	33	0	0	0	Barnesiella_viscericola	31.338	2.98
S1	cloudSPAdes	bin.165	214	2	2	2	1	0	0	0	0	0	245895	245895	245895	156205	0	0	0	0	0	2	156205	245895	156205	89690	1	2	0	root (UID1)	5656	56	24	56	0	0	0	0	0	0	0	0	NA	0	0	0	Myoviridae_sp.	100	0.25
S1	cloudSPAdes	bin.166	2331	37	34	20	9	1	0	0	0	0	2542975	2524817	2149722	1368257	272469	0	0	0	0	37	272469	2542975	100758	63314	9	16	0	o__Clostridiales (UID1212)	172	263	149	33	229	1	0	0	0	93.92	0.67	100	16	0	0	0	[Eubacterium]_eligens	60.785	2.54
S1	cloudSPAdes	bin.167	9755	680	341	66	7	0	0	0	0	0	12831888	10956679	4871857	899263	0	0	0	0	0	680	168949	12831888	36979	16053	102	237	0	k__Bacteria (UID203)	5449	103	58	53	15	11	17	5	2	76.03	113.79	54.7	13	0	0	1	Bacteroides_intestinalis	32.951	12.83
S1	cloudSPAdes	bin.168	1625	11	11	8	7	3	1	0	0	0	1989980	1989980	1910164	1827073	1321548	579386	0	0	0	11	579386	1989980	329671	179666	3	4	0	f__Bifidobacteriaceae (UID1458)	77	464	220	9	454	1	0	0	0	97.27	0.45	0	50	0	0	0	Bifidobacterium_adolescentis	100	1.99
S1	cloudSPAdes	bin.169	1756	177	62	1	1	0	0	0	0	0	1938784	1287855	102593	102593	0	0	0	0	0	177	102593	1938784	14465	8824	37	80	0	c__Clostridia (UID1118)	387	223	124	10	211	2	0	0	0	95.7	1.08	50	17	0	0	0	Oscillospiraceae_bacterium	15.874	1.94
S1	cloudSPAdes	bin.17	411	107	0	0	0	0	0	0	0	0	410494	0	0	0	0	0	0	0	0	107	9387	410494	3889	3132	41	71	0	k__Bacteria (UID203)	5449	104	58	95	9	0	0	0	0	11.78	0	0	NA	0	0	0	Bifidobacterium_bifidum	100	0.41
S1	cloudSPAdes	bin.170	4579	156	113	37	10	0	0	0	0	0	5686317	5429340	3436589	1515948	0	0	0	0	0	156	214711	5686317	66239	36322	27	57	0	o__Bacteroidales (UID2654)	163	486	266	13	439	34	0	0	0	97.28	7.95	41.18	23	0	0	2	Phocaeicola_dorei	83.847	5.69
S1	cloudSPAdes	bin.171	2158	38	32	17	9	0	0	0	0	0	2462731	2422783	2015228	1375812	0	0	0	0	0	38	227989	2462731	108453	69769	8	15	0	f__Lachnospiraceae (UID1256)	33	333	171	10	323	0	0	0	0	97.08	0	0	29	0	0	0	Siphoviridae_sp.	27.407	2.46
S1	cloudSPAdes	bin.172	454	8	7	6	0	0	0	0	0	0	518430	515530	466387	0	0	0	0	0	0	8	97204	518430	78503	68650	3	5	0	c__Clostridia (UID1118)	387	223	124	159	64	0	0	0	0	13.68	0	0	14	1	1	2	Faecalibacterium_prausnitzii	29.261	0.52
S1	cloudSPAdes	bin.173	2328	31	29	19	8	1	0	0	0	0	2624858	2615326	2372912	1558328	289754	0	0	0	0	31	289754	2624858	148237	82052	7	13	0	o__Clostridiales (UID1212)	172	263	149	4	245	14	0	0	0	97.99	3.1	35.71	24	0	0	0	Lachnospira_eligens	34.02	2.62
S1	cloudSPAdes	bin.174	2016	234	88	2	0	0	0	0	0	0	2383250	1538627	138406	0	0	0	0	0	0	234	73091	2383250	13156	8288	59	115	0	k__Bacteria (UID203)	5449	103	57	55	47	1	0	0	0	69.82	1.75	0	10	0	0	0	Lachnospira_eligens	9.859	2.38
S1	cloudSPAdes	bin.175	8488	1207	367	11	0	0	0	0	0	0	11931088	7591430	653269	0	0	0	0	0	0	1207	78650	11931088	14988	7179	233	529	0	k__Bacteria (UID203)	5449	104	58	56	37	9	1	1	0	62.65	23.28	44.44	5	0	0	0	Parabacteroides_goldsteinii	51.031	11.93
S1	cloudSPAdes	bin.176	1759	24	23	12	7	1	0	0	0	0	1901047	1896095	1580171	1211810	273564	0	0	0	0	24	273564	1901047	134705	70449	5	10	0	o__Clostridiales (UID1212)	172	263	149	28	234	1	0	0	0	88.23	0.67	0	21	0	0	0	Faecalibacterium_prausnitzii	29.967	1.9
S1	cloudSPAdes	bin.177	2553	185	96	6	1	0	0	0	0	0	2791054	2310331	431051	130050	0	0	0	0	0	185	130050	2791054	21642	12580	35	77	0	k__Bacteria (UID203)	5449	103	57	11	60	30	2	0	0	90.43	18.85	25	6	0	0	0	Dorea_longicatena	75.453	2.79
S1	cloudSPAdes	bin.18	4513	380	180	16	1	0	0	0	0	0	5698470	4693550	1064184	110387	0	0	0	0	0	380	110387	5698470	25208	13401	66	145	0	k__Bacteria (UID203)	5449	104	58	47	56	1	0	0	0	79.94	1.72	0	12	0	0	0	Odoribacteraceae_bacterium	36.829	5.7
S1	cloudSPAdes	bin.19	1749	102	59	2	0	0	0	0	0	0	1658911	1408040	109878	0	0	0	0	0	0	102	58794	1658911	23776	14869	24	46	0	g__Streptococcus (UID684)	26	668	229	53	610	5	0	0	0	96.06	1.11	40	22	1	0	0	Streptococcus_thermophilus	99.501	1.66
S1	cloudSPAdes	bin.2	1083	29	25	12	1	0	0	0	0	0	1299410	1271487	955034	127683	0	0	0	0	0	29	127683	1299410	70011	43223	8	13	0	o__Clostridiales (UID1226)	155	278	158	131	147	0	0	0	0	56.96	0	0	6	0	0	0	Blautia_obeum	29.607	1.3
S1	cloudSPAdes	bin.20	230	7	7	3	0	0	0	0	0	0	294381	294381	215306	0	0	0	0	0	0	7	94174	294381	65143	26072	2	4	0	root (UID1)	5656	56	24	55	1	0	0	0	0	4.17	0	0	NA	0	0	0	Phocaeicola_dorei	41.148	0.29
S1	cloudSPAdes	bin.21	1835	44	32	16	5	0	0	0	0	0	2058038	1992996	1502454	733309	0	0	0	0	0	44	249426	2058038	75042	49042	9	17	0	o__Clostridiales (UID1212)	172	263	149	14	249	0	0	0	0	91.95	0	0	21	0	0	0	Lachnospiraceae_bacterium	24.54	2.06
S1	cloudSPAdes	bin.22	235	9	4	1	1	0	0	0	0	0	241052	221437	128179	128179	0	0	0	0	0	9	128179	241052	128179	30305	1	3	0	k__Bacteria (UID203)	5449	104	58	97	7	0	0	0	0	10.34	0	0	3	0	0	0	Inoviridae_sp.	53.175	0.24
S1	cloudSPAdes	bin.23	1723	29	24	15	6	0	0	0	0	0	1813970	1787341	1549207	899577	0	0	0	0	0	29	237494	1813970	86363	67710	7	12	0	o__Clostridiales (UID1212)	172	263	149	34	227	2	0	0	0	83.72	1.34	0	31	0	0	1	Clostridiaceae_bacterium	99.837	1.81
S1	cloudSPAdes	bin.24	1895	45	40	17	4	0	0	0	0	0	1983492	1958365	1318143	439577	0	0	0	0	0	45	119609	1983492	65997	39103	12	22	0	o__Clostridiales (UID1212)	172	263	149	22	241	0	0	0	0	89.42	0	0	19	0	0	0	Myoviridae_sp.	19.71	1.98
S1	cloudSPAdes	bin.25	415	25	12	1	0	0	0	0	0	0	412886	337254	93651	0	0	0	0	0	0	25	93651	412886	22490	18504	5	10	0	root (UID1)	5656	56	24	56	0	0	0	0	0	0	0	0	NA	0	0	0	Faecalibacterium_sp.	48.238	0.41
S1	cloudSPAdes	bin.26	396	119	1	0	0	0	0	0	0	0	465360	10952	0	0	0	0	0	0	0	119	10952	465360	3987	3045	43	76	0	k__Bacteria (UID203)	5449	100	55	86	14	0	0	0	0	22.89	0	0	NA	0	0	0	uncultured_Clostridia	86.411	0.47
S1	cloudSPAdes	bin.27	2507	101	76	16	1	0	0	0	0	0	2846758	2695210	1165617	125975	0	0	0	0	0	101	125975	2846758	39469	26717	22	44	0	f__Lachnospiraceae (UID1286)	57	420	207	58	348	13	1	0	0	90.98	2.82	75	25	0	0	0	Simiaoa_sunii	97.863	2.85
S1	cloudSPAdes	bin.28	2685	317	106	3	0	0	0	0	0	0	3258554	2180337	181054	0	0	0	0	0	0	317	71544	3258554	14926	7674	61	137	0	o__Clostridiales (UID1226)	155	278	158	74	203	1	0	0	0	82.82	0.63	0	11	0	0	0	Lachnospiraceae_(taxid	7.494	3.26
S1	cloudSPAdes	bin.29	2038	18	16	14	7	2	1	0	0	0	2187347	2177350	2128980	1639838	840520	514116	0	0	0	18	514116	2187347	192698	98115	4	8	0	o__Selenomonadales (UID1024)	64	334	167	16	314	4	0	0	0	92.8	1.5	0	38	4	1	4	Phascolarctobacterium_faecium	100	2.19
S1	cloudSPAdes	bin.3	1560	148	57	2	0	0	0	0	0	0	1823259	1292660	163774	0	0	0	0	0	0	148	91782	1823259	18646	8667	29	66	0	o__Clostridiales (UID1212)	172	263	149	94	169	0	0	0	0	75.73	0	0	14	0	0	1	uncultured_organism	39.6	1.82
S1	cloudSPAdes	bin.30	174	8	7	2	0	0	0	0	0	0	226881	217190	103581	0	0	0	0	0	0	8	52404	226881	38492	30143	3	4	0	k__Bacteria (UID203)	5449	103	57	101	2	0	0	0	0	1.75	0	0	8	0	0	0	Siphoviridae_sp.	57.08	0.23
S1	cloudSPAdes	bin.31	2916	77	59	20	9	1	0	0	0	0	3263142	3149412	2169792	1369355	261507	0	0	0	0	77	261507	3263142	92750	40485	12	27	0	f__Lachnospiraceae (UID1286)	57	420	207	27	392	1	0	0	0	95.97	0.48	0	22	0	0	0	Roseburia_intestinalis	20.438	3.26
S1	cloudSPAdes	bin.32	2105	58	39	17	6	0	0	0	0	0	2305147	2199056	1615589	738398	0	0	0	0	0	58	157287	2305147	81537	37372	11	20	0	f__Lachnospiraceae (UID1286)	57	420	207	92	323	5	0	0	0	87.37	1.93	40	8	0	0	0	uncultured_organism	22.845	2.31
S1	cloudSPAdes	bin.33	1751	22	21	17	10	2	0	0	0	0	2142126	2136205	2068926	1626792	530315	0	0	0	0	22	271423	2142126	136464	117416	6	10	0	p__Bacteroidetes (UID2605)	350	314	208	67	241	6	0	0	0	75.69	0.96	50	17	0	0	1	Alistipes_sp.	100	2.14
S1	cloudSPAdes	bin.34	769	172	7	0	0	0	0	0	0	0	867254	92884	0	0	0	0	0	0	0	172	19338	867254	5281	3921	60	107	0	k__Bacteria (UID203)	5449	103	57	83	20	0	0	0	0	28.39	0	0	NA	0	0	0	Lachnospiraceae_bacterium	8.268	0.87
S1	cloudSPAdes	bin.35	3909	400	166	5	0	0	0	0	0	0	4826350	3513695	290614	0	0	0	0	0	0	400	65201	4826350	17716	9265	82	178	0	k__Bacteria (UID203)	5449	104	58	52	17	35	0	0	0	77.93	54.31	45.71	4	0	0	0	Alistipes_finegoldii	48.296	4.83
S1	cloudSPAdes	bin.36	1383	177	42	1	0	0	0	0	0	0	1488776	772706	51328	0	0	0	0	0	0	177	51328	1488776	10835	6555	40	86	0	o__Clostridiales (UID1212)	172	263	149	95	167	1	0	0	0	75.73	0.67	100	13	0	0	0	Dysosmobacter_sp.	47.648	1.49
S1	cloudSPAdes	bin.37	237	4	4	3	0	0	0	0	0	0	276521	276521	249969	0	0	0	0	0	0	4	96596	276521	96257	57116	2	3	0	root (UID1)	5656	56	24	56	0	0	0	0	0	0	0	0	2	0	0	0	Odoribacter_splanchnicus	100	0.28
S1	cloudSPAdes	bin.38	3095	657	62	0	0	0	0	0	0	0	3579399	870097	0	0	0	0	0	0	0	657	24636	3579399	5969	3958	186	372	0	k__Bacteria (UID203)	5449	103	57	56	36	11	0	0	0	58.93	12.95	36.36	3	0	0	0	Blautia_obeum	30.14	3.58
S1	cloudSPAdes	bin.39	763	68	16	2	2	0	0	0	0	0	769226	494184	253443	253443	0	0	0	0	0	68	144749	769226	16478	7735	9	26	0	root (UID1)	5656	56	24	56	0	0	0	0	0	0	0	0	NA	0	0	0	Caudovirales_sp.	18.817	0.77
S1	cloudSPAdes	bin.4	2196	52	43	22	11	0	0	0	0	0	2923376	2871559	2310477	1573962	0	0	0	0	0	52	192175	2923376	104918	54695	10	20	0	k__Bacteria (UID203)	5449	104	58	64	40	0	0	0	0	58.1	0	0	6	0	0	0	Bacteroides_salyersiae	98.613	2.92
S1	cloudSPAdes	bin.40	1655	135	68	3	0	0	0	0	0	0	1896398	1526494	164527	0	0	0	0	0	0	135	63289	1896398	21181	11989	29	59	0	o__Clostridiales (UID1212)	172	261	147	68	191	2	0	0	0	86.44	0.48	50	NA	0	0	0	Faecalibacterium_prausnitzii	30.615	1.9
S1	cloudSPAdes	bin.41	169	2	2	2	1	0	0	0	0	0	202527	202527	202527	150082	0	0	0	0	0	2	150082	202527	150082	52445	1	2	0	k__Bacteria (UID203)	5449	103	57	98	5	0	0	0	0	7.02	0	0	NA	0	0	0	Ruminococcus_bicirculans	100	0.2
S1	cloudSPAdes	bin.42	396	7	6	4	3	0	0	0	0	0	488215	481827	428883	337213	0	0	0	0	0	7	118785	488215	104775	91670	3	4	0	root (UID1)	5656	56	24	55	0	1	0	0	0	4.17	4.17	100	NA	0	0	0	Parabacteroides_johnsonii	96.32	0.49
S1	cloudSPAdes	bin.43	931	197	7	0	0	0	0	0	0	0	902010	87549	0	0	0	0	0	0	0	197	15116	902010	4880	3493	67	123	0	k__Bacteria (UID203)	5449	104	58	78	26	0	0	0	0	38.97	0	0	3	0	0	0	Oxalobacter_formigenes	98.88	0.9
S1	cloudSPAdes	bin.44	1371	315	13	0	0	0	0	0	0	0	1503115	153269	0	0	0	0	0	0	0	315	15554	1503115	4990	3620	103	192	0	k__Bacteria (UID203)	5449	102	56	82	20	0	0	0	0	30.36	0	0	NA	0	0	0	Ruthenibacterium_lactatiformans	94.723	1.5
S1	cloudSPAdes	bin.45	983	211	15	0	0	0	0	0	0	0	1072407	202262	0	0	0	0	0	0	0	211	21200	1072407	5292	3539	63	123	0	k__Bacteria (UID203)	5449	104	58	71	33	0	0	0	0	39.92	0	0	NA	0	0	0	Faecalibacterium_prausnitzii	8.561	1.07
S1	cloudSPAdes	bin.46	224	74	2	0	0	0	0	0	0	0	316514	27635	0	0	0	0	0	0	0	74	15261	316514	4496	3342	26	47	0	root (UID1)	5656	56	24	56	0	0	0	0	0	0	0	0	NA	0	0	0	Parabacteroides_goldsteinii	56.37	0.32
S1	cloudSPAdes	bin.47	3179	544	105	1	1	0	0	0	0	0	4011581	1786669	142489	142489	0	0	0	0	0	544	142489	4011581	8855	5216	129	277	0	k__Bacteria (UID2982)	88	230	148	69	153	8	0	0	0	79.47	5.07	0	2	0	0	0	Victivallales_bacterium	45.366	4.01
S1	cloudSPAdes	bin.48	3072	120	82	19	4	0	0	0	0	0	3232669	3021868	1476605	437192	0	0	0	0	0	120	119165	3232669	47864	27323	22	46	0	o__Clostridiales (UID1212)	172	257	149	32	221	4	0	0	0	92.38	0.94	25	25	0	0	0	Flavonifractor_plautii	98.761	3.23
S1	cloudSPAdes	bin.49	222	5	4	2	1	0	0	0	0	0	250862	245108	185317	134374	0	0	0	0	0	5	134374	250862	134374	30229	1	3	0	root (UID1)	5656	56	24	56	0	0	0	0	0	0	0	0	NA	0	0	0	Lachnospiraceae_bacterium	53.565	0.25
S1	cloudSPAdes	bin.5	1562	14	11	6	5	3	0	0	0	0	1626272	1616262	1460819	1385048	1039047	0	0	0	0	14	470183	1626272	265112	228711	3	4	0	o__Clostridiales (UID1212)	172	263	149	50	210	3	0	0	0	75.33	0.67	0	30	2	1	2	uncultured_Clostridia	99.569	1.63
S1	cloudSPAdes	bin.50	722	68	29	1	0	0	0	0	0	0	911333	673474	72485	0	0	0	0	0	0	68	72485	911333	19274	9762	14	31	0	k__Bacteria (UID203)	5449	104	58	91	12	1	0	0	0	19.12	1.72	0	NA	0	0	0	Bacteroides_stercoris	89.697	0.91
S1	cloudSPAdes	bin.51	2867	257	122	5	0	0	0	0	0	0	3621496	2925010	314800	0	0	0	0	0	0	257	75766	3621496	21956	13348	52	104	0	k__Bacteria (UID2569)	434	278	186	93	183	2	0	0	0	71.43	1.08	100	2	0	0	1	Butyricimonas_virosa	92.259	3.62
S1	cloudSPAdes	bin.52	904	178	11	0	0	0	0	0	0	0	959651	173746	0	0	0	0	0	0	0	178	33623	959651	5807	3881	53	104	0	k__Bacteria (UID203)	5449	102	56	82	18	2	0	0	0	31.25	3.57	100	NA	0	0	0	Faecalibacterium_prausnitzii	91.661	0.96
S1	cloudSPAdes	bin.53	2485	251	104	1	0	0	0	0	0	0	2784085	1913779	52747	0	0	0	0	0	0	251	52747	2784085	14562	8070	61	124	0	f__Lachnospiraceae (UID1286)	57	420	207	90	323	7	0	0	0	88.51	2.22	0	5	0	0	0	Roseburia_hominis	95.375	2.78
S1	cloudSPAdes	bin.54	1251	158	38	2	0	0	0	0	0	0	1364891	789319	121066	0	0	0	0	0	0	158	65622	1364891	12111	6058	29	70	0	o__Clostridiales (UID1212)	172	263	149	86	173	4	0	0	0	72.01	2.01	100	13	0	0	0	Oscillospiraceae_bacterium	14.199	1.36
S1	cloudSPAdes	bin.55	1981	36	36	18	7	1	0	0	0	0	2417099	2417099	1930248	1057729	306704	0	0	0	0	36	306704	2417099	95079	63304	9	16	0	p__Bacteroidetes (UID2605)	350	314	208	21	293	0	0	0	0	93.24	0	0	16	0	0	0	Alistipes_sp.	71.544	2.42
S1	cloudSPAdes	bin.56	272	6	6	2	0	0	0	0	0	0	275790	275790	166310	0	0	0	0	0	0	6	93968	275790	72342	35762	2	4	0	root (UID1)	5656	56	24	56	0	0	0	0	0	0	0	0	NA	0	0	0	Phocaeicola_dorei	39.902	0.28
S1	cloudSPAdes	bin.57	3032	60	55	23	9	2	0	0	0	0	3621073	3592978	2512652	1501855	622567	0	0	0	0	60	329109	3621073	85831	47531	13	28	0	k__Bacteria (UID2569)	434	278	186	14	264	0	0	0	0	93.55	0	0	28	0	0	1	Odoribacter_splanchnicus	100	3.62
S1	cloudSPAdes	bin.58	618	8	7	4	3	0	0	0	0	0	610432	602115	527484	473459	0	0	0	0	0	8	196584	610432	174032	102843	2	3	0	k__Bacteria (UID203)	5449	104	58	86	18	0	0	0	0	27.59	0	0	12	0	0	0	Ruminococcus_champanellensis	32.204	0.61
S1	cloudSPAdes	bin.59	227	27	7	0	0	0	0	0	0	0	219089	111328	0	0	0	0	0	0	0	27	24189	219089	11280	5415	7	15	0	root (UID1)	5656	56	24	56	0	0	0	0	0	0	0	0	NA	0	0	0	Siphoviridae_sp.	39.35	0.22
S1	cloudSPAdes	bin.6	2105	25	24	16	6	1	0	0	0	0	2172190	2163690	1947742	1188213	277119	0	0	0	0	25	277119	2172190	125285	76660	6	12	0	o__Clostridiales (UID1212)	172	263	149	3	259	1	0	0	0	97.99	0.17	0	44	0	0	0	Anaerotignum_propionicum	49.032	2.17
S1	cloudSPAdes	bin.60	1401	23	21	12	7	1	0	0	0	0	1653081	1636611	1433207	1064801	334281	0	0	0	0	23	334281	1653081	112139	68894	5	10	0	p__Proteobacteria (UID3887)	1487	256	161	54	202	0	0	0	0	77.02	0	0	35	2	3	3	Sutterella_wadsworthensis	100	1.65
S1	cloudSPAdes	bin.61	1220	25	23	11	3	0	0	0	0	0	1366391	1356353	1022965	471925	0	0	0	0	0	25	215490	1366391	77061	46920	6	12	0	o__Clostridiales (UID1212)	172	263	149	67	196	0	0	0	0	68.23	0	0	14	0	0	1	Oscillospiraceae_bacterium	24.695	1.37
S1	cloudSPAdes	bin.62	2367	38	34	21	11	1	0	0	0	0	2637721	2609303	2298070	1592269	264144	0	0	0	0	38	264144	2637721	117765	74819	9	16	0	f__Lachnospiraceae (UID1286)	57	420	207	9	410	1	0	0	0	97.58	0.48	0	24	0	0	0	[Eubacterium]_rectale	98.548	2.64
S1	cloudSPAdes	bin.63	2422	365	92	2	0	0	0	0	0	0	2994875	1574351	106847	0	0	0	0	0	0	365	55872	2994875	10488	5907	85	178	0	k__Bacteria (UID2569)	434	278	186	84	193	1	0	0	0	79.93	0.54	0	2	0	0	0	Odoribacter_splanchnicus	39.786	2.99
S1	cloudSPAdes	bin.64	890	57	31	1	0	0	0	0	0	0	913342	753856	56870	0	0	0	0	0	0	57	56870	913342	22815	13387	13	26	0	o__Clostridiales (UID1212)	172	263	149	153	110	0	0	0	0	37.42	0	0	8	0	0	0	Solibaculum_mannosilyticum	10.438	0.91
S1	cloudSPAdes	bin.65	2383	53	42	18	6	1	0	0	0	0	2649906	2575606	1924473	1042642	350461	0	0	0	0	53	350461	2649906	84614	41800	10	20	0	o__Clostridiales (UID1212)	172	261	147	51	209	1	0	0	0	82.31	0.68	0	21	0	0	0	Faecalibacterium_prausnitzii	74.4	2.65
S1	cloudSPAdes	bin.66	678	153	4	0	0	0	0	0	0	0	701809	47462	0	0	0	0	0	0	0	153	13474	701809	4915	3327	49	93	0	k__Bacteria (UID2328)	3167	126	75	67	58	1	0	0	0	61.7	1.33	0	3	0	0	0	Bacilli_bacterium	55.654	0.7
S1	cloudSPAdes	bin.67	1144	64	47	2	0	0	0	0	0	0	1177802	1094650	122274	0	0	0	0	0	0	64	67644	1177802	23670	15938	17	32	0	o__Clostridiales (UID1120)	304	250	143	46	199	4	1	0	0	75.27	3.17	14.29	14	0	0	2	uncultured_Clostridia	50.444	1.18
S1	cloudSPAdes	bin.68	1691	140	71	2	0	0	0	0	0	0	1949562	1587389	120004	0	0	0	0	0	0	140	66624	1949562	20734	12582	30	61	0	p__Actinobacteria (UID2112)	31	211	124	23	186	2	0	0	0	90.69	0.89	0	18	0	0	0	Collinsella_aerofaciens	99.742	1.95
S1	cloudSPAdes	bin.69	191	6	5	3	1	0	0	0	0	0	277706	269822	220871	103090	0	0	0	0	0	6	103090	277706	63019	54762	2	3	0	root (UID1)	5656	56	24	54	2	0	0	0	0	8.33	0	0	NA	0	0	0	uncultured_organism	37.122	0.28
S1	cloudSPAdes	bin.7	1501	10	9	7	7	3	0	0	0	0	1675010	1665512	1630915	1630915	944924	0	0	0	0	10	383757	1675010	267462	211120	3	5	0	o__Clostridiales (UID1212)	172	263	149	60	203	0	0	0	0	76.17	0	0	44	0	2	3	Anaerotruncus_sp.	37.455	1.68
S1	cloudSPAdes	bin.70	854	10	10	8	3	1	0	0	0	0	1111993	1111993	1059434	665988	440536	0	0	0	0	10	440536	1111993	125082	88394	2	5	0	k__Bacteria (UID203)	5449	104	58	99	5	0	0	0	0	6.9	0	0	NA	1	1	1	Sutterella_wadsworthensis	100	1.11
S1	cloudSPAdes	bin.71	462	6	6	4	3	0	0	0	0	0	550918	550918	504821	428378	0	0	0	0	0	6	167351	550918	147997	113030	2	3	0	k__Bacteria (UID203)	5449	104	58	96	8	0	0	0	0	12.07	0	0	5	0	0	0	Alistipes_sp.	100	0.55
S1	cloudSPAdes	bin.72	1458	214	42	0	0	0	0	0	0	0	1627432	735898	0	0	0	0	0	0	0	214	47161	1627432	8677	5395	51	109	0	o__Clostridiales (UID1212)	172	263	149	84	176	3	0	0	0	74.94	2.01	0	9	0	0	1	uncultured_organism	17.476	1.63
S1	cloudSPAdes	bin.73	1716	207	67	1	0	0	0	0	0	0	1992714	1253720	73581	0	0	0	0	0	0	207	73581	1992714	13370	6925	45	98	0	o__Clostridiales (UID1212)	172	263	149	71	187	5	0	0	0	84.28	3.02	0	15	0	0	0	Oscillospiraceae_bacterium	11.223	1.99
S1	cloudSPAdes	bin.74	259	19	8	0	0	0	0	0	0	0	221401	162760	0	0	0	0	0	0	0	19	26933	221401	20671	9046	5	9	0	root (UID1)	5656	56	24	56	0	0	0	0	0	0	0	0	2	0	0	0	Siphoviridae_sp.	21.423	0.22
S1	cloudSPAdes	bin.75	848	175	11	0	0	0	0	0	0	0	921473	177486	0	0	0	0	0	0	0	175	26814	921473	5572	3799	52	103	0	k__Bacteria (UID203)	5449	102	56	87	15	0	0	0	0	24.11	0	0	NA	0	0	1	Faecalibacterium_prausnitzii	81.838	0.92
S1	cloudSPAdes	bin.76	3419	394	131	2	0	0	0	0	0	0	3815747	2430818	124457	0	0	0	0	0	0	394	63978	3815747	13171	7308	86	183	0	p__Proteobacteria (UID3887)	1487	255	158	65	82	108	0	0	0	81.55	53.48	97.22	11	0	0	0	Myoviridae_sp.	6.718	3.82
S1	cloudSPAdes	bin.77	2301	71	51	17	5	1	0	0	0	0	2706146	2611278	1777807	917658	353956	0	0	0	0	71	353956	2706146	80940	42113	11	23	0	o__Clostridiales (UID1120)	304	250	143	20	227	3	0	0	0	90.56	1.17	0	25	3	1	5	Siphoviridae_sp.	37.409	2.71
S1	cloudSPAdes	bin.78	441	83	10	0	0	0	0	0	0	0	476017	130414	0	0	0	0	0	0	0	83	22066	476017	6625	4283	24	47	0	root (UID1)	5656	56	24	56	0	0	0	0	0	0	0	0	NA	0	0	0	Faecalibacterium_prausnitzii	56.207	0.48
S1	cloudSPAdes	bin.79	1500	13	13	10	5	1	1	0	0	0	1779122	1779122	1699571	1375448	629338	629338	0	0	0	13	629338	1779122	188473	148333	3	5	0	k__Bacteria (UID203)	5449	104	58	59	45	0	0	0	0	64.66	0	0	15	1	1	1	Alistipes_indistinctus	100	1.78
S1	cloudSPAdes	bin.8	1620	201	53	0	0	0	0	0	0	0	1691565	850461	0	0	0	0	0	0	0	201	33406	1691565	10008	6330	53	107	0	o__Clostridiales (UID1212)	172	263	149	43	215	5	0	0	0	83.52	2.91	60	3	0	0	1	cellular_organisms	6.635	1.69
S1	cloudSPAdes	bin.80	2082	68	53	13	6	0	0	0	0	0	2476824	2373492	1468654	899995	0	0	0	0	0	68	198525	2476824	84278	30381	10	24	0	c__Deltaproteobacteria (UID3218)	61	284	169	2	282	0	0	0	0	98.82	0	0	28	0	0	0	Desulfovibrio_desulfuricans	68.738	2.48
S1	cloudSPAdes	bin.81	2159	30	26	14	8	3	0	0	0	0	2409279	2384498	2086613	1691666	1066379	0	0	0	0	30	430663	2409279	147474	72303	4	10	0	o__Clostridiales (UID1212)	172	260	146	26	234	0	0	0	0	89.04	0	0	20	0	0	0	Ruminococcus_bicirculans	98.063	2.41
S1	cloudSPAdes	bin.82	6660	304	208	45	15	1	0	0	0	0	8430649	7891852	4200548	2110311	324969	0	0	0	0	304	324969	8430649	49941	22403	46	109	0	k__Bacteria (UID203)	5449	104	58	39	22	21	17	2	3	79.66	69.89	50.88	26	0	0	0	Bacteroides_zhangwenhongii	36.688	8.43
S1	cloudSPAdes	bin.83	2515	448	54	1	0	0	0	0	0	0	2571685	839819	63426	0	0	0	0	0	0	448	63426	2571685	6745	3890	109	238	0	root (UID1)	5656	56	24	56	0	0	0	0	0	0	0	0	4	0	0	0	Siphoviridae_sp.	8.351	2.57
S1	cloudSPAdes	bin.84	202	15	8	0	0	0	0	0	0	0	221422	179137	0	0	0	0	0	0	0	15	37336	221422	25051	14345	4	7	0	root (UID1)	5656	56	24	56	0	0	0	0	0	0	0	0	2	0	0	0	Bacteroides_uniformis	29.863	0.22
S1	cloudSPAdes	bin.85	2233	23	22	16	12	2	0	0	0	0	2678722	2670450	2491100	2206415	653369	0	0	0	0	23	355181	2678722	163328	117157	6	11	0	p__Bacteroidetes (UID2605)	350	314	208	88	225	1	0	0	0	85.58	0.48	0	26	1	1	1	Alistipes_onderdonkii	100	2.68
S1	cloudSPAdes	bin.86	1017	140	29	1	0	0	0	0	0	0	1093005	591070	98481	0	0	0	0	0	0	140	98481	1093005	11683	4974	26	62	0	k__Bacteria (UID203)	5449	102	56	85	17	0	0	0	0	28.57	0	0	4	0	0	0	Faecalibacterium_prausnitzii	72.24	1.09
S1	cloudSPAdes	bin.87	2396	137	83	14	1	0	0	0	0	0	2765880	2461458	956626	133861	0	0	0	0	0	137	133861	2765880	32299	17919	26	54	0	o__Clostridiales (UID1226)	155	278	158	63	213	2	0	0	0	88.91	1.27	100	14	0	0	0	butyrate-producing_bacterium	11.709	2.77
S1	cloudSPAdes	bin.88	1846	79	58	13	1	0	0	0	0	0	2294111	2166555	951083	144430	0	0	0	0	0	79	144430	2294111	45734	27676	18	33	0	p__Bacteroidetes (UID2605)	350	314	208	60	248	6	0	0	0	94.23	2.56	50	7	0	0	0	Alistipes_communis	98.252	2.29
S1	cloudSPAdes	bin.89	847	10	9	8	4	0	0	0	0	0	953029	948244	932336	638389	0	0	0	0	0	10	174458	953029	160739	99330	3	5	0	o__Clostridiales (UID1120)	304	247	141	151	96	0	0	0	0	47.16	0	0	19	1	0	1	Oscillospiraceae_bacterium	23.319	0.95
S1	cloudSPAdes	bin.9	378	134	2	0	0	0	0	0	0	0	578822	22104	0	0	0	0	0	0	0	134	11717	578822	4523	3434	48	85	0	root (UID1)	5656	56	24	56	0	0	0	0	0	0	0	0	NA	0	0	0	Parabacteroides_goldsteinii	74.454	0.58
S1	cloudSPAdes	bin.90	2837	639	28	0	0	0	0	0	0	0	2920898	386001	0	0	0	0	0	0	0	639	33070	2920898	4675	3327	199	384	0	k__Bacteria (UID203)	5449	103	57	63	34	6	0	0	0	57.54	8.77	0	8	0	0	0	Faecalibacillus_intestinalis	22.235	2.92
S1	cloudSPAdes	bin.91	1880	202	73	1	0	0	0	0	0	0	2189559	1445887	73344	0	0	0	0	0	0	202	73344	2189559	14558	8391	46	95	0	o__Clostridiales (UID1212)	172	261	147	51	209	1	0	0	0	90.25	0.68	0	17	0	0	0	Faecalibacterium_prausnitzii	23.525	2.19
S1	cloudSPAdes	bin.92	1101	162	38	0	0	0	0	0	0	0	1249507	639984	0	0	0	0	0	0	0	162	43752	1249507	10050	5604	37	79	0	k__Bacteria (UID203)	5449	102	56	77	25	0	0	0	0	41.96	0	0	8	0	0	0	Faecalibacterium_prausnitzii	98.67	1.25
S1	cloudSPAdes	bin.93	1187	227	20	0	0	0	0	0	0	0	1283855	302321	0	0	0	0	0	0	0	227	29315	1283855	6201	4080	64	128	0	k__Bacteria (UID203)	5449	104	58	68	35	1	0	0	0	53.79	1.72	0	NA	0	0	1	uncultured_bacterium	25.005	1.28
S1	cloudSPAdes	bin.94	2763	164	102	16	1	0	0	0	0	0	3449341	3069547	1120614	104994	0	0	0	0	0	164	104994	3449341	31977	18149	31	68	0	k__Bacteria (UID203)	5449	104	58	67	33	3	1	0	0	59.48	8.62	100	4	0	0	0	Bacteroides_stercoris	90.25	3.45
S1	cloudSPAdes	bin.95	1689	42	38	10	2	1	0	0	0	0	1829435	1801966	1073893	420954	301792	0	0	0	0	42	301792	1829435	68374	31128	8	18	0	o__Clostridiales (UID1212)	172	263	149	36	226	1	0	0	0	83.89	0.34	0	33	2	1	3	Siphoviridae_sp.	38.231	1.83
S1	cloudSPAdes	bin.96	3537	129	108	30	5	0	0	0	0	0	4437388	4301538	2259989	588696	0	0	0	0	0	129	143516	4437388	50540	30339	30	58	0	o__Bacteroidales (UID2621)	198	427	260	38	388	1	0	0	0	97.34	0.13	0	27	0	0	1	Parabacteroides_distasonis	98.898	4.44
S1	cloudSPAdes	bin.97	304	10	9	3	0	0	0	0	0	0	377909	372440	202503	0	0	0	0	0	0	10	70545	377909	62415	28173	3	6	0	root (UID1)	5656	56	24	54	2	0	0	0	0	8.33	0	0	NA	0	0	0	Bacteroides_uniformis	76.843	0.38
S1	cloudSPAdes	bin.98	677	9	9	6	4	0	0	0	0	0	852011	852011	747591	567745	0	0	0	0	0	9	192563	852011	119026	95732	3	5	0	p__Bacteroidetes (UID2605)	350	314	208	247	63	4	0	0	0	11.49	0.96	100	13	0	0	0	Alistipes_onderdonkii	100	0.85
S1	cloudSPAdes	bin.99	214	3	3	3	1	0	0	0	0	0	236475	236475	236475	116720	0	0	0	0	0	3	116720	236475	60462	59293	2	3	0	root (UID1)	5656	56	24	56	0	0	0	0	0	0	0	0	2	1	0	0	Phascolarctobacterium_faecium	50.642	0.24
S1	cloudSPAdes	bin.unbinned	136493	61234	1021	92	13	0	0	0	0	0	138431139	25075682	6982839	1742627	0	0	0	0	0	61234	187031	138431139	2252	1502	13817	32750	0	root (UID1)	5656	56	24	0	0	0	0	0	56	100	3588.79	3.24	524	11	57	30	cellular_organisms	6.634	138.43
S1	MEGAHIT	bin.1	2045	42	33	16	7	0	0	0	0	0	2320270	2278482	1744975	1050477	0	0	0	0	0	42	245621	2320270	93234	57892	9	16	0	o__Clostridiales (UID1212)	172	263	149	1	262	0	0	0	0	99.33	0	0	39	1	0	0	Lachnospiraceae_bacterium	28.836	2.32
S1	MEGAHIT	bin.10	3430	66	59	31	11	3	0	0	0	0	4360111	4312118	3482668	1954172	901848	0	0	0	0	66	392671	4360111	92991	56819	14	28	0	k__Bacteria (UID2982)	88	230	148	15	212	3	0	0	0	91.55	2.03	0	37	0	0	1	Victivallales_bacterium	99.912	4.36
S1	MEGAHIT	bin.100	222	3	3	3	1	0	0	0	0	0	313303	313303	313303	186161	0	0	0	0	0	3	186161	313303	186161	70264	1	2	0	root (UID1)	5656	56	24	56	0	0	0	0	0	0	0	0	NA	0	0	0	Alistipes_onderdonkii	100	0.31
S1	MEGAHIT	bin.101	312	11	10	3	0	0	0	0	0	0	373180	370305	184288	0	0	0	0	0	0	11	65573	373180	46681	28691	4	6	0	k__Bacteria (UID203)	5449	104	58	101	3	0	0	0	0	3.45	0	0	NA	0	0	0	Victivallales_bacterium	82.477	0.37
S1	MEGAHIT	bin.102	1105	30	26	7	2	0	0	0	0	0	1164219	1136616	670878	345129	0	0	0	0	0	30	240827	1164219	56616	37571	6	12	0	k__Bacteria (UID203)	5449	104	58	79	25	0	0	0	0	36.21	0	0	18	0	0	0	Oscillospiraceae_bacterium	26.236	1.16
S1	MEGAHIT	bin.103	237	1	1	1	1	0	0	0	0	0	230039	230039	230039	230039	0	0	0	0	0	1	230039	230039	230039	230039	1	1	0	root (UID1)	5656	56	24	55	1	0	0	0	0	4.17	0	0	14	0	0	0	Prevotella_copri	100	0.23
S1	MEGAHIT	bin.104	406	30	10	1	1	0	0	0	0	0	368812	251500	111401	111401	0	0	0	0	0	30	111401	368812	13964	8259	5	13	0	root (UID1)	5656	56	24	56	0	0	0	0	0	0	0	0	3	0	0	0	Caudovirales_sp.	30.205	0.37
S1	MEGAHIT	bin.105	2397	22	21	17	12	3	0	0	0	0	3028368	3020911	2880330	2461509	1019484	0	0	0	0	22	453163	3028368	232733	109465	6	11	0	o__Bacteroidales (UID2617)	213	406	265	2	404	0	0	0	0	99.25	0	0	45	0	0	1	Barnesiella_viscericola	38.77	3.03
S1	MEGAHIT	bin.106	3032	369	142	2	0	0	0	0	0	0	3799460	2588601	117763	0	0	0	0	0	0	369	59787	3799460	14084	7859	84	172	0	k__Bacteria (UID2569)	434	278	186	66	203	9	0	0	0	77.85	4.84	44.44	11	0	0	1	Butyricimonas_virosa	94.127	3.8
S1	MEGAHIT	bin.107	2265	45	38	17	5	1	0	0	0	0	2501548	2448139	1882250	968578	352327	0	0	0	0	45	352327	2501548	88249	53994	9	17	0	o__Clostridiales (UID1212)	172	260	146	4	256	0	0	0	0	97.95	0	0	29	0	0	1	Ruminococcus_bicirculans	99.086	2.5
S1	MEGAHIT	bin.108	1956	119	80	10	0	0	0	0	0	0	2543827	2282899	652224	0	0	0	0	0	0	119	86146	2543827	30083	17825	27	54	0	k__Bacteria (UID203)	5449	104	58	69	34	1	0	0	0	52.93	1.72	0	13	0	0	1	Bacteroides_stercoris	89.82	2.54
S1	MEGAHIT	bin.109	346	60	8	0	0	0	0	0	0	0	379819	121428	0	0	0	0	0	0	0	60	24539	379819	6968	4538	17	34	0	k__Bacteria (UID203)	5449	102	56	97	5	0	0	0	0	3.9	0	0	8	0	0	0	Adlercreutzia_equolifaciens	94.196	0.38
S1	MEGAHIT	bin.11	2298	48	45	27	7	0	0	0	0	0	2808000	2793323	2315521	987958	0	0	0	0	0	48	215719	2808000	77839	53257	12	24	0	g__Prevotella (UID2724)	55	567	296	34	523	10	0	0	0	91.39	0.91	30	36	0	0	2	Prevotella_copri	97.386	2.81
S1	MEGAHIT	bin.110	254	16	5	1	0	0	0	0	0	0	204126	151071	58723	0	0	0	0	0	0	16	58723	204126	23709	7418	3	6	0	root (UID1)	5656	56	24	56	0	0	0	0	0	0	0	0	NA	0	0	0	Siphoviridae_sp.	48.111	0.2
S1	MEGAHIT	bin.111	462	90	6	0	0	0	0	0	0	0	492671	86370	0	0	0	0	0	0	0	90	20332	492671	5649	4374	29	53	0	root (UID1)	5656	56	24	54	2	0	0	0	0	8.33	0	0	NA	0	0	0	Siphoviridae_sp.	22.963	0.49
S1	MEGAHIT	bin.112	2594	347	89	4	1	0	0	0	0	0	3146997	1811442	280218	104040	0	0	0	0	0	347	104040	3146997	11549	6219	68	160	0	k__Bacteria (UID203)	5449	103	57	55	48	0	0	0	0	70.18	0	0	21	0	0	0	Lachnospiraceae_(taxid	5.532	3.15
S1	MEGAHIT	bin.113	2553	26	23	16	10	1	1	0	0	0	2827698	2803530	2590165	2181510	721029	721029	0	0	0	26	721029	2827698	173905	105876	5	10	0	k__Bacteria (UID203)	5449	103	57	1	82	20	0	0	0	98.25	8.93	10	45	0	0	0	Wujia_chipingensis	100	2.83
S1	MEGAHIT	bin.114	145	14	7	0	0	0	0	0	0	0	213287	163808	0	0	0	0	0	0	0	14	32987	213287	22586	11014	4	7	0	root (UID1)	5656	56	24	56	0	0	0	0	0	0	0	0	NA	0	0	0	Bacteroides_uniformis	33.583	0.21
S1	MEGAHIT	bin.115	490	122	2	0	0	0	0	0	0	0	513565	26024	0	0	0	0	0	0	0	122	15706	513565	4253	3223	42	77	0	k__Bacteria (UID2328)	3167	126	75	75	51	0	0	0	0	51.03	0	0	3	0	0	0	Bacilli_bacterium	53.922	0.51
S1	MEGAHIT	bin.116	3922	219	94	22	14	1	0	0	0	0	4915742	4268318	2804802	2213443	322152	0	0	0	0	219	322152	4915742	81208	20503	17	52	0	o__Bacteroidales (UID2654)	163	486	266	124	299	62	1	0	0	78.93	15.33	12.31	32	0	0	1	Bacteroides_salyersiae	16.552	4.92
S1	MEGAHIT	bin.117	10735	1528	422	15	0	0	0	0	0	0	14598377	8921395	964285	0	0	0	0	0	0	1528	82582	14598377	13721	6755	285	670	0	k__Bacteria (UID203)	5449	104	58	44	27	26	6	1	0	81.83	67.4	38	47	0	0	1	Parabacteroides_goldsteinii	41.202	14.6
S1	MEGAHIT	bin.118	305	8	6	3	1	0	0	0	0	0	362574	347451	264175	123397	0	0	0	0	0	8	123397	362574	82102	43069	2	4	0	root (UID1)	5656	56	24	55	1	0	0	0	0	4.17	0	0	2	0	0	0	Bacteroides_salyersiae	42.236	0.36
S1	MEGAHIT	bin.119	827	49	29	2	0	0	0	0	0	0	933543	800595	135898	0	0	0	0	0	0	49	70407	933543	29109	14479	11	21	0	p__Firmicutes (UID1022)	100	295	158	221	74	0	0	0	0	22.15	0	0	12	0	0	0	Dialister_massiliensis	55.269	0.93
S1	MEGAHIT	bin.12	1740	99	62	11	1	0	0	0	0	0	2208889	1993863	719606	108149	0	0	0	0	0	99	108149	2208889	32241	22548	21	41	0	k__Bacteria (UID203)	5449	104	58	71	31	2	0	0	0	45.86	3.45	100	21	0	0	0	uncultured_bacterium	44.99	2.21
S1	MEGAHIT	bin.120	1391	273	23	0	0	0	0	0	0	0	1421115	333617	0	0	0	0	0	0	0	273	41309	1421115	5678	3583	76	155	0	root (UID1)	5656	56	24	56	0	0	0	0	0	0	0	0	4	0	0	0	Siphoviridae_sp.	11.104	1.42
S1	MEGAHIT	bin.121	2186	90	64	20	5	0	0	0	0	0	2788301	2610882	1504851	550189	0	0	0	0	0	90	127050	2788301	52773	30163	18	37	0	o__Bacteroidales (UID2657)	160	492	269	126	364	2	0	0	0	80.57	0.25	100	16	0	0	1	Bacteroides_stercoris	91.053	2.79
S1	MEGAHIT	bin.122	1870	59	49	16	3	0	0	0	0	0	2321667	2255451	1403608	425098	0	0	0	0	0	59	160985	2321667	69352	32993	12	24	0	p__Bacteroidetes (UID2605)	350	314	208	92	222	0	0	0	0	75.24	0	0	19	1	0	0	Alistipes_onderdonkii	99.769	2.32
S1	MEGAHIT	bin.123	308	23	14	0	0	0	0	0	0	0	320781	268623	0	0	0	0	0	0	0	23	43352	320781	20178	11666	6	12	0	root (UID1)	5656	56	24	56	0	0	0	0	0	0	0	0	2	0	0	0	Citrobacter_freundii	13.515	0.32
S1	MEGAHIT	bin.124	870	131	25	0	0	0	0	0	0	0	969169	379302	0	0	0	0	0	0	0	131	35796	969169	9089	5695	37	71	0	k__Bacteria (UID203)	5449	104	58	78	26	0	0	0	0	36.21	0	0	12	0	0	0	Ruminococcus_champanellensis	13.156	0.97
S1	MEGAHIT	bin.125	262	58	3	0	0	0	0	0	0	0	308922	38632	0	0	0	0	0	0	0	58	14309	308922	6136	3978	19	35	0	root (UID1)	5656	56	24	56	0	0	0	0	0	0	0	0	NA	0	0	0	butyrate-producing_bacterium	8.944	0.31
S1	MEGAHIT	bin.126	2582	108	71	12	3	0	0	0	0	0	2734229	2525020	1036347	370527	0	0	0	0	0	108	128005	2734229	40429	22438	20	42	0	o__Clostridiales (UID1212)	172	257	149	37	206	14	0	0	0	91.17	5.5	14.29	23	1	0	0	Flavonifractor_plautii	98.729	2.73
S1	MEGAHIT	bin.127	595	136	4	0	0	0	0	0	0	0	619243	51545	0	0	0	0	0	0	0	136	15470	619243	4808	3436	46	84	0	k__Bacteria (UID203)	5449	104	58	88	14	2	0	0	0	22.76	1.72	50	NA	0	0	0	Oscillospiraceae_bacterium	8.047	0.62
S1	MEGAHIT	bin.128	3145	116	81	22	6	0	0	0	0	0	3514842	3322260	1913234	830904	0	0	0	0	0	116	218749	3514842	54127	26690	20	42	0	f__Lachnospiraceae (UID1286)	57	420	207	27	358	35	0	0	0	97.58	11.59	17.14	47	0	0	0	Roseburia_intestinalis	23.458	3.51
S1	MEGAHIT	bin.129	1514	30	28	13	4	1	0	0	0	0	1902772	1888140	1397576	713105	281866	0	0	0	0	30	281866	1902772	93998	47178	7	14	0	p__Proteobacteria (UID3887)	1487	256	161	90	166	0	0	0	0	57.76	0	0	22	0	0	0	Sutterella_wadsworthensis	100	1.9
S1	MEGAHIT	bin.13	552	12	9	4	4	0	0	0	0	0	620946	595056	456022	456022	0	0	0	0	0	12	129563	620946	107348	44101	3	5	0	k__Bacteria (UID203)	5449	104	58	81	23	0	0	0	0	32.76	0	0	14	0	0	2	Sutterella_wadsworthensis	100	0.62
S1	MEGAHIT	bin.130	2133	105	74	8	0	0	0	0	0	0	2511047	2322817	523497	0	0	0	0	0	0	105	91484	2511047	34820	22210	26	49	0	o__Clostridiales (UID1226)	155	278	158	20	254	4	0	0	0	91.46	1.27	0	43	0	0	0	[Clostridium]_symbiosum	36.697	2.51
S1	MEGAHIT	bin.131	2115	153	95	3	0	0	0	0	0	0	2437902	2084002	161964	0	0	0	0	0	0	153	56812	2437902	22708	12731	37	73	0	f__Lachnospiraceae (UID1286)	57	420	207	93	310	16	1	0	0	85.66	5.01	52.63	28	0	0	0	Simiaoa_sunii	96.554	2.44
S1	MEGAHIT	bin.132	523	60	15	0	0	0	0	0	0	0	526221	273882	0	0	0	0	0	0	0	60	43459	526221	10774	6439	15	31	0	root (UID1)	5656	56	24	56	0	0	0	0	0	0	0	0	2	0	0	0	Phocaeicola_vulgatus	28.181	0.53
S1	MEGAHIT	bin.133	1382	150	58	0	0	0	0	0	0	0	1488147	974215	0	0	0	0	0	0	0	150	31857	1488147	13744	8053	38	74	0	o__Clostridiales (UID1212)	172	263	149	78	177	8	0	0	0	70.3	2.68	75	22	0	0	1	Oscillospiraceae_bacterium	9.447	1.49
S1	MEGAHIT	bin.134	448	21	18	4	0	0	0	0	0	0	532985	518590	253474	0	0	0	0	0	0	21	71322	532985	34862	16162	5	10	0	root (UID1)	5656	56	24	56	0	0	0	0	0	0	0	0	9	0	0	0	Bacteroides_uniformis	36.057	0.53
S1	MEGAHIT	bin.135	1735	53	41	18	4	0	0	0	0	0	2169935	2097373	1480376	525772	0	0	0	0	0	53	143246	2169935	69935	36511	11	22	0	p__Bacteroidetes (UID2605)	350	314	208	71	243	0	0	0	0	89.59	0	0	16	0	0	0	Alistipes_communis	100	2.17
S1	MEGAHIT	bin.136	524	38	12	1	1	0	0	0	0	0	508639	380036	182736	182736	0	0	0	0	0	38	182736	508639	23220	8691	4	13	0	root (UID1)	5656	56	24	56	0	0	0	0	0	0	0	0	3	0	0	0	Myoviridae_sp.	40.818	0.51
S1	MEGAHIT	bin.137	1193	10	10	8	6	2	0	0	0	0	1440812	1440812	1405742	1233936	584726	0	0	0	0	10	326524	1440812	221026	144770	3	5	0	f__Bifidobacteriaceae (UID1458)	77	464	220	105	358	1	0	0	0	74.55	0.45	0	36	0	0	1	Bifidobacterium_adolescentis	100	1.44
S1	MEGAHIT	bin.138	2824	528	69	0	0	0	0	0	0	0	3252482	1005865	0	0	0	0	0	0	0	528	27282	3252482	7104	4459	145	292	0	o__Clostridiales (UID1226)	155	278	158	96	167	14	1	0	0	69.53	8.65	17.65	13	0	0	0	Blautia_obeum	22.662	3.25
S1	MEGAHIT	bin.139	6038	505	218	25	2	0	0	0	0	0	7530429	5973696	1753713	238410	0	0	0	0	0	505	124962	7530429	25012	12063	82	189	0	o__Bacteroidales (UID2654)	163	486	266	190	158	71	51	13	3	64.58	56.07	39.46	45	0	0	3	Bacteroides_intestinalis	27.573	7.53
S1	MEGAHIT	bin.14	233	6	6	1	1	0	0	0	0	0	267350	267350	137261	137261	0	0	0	0	0	6	137261	267350	137261	26778	1	3	0	root (UID1)	5656	56	24	56	0	0	0	0	0	0	0	0	NA	0	0	0	Odoribacter_splanchnicus	100	0.27
S1	MEGAHIT	bin.140	212	8	6	2	0	0	0	0	0	0	255013	242089	117790	0	0	0	0	0	0	8	66697	255013	42343	29568	3	5	0	k__Bacteria (UID203)	5449	104	58	100	4	0	0	0	0	6.9	0	0	NA	0	0	0	Alistipes_finegoldii	33.519	0.26
S1	MEGAHIT	bin.141	237	6	6	2	0	0	0	0	0	0	240812	240812	107317	0	0	0	0	0	0	6	54512	240812	43124	35848	3	4	0	root (UID1)	5656	56	24	56	0	0	0	0	0	0	0	0	NA	0	0	0	Bacteroides_stercoris	60.164	0.24
S1	MEGAHIT	bin.142	1896	38	36	16	5	0	0	0	0	0	2028627	2013388	1471417	672316	0	0	0	0	0	38	200532	2028627	84190	42105	9	18	0	k__Bacteria (UID203)	5449	104	58	25	62	17	0	0	0	77.59	4.08	76.47	23	0	0	0	Faecalibacterium_prausnitzii	17.784	2.03
S1	MEGAHIT	bin.143	1007	159	29	0	0	0	0	0	0	0	1086606	384083	0	0	0	0	0	0	0	159	20868	1086606	7460	5212	48	91	0	k__Bacteria (UID203)	5449	104	58	70	34	0	0	0	0	41.69	0	0	9	0	0	4	cellular_organisms	6.337	1.09
S1	MEGAHIT	bin.144	2136	33	28	17	11	2	0	0	0	0	2601030	2568354	2271632	1848674	596353	0	0	0	0	33	322385	2601030	128527	76330	7	13	0	p__Bacteroidetes (UID2605)	350	314	208	14	300	0	0	0	0	94.71	0	0	34	0	0	3	Alistipes_sp.	100	2.6
S1	MEGAHIT	bin.145	199	4	3	2	1	0	0	0	0	0	260191	255674	239312	179232	0	0	0	0	0	4	179232	260191	179232	60080	1	2	0	root (UID1)	5656	56	24	55	1	0	0	0	0	4.17	0	0	NA	0	0	0	Bacteroides_nordii	68.885	0.26
S1	MEGAHIT	bin.146	487	7	4	2	2	1	0	0	0	0	539093	514080	466853	466853	334492	0	0	0	0	7	334492	539093	334492	132361	1	2	0	root (UID1)	5656	56	24	56	0	0	0	0	0	0	0	0	5	0	0	0	Faecalibacterium_prausnitzii	95.051	0.54
S1	MEGAHIT	bin.147	2423	102	75	18	2	0	0	0	0	0	2823776	2654014	1371502	299586	0	0	0	0	0	102	186260	2823776	49807	23890	19	40	0	o__Clostridiales (UID1226)	155	278	158	56	218	4	0	0	0	90.53	1.58	0	50	0	0	0	butyrate-producing_bacterium	18.546	2.82
S1	MEGAHIT	bin.148	3289	220	121	16	4	0	0	0	0	0	4424408	3879275	1429397	640712	0	0	0	0	0	220	186218	4424408	35805	17755	34	81	0	k__Bacteria (UID203)	5449	103	58	56	32	12	3	0	0	63.1	25.69	71.43	17	0	0	4	Bacteroides_zhangwenhongii	57.425	4.42
S1	MEGAHIT	bin.149	1458	188	60	0	0	0	0	0	0	0	1693342	1002878	0	0	0	0	0	0	0	188	36889	1693342	11235	6950	46	93	0	k__Bacteria (UID203)	5449	103	57	73	30	0	0	0	0	39.39	0	0	8	0	0	0	Lachnospiraceae_bacterium	96.311	1.69
S1	MEGAHIT	bin.15	2244	14	14	12	10	4	1	0	0	0	2702877	2702877	2636224	2517217	1456669	525947	0	0	0	14	525947	2702877	292454	219975	4	7	0	p__Bacteroidetes (UID2605)	350	314	208	21	293	0	0	0	0	93.27	0	0	39	0	0	0	Alistipes_indistinctus	100	2.7
S1	MEGAHIT	bin.150	1887	30	28	18	9	0	0	0	0	0	2319628	2306190	1997102	1299891	0	0	0	0	0	30	210051	2319628	102773	83042	8	14	0	p__Bacteroidetes (UID2605)	350	314	208	26	282	6	0	0	0	89.9	1.97	0	31	0	0	0	Alistipes_sp.	58.324	2.32
S1	MEGAHIT	bin.151	276	77	0	0	0	0	0	0	0	0	288565	0	0	0	0	0	0	0	0	77	7098	288565	3665	3083	29	51	0	k__Bacteria (UID203)	5449	103	57	97	6	0	0	0	0	8.77	0	0	2	0	0	0	uncultured_Clostridia	88.277	0.29
S1	MEGAHIT	bin.152	1426	44	39	12	2	0	0	0	0	0	1720420	1684253	959155	268651	0	0	0	0	0	44	167216	1720420	54319	32658	11	21	0	o__Clostridiales (UID1226)	155	278	158	75	198	5	0	0	0	84.26	2.53	0	28	0	0	0	Siphoviridae_sp.	17.341	1.72
S1	MEGAHIT	bin.153	1925	50	39	16	4	0	0	0	0	0	2240209	2184278	1483263	627114	0	0	0	0	0	50	205215	2240209	76886	45293	10	21	0	o__Clostridiales (UID1212)	172	263	149	29	234	0	0	0	0	89.89	0	0	21	1	0	1	Siphoviridae_sp.	12.494	2.24
S1	MEGAHIT	bin.154	2344	252	101	3	0	0	0	0	0	0	3099905	2288850	209220	0	0	0	0	0	0	252	88690	3099905	17740	9256	48	105	0	k__Bacteria (UID203)	5449	104	58	78	24	2	0	0	0	41.38	3.45	100	8	0	0	0	Bacteroides_thetaiotaomicron	80.085	3.1
S1	MEGAHIT	bin.155	539	34	26	2	0	0	0	0	0	0	658453	605691	107026	0	0	0	0	0	0	34	56483	658453	29976	14537	9	17	0	o__Clostridiales (UID1226)	155	278	158	233	45	0	0	0	0	14.56	0	0	7	0	0	0	Lachnospiraceae_bacterium	11.877	0.66
S1	MEGAHIT	bin.156	375	69	7	0	0	0	0	0	0	0	392746	88956	0	0	0	0	0	0	0	69	18067	392746	5972	4525	22	41	0	k__Bacteria (UID203)	5449	100	55	89	11	0	0	0	0	15.45	0	0	4	0	0	0	cellular_organisms	11.967	0.39
S1	MEGAHIT	bin.157	752	17	16	7	2	0	0	0	0	0	845355	835761	604043	253330	0	0	0	0	0	17	149973	845355	70344	32840	5	8	0	root (UID1)	5656	56	24	53	3	0	0	0	0	12.5	0	0	23	0	0	0	Phascolarctobacterium_faecium	89.95	0.85
S1	MEGAHIT	bin.158	1396	201	41	0	0	0	0	0	0	0	1510402	638147	0	0	0	0	0	0	0	201	35583	1510402	9045	5517	54	108	0	o__Clostridiales (UID1212)	172	263	149	53	209	1	0	0	0	83.5	0.67	100	19	0	0	1	Dysosmobacter_sp.	40.81	1.51
S1	MEGAHIT	bin.159	248	8	7	2	0	0	0	0	0	0	264433	259579	124644	0	0	0	0	0	0	8	71057	264433	45535	39613	3	4	0	k__Bacteria (UID203)	5449	104	58	103	1	0	0	0	0	1.72	0	0	6	0	0	0	Sutterella_wadsworthensis	80.945	0.26
S1	MEGAHIT	bin.16	1498	329	27	0	0	0	0	0	0	0	1795440	344750	0	0	0	0	0	0	0	329	20863	1795440	5706	4090	102	195	0	k__Bacteria (UID203)	5449	103	57	70	33	0	0	0	0	52.63	0	0	6	0	0	0	Lachnospiraceae_bacterium	18.262	1.8
S1	MEGAHIT	bin.160	1653	60	48	9	1	0	0	0	0	0	1743979	1676806	626135	112162	0	0	0	0	0	60	112162	1743979	39663	24686	15	29	0	o__Clostridiales (UID1212)	172	263	149	26	223	13	1	0	0	86.41	5.16	0	22	0	0	1	Clostridiaceae_bacterium	98.089	1.74
S1	MEGAHIT	bin.161	2168	82	66	13	0	0	0	0	0	0	2270087	2180905	842307	0	0	0	0	0	0	82	82191	2270087	39360	24227	20	39	0	o__Clostridiales (UID1212)	172	263	149	6	242	13	2	0	0	95.97	8.39	5.26	30	0	0	3	Myoviridae_sp.	22.349	2.27
S1	MEGAHIT	bin.162	1454	5	5	5	5	3	1	0	0	0	1697001	1697001	1697001	1697001	1348721	651063	0	0	0	5	651063	1697001	383601	314057	2	3	0	o__Clostridiales (UID1212)	172	263	149	18	245	0	0	0	0	90.14	0	0	44	0	1	1	Christensenella_sp.	100	1.7
S1	MEGAHIT	bin.163	1485	192	61	0	0	0	0	0	0	0	1678270	966424	0	0	0	0	0	0	0	192	36662	1678270	11182	6789	49	96	0	o__Clostridiales (UID1212)	172	263	149	81	172	10	0	0	0	73.21	4.36	10	17	0	0	0	Oscillospiraceae_bacterium	10.975	1.68
S1	MEGAHIT	bin.164	819	60	30	1	0	0	0	0	0	0	828819	658662	69629	0	0	0	0	0	0	60	69629	828819	20283	10293	13	27	0	o__Clostridiales (UID1212)	172	263	149	143	120	0	0	0	0	40.94	0	0	8	0	0	0	Faecalibacterium_sp.	16.243	0.83
S1	MEGAHIT	bin.165	563	47	20	2	0	0	0	0	0	0	616882	448745	121934	0	0	0	0	0	0	47	62712	616882	16296	9884	10	22	0	root (UID1)	5656	56	24	56	0	0	0	0	0	0	0	0	5	0	0	0	Bacteroides_stercoris	54.703	0.62
S1	MEGAHIT	bin.166	292	5	5	4	2	0	0	0	0	0	404069	404069	393286	251086	0	0	0	0	0	5	147510	404069	103576	83179	2	3	0	root (UID1)	5656	56	24	55	1	0	0	0	0	4.17	0	0	6	0	0	1	Bifidobacterium_adolescentis	97.331	0.4
S1	MEGAHIT	bin.167	1571	23	18	9	5	2	0	0	0	0	1628958	1601468	1335322	1078939	585254	0	0	0	0	23	307156	1628958	155092	64335	4	7	0	o__Clostridiales (UID1212)	172	263	149	50	203	10	0	0	0	75.33	3.48	10	30	0	0	2	uncultured_Clostridia	99.16	1.63
S1	MEGAHIT	bin.168	1028	236	12	0	0	0	0	0	0	0	1146020	161545	0	0	0	0	0	0	0	236	18223	1146020	5056	3606	75	142	0	p__Actinobacteria (UID2112)	31	211	124	123	87	1	0	0	0	40.85	0.07	100	2	0	0	0	Adlercreutzia_equolifaciens	97.428	1.15
S1	MEGAHIT	bin.169	1339	64	43	10	1	0	0	0	0	0	1650181	1518326	667155	133576	0	0	0	0	0	64	133576	1650181	43774	24932	14	27	0	o__Clostridiales (UID1212)	172	263	149	23	239	1	0	0	0	88.07	0.02	0	21	1	0	2	Kosakonia_sp.	8.095	1.65
S1	MEGAHIT	bin.17	507	96	11	0	0	0	0	0	0	0	584100	135439	0	0	0	0	0	0	0	96	17099	584100	6391	4906	32	59	0	k__Bacteria (UID203)	5449	104	58	93	11	0	0	0	0	15.52	0	0	9	0	0	0	Siphoviridae_sp.	19.238	0.58
S1	MEGAHIT	bin.18	1470	246	32	0	0	0	0	0	0	0	1654009	574583	0	0	0	0	0	0	0	246	42967	1654009	7396	4974	62	132	0	k__Bacteria (UID203)	5449	102	56	75	24	3	0	0	0	42.86	3.57	100	2	0	0	1	Faecalibacterium_prausnitzii	70.871	1.65
S1	MEGAHIT	bin.19	2078	82	68	12	3	0	0	0	0	0	2484371	2397524	990810	382163	0	0	0	0	0	82	153312	2484371	44576	26666	18	36	0	c__Deltaproteobacteria (UID3218)	61	284	169	2	282	0	0	0	0	98.82	0	0	20	0	0	1	Desulfovibrio_desulfuricans	59.823	2.48
S1	MEGAHIT	bin.2	547	111	6	1	0	0	0	0	0	0	578363	129514	71832	0	0	0	0	0	0	111	71832	578363	5374	3556	29	63	0	root (UID1)	5656	56	24	55	1	0	0	0	0	4.17	0	0	2	0	0	0	Faecalibacterium_prausnitzii	71.469	0.58
S1	MEGAHIT	bin.20	521	3	3	2	2	1	0	0	0	0	600860	600860	581608	581608	456456	0	0	0	0	3	456456	600860	456456	456456	1	1	0	root (UID1)	5656	56	24	54	0	2	0	0	0	8.33	8.33	100	2	0	0	0	uncultured_organism	75.967	0.6
S1	MEGAHIT	bin.21	256	18	6	1	1	0	0	0	0	0	282390	219791	110657	110657	0	0	0	0	0	18	110657	282390	35611	13626	2	6	0	k__Bacteria (UID203)	5449	104	58	97	7	0	0	0	0	10.34	0	0	3	0	0	0	Inoviridae_sp.	39.186	0.28
S1	MEGAHIT	bin.22	1789	30	27	12	6	2	0	0	0	0	1978180	1962208	1574388	1130019	560056	0	0	0	0	30	308237	1978180	118962	66556	5	11	0	o__Clostridiales (UID1212)	172	261	147	70	189	2	0	0	0	64.85	0.68	50	19	0	0	0	Faecalibacterium_prausnitzii	75.796	1.98
S1	MEGAHIT	bin.23	7509	645	276	36	3	0	0	0	0	0	9746618	7662681	2479648	373484	0	0	0	0	0	645	136903	9746618	26843	11745	105	244	0	k__Bacteria (UID203)	5449	104	58	53	17	26	8	0	0	75.34	61.21	80	22	0	0	2	Bacteroides_faecis	38.251	9.75
S1	MEGAHIT	bin.24	400	15	11	3	0	0	0	0	0	0	459763	433495	205294	0	0	0	0	0	0	15	98745	459763	48633	28483	4	7	0	k__Bacteria (UID203)	5449	104	58	90	14	0	0	0	0	22.41	0	0	18	0	0	0	Dialister_massiliensis	57.629	0.46
S1	MEGAHIT	bin.25	3118	179	127	14	1	0	0	0	0	0	3886248	3555693	973606	112367	0	0	0	0	0	179	112367	3886248	31127	17390	39	81	0	o__Bacteroidales (UID2621)	198	427	260	63	363	1	0	0	0	93.9	0.13	0	39	0	0	1	Parabacteroides_distasonis	100	3.89
S1	MEGAHIT	bin.26	1680	110	56	2	0	0	0	0	0	0	1596728	1264781	117119	0	0	0	0	0	0	110	63025	1596728	20522	11952	25	50	0	g__Streptococcus (UID684)	26	668	229	48	615	5	0	0	0	95.26	0.39	20	22	0	0	0	Streptococcus_thermophilus	100	1.6
S1	MEGAHIT	bin.27	3244	104	86	27	7	1	0	0	0	0	4125135	4021673	2543552	1121008	271313	0	0	0	0	104	271313	4125135	63370	33206	19	41	0	o__Bacteroidales (UID2621)	198	427	260	26	367	34	0	0	0	94.24	8.73	70.59	35	0	0	0	Parabacteroides_johnsonii	96.933	4.13
S1	MEGAHIT	bin.28	185	9	7	2	0	0	0	0	0	0	218235	205095	112745	0	0	0	0	0	0	9	61692	218235	51053	18401	2	5	0	root (UID1)	5656	56	24	56	0	0	0	0	0	0	0	0	NA	0	0	0	Bacteroides_salyersiae	28.269	0.22
S1	MEGAHIT	bin.29	547	30	14	3	0	0	0	0	0	0	554061	478567	223804	0	0	0	0	0	0	30	84212	554061	33094	18280	5	10	0	k__Bacteria (UID203)	5449	103	57	94	9	0	0	0	0	11.58	0	0	5	0	0	0	[Ruminococcus]_torques	15.199	0.55
S1	MEGAHIT	bin.3	225	18	11	0	0	0	0	0	0	0	256504	214133	0	0	0	0	0	0	0	18	43779	256504	16066	11696	4	9	0	root (UID1)	5656	56	24	56	0	0	0	0	0	0	0	0	NA	0	0	0	Siphoviridae_sp.	35.947	0.26
S1	MEGAHIT	bin.30	2379	184	96	2	0	0	0	0	0	0	2553239	2026733	157877	0	0	0	0	0	0	184	97722	2553239	20084	11181	43	86	0	k__Bacteria (UID203)	5449	103	57	3	58	41	1	0	0	94.74	13.33	22.73	28	0	0	0	Dorea_longicatena	79.873	2.55
S1	MEGAHIT	bin.31	2054	46	40	21	7	0	0	0	0	0	2387177	2352501	1883630	906995	0	0	0	0	0	46	199786	2387177	78620	52796	11	20	0	f__Lachnospiraceae (UID1256)	33	333	171	2	329	2	0	0	0	98.83	0.58	0	32	1	0	0	uncultured_bacterium	20.33	2.39
S1	MEGAHIT	bin.32	289	15	11	1	0	0	0	0	0	0	303833	284290	55684	0	0	0	0	0	0	15	55684	303833	33364	17224	4	7	0	k__Bacteria (UID203)	5449	104	58	93	11	0	0	0	0	15.52	0	0	7	0	0	0	uncultured_organism	18.327	0.3
S1	MEGAHIT	bin.33	1011	111	25	3	0	0	0	0	0	0	963674	557016	190217	0	0	0	0	0	0	111	83584	963674	12280	5678	19	48	0	root (UID1)	5656	56	24	55	1	0	0	0	0	4.17	0	0	NA	0	0	0	Dorea_longicatena	16.991	0.96
S1	MEGAHIT	bin.34	237	3	3	2	0	0	0	0	0	0	221427	221427	177038	0	0	0	0	0	0	3	95386	221427	81652	81652	2	2	0	root (UID1)	5656	56	24	56	0	0	0	0	0	0	0	0	NA	0	0	0	Bacteroides_fragilis	43.078	0.22
S1	MEGAHIT	bin.35	417	34	13	1	0	0	0	0	0	0	375417	272467	74185	0	0	0	0	0	0	34	74185	375417	15045	9179	7	14	0	root (UID1)	5656	56	24	56	0	0	0	0	0	0	0	0	NA	0	0	0	Lachnospiraceae_bacterium	28.326	0.38
S1	MEGAHIT	bin.36	3763	117	102	34	6	0	0	0	0	0	4721415	4613417	2821565	804794	0	0	0	0	0	117	183670	4721415	59683	32814	26	52	0	k__Bacteria (UID203)	5449	104	58	34	21	49	0	0	0	90.44	65.52	71.43	40	0	0	0	Alistipes_finegoldii	51.587	4.72
S1	MEGAHIT	bin.37	1362	192	46	0	0	0	0	0	0	0	1529767	731521	0	0	0	0	0	0	0	192	34527	1529767	9338	5840	50	102	0	o__Clostridiales (UID1212)	172	263	149	101	158	4	0	0	0	71.47	2.35	25	8	0	0	1	uncultured_organism	14.711	1.53
S1	MEGAHIT	bin.38	801	198	5	0	0	0	0	0	0	0	911163	79063	0	0	0	0	0	0	0	198	23611	911163	4512	3533	67	124	0	root (UID1)	5656	56	24	53	3	0	0	0	0	12.5	0	0	NA	0	0	0	Blautia_obeum	82.407	0.91
S1	MEGAHIT	bin.39	1276	213	32	0	0	0	0	0	0	0	1441741	489689	0	0	0	0	0	0	0	213	31211	1441741	7640	5127	59	117	0	k__Bacteria (UID203)	5449	102	56	67	34	1	0	0	0	55.36	0.89	100	16	0	0	0	Faecalibacterium_prausnitzii	62.589	1.44
S1	MEGAHIT	bin.4	1482	21	20	10	5	2	0	0	0	0	1561315	1557556	1300590	946030	579213	0	0	0	0	21	328374	1561315	129519	72639	4	8	0	o__Selenomonadales (UID1024)	64	334	167	68	263	3	0	0	0	71.84	0.9	0	17	0	1	1	Phascolarctobacterium_faecium	97.249	1.56
S1	MEGAHIT	bin.40	432	83	4	0	0	0	0	0	0	0	430818	59033	0	0	0	0	0	0	0	83	17268	430818	5899	3700	25	49	0	root (UID1)	5656	56	24	56	0	0	0	0	0	0	0	0	2	0	0	0	Dorea_longicatena	20.383	0.43
S1	MEGAHIT	bin.41	889	216	1	0	0	0	0	0	0	0	907254	11021	0	0	0	0	0	0	0	216	11021	907254	4459	3286	79	138	0	k__Bacteria (UID203)	5449	102	56	85	16	1	0	0	0	25	1.79	0	NA	0	0	0	Ruthenibacterium_lactatiformans	97.584	0.91
S1	MEGAHIT	bin.42	629	151	2	0	0	0	0	0	0	0	603434	25044	0	0	0	0	0	0	0	151	13359	603434	3999	3225	56	98	0	k__Bacteria (UID203)	5449	104	58	97	7	0	0	0	0	12.07	0	0	NA	0	0	0	Oscillibacter_sp.	43.236	0.6
S1	MEGAHIT	bin.43	2247	48	41	22	8	0	0	0	0	0	2510998	2464013	1890369	919382	0	0	0	0	0	48	136461	2510998	81337	51878	12	22	0	f__Lachnospiraceae (UID1286)	57	420	207	25	393	2	0	0	0	96.18	0.97	0	33	0	0	0	[Eubacterium]_rectale	96.695	2.51
S1	MEGAHIT	bin.44	941	166	17	0	0	0	0	0	0	0	965386	231096	0	0	0	0	0	0	0	166	25569	965386	6378	4373	50	97	0	c__Clostridia (UID1118)	387	223	124	141	82	0	0	0	0	36.05	0	0	2	0	0	0	cellular_organisms	11.376	0.97
S1	MEGAHIT	bin.45	1249	184	42	0	0	0	0	0	0	0	1423992	640212	0	0	0	0	0	0	0	184	33830	1423992	9101	5957	50	98	0	k__Bacteria (UID203)	5449	102	56	72	29	1	0	0	0	46.79	1.79	0	21	0	0	0	Faecalibacterium_prausnitzii	97.708	1.42
S1	MEGAHIT	bin.46	902	204	6	0	0	0	0	0	0	0	969371	72685	0	0	0	0	0	0	0	204	18612	969371	4936	3693	68	126	0	k__Bacteria (UID203)	5449	98	58	80	17	1	0	0	0	27.59	1.72	0	2	0	0	0	Oscillospiraceae_bacterium	42.267	0.97
S1	MEGAHIT	bin.47	1734	30	28	17	6	1	0	0	0	0	1980535	1964049	1652918	882664	277879	0	0	0	0	30	277879	1980535	83314	61100	8	14	0	o__Clostridiales (UID1212)	172	263	149	10	251	2	0	0	0	93.94	1.34	0	44	0	0	3	Clostridiales_bacterium	14.031	1.98
S1	MEGAHIT	bin.48	826	189	4	0	0	0	0	0	0	0	856970	47757	0	0	0	0	0	0	0	189	14173	856970	4645	3594	65	118	0	k__Bacteria (UID203)	5449	98	58	77	21	0	0	0	0	33.62	0	0	3	0	0	1	Oscillospiraceae_bacterium	29.967	0.86
S1	MEGAHIT	bin.49	323	6	6	2	2	0	0	0	0	0	338609	338609	262311	262311	0	0	0	0	0	6	140113	338609	122198	122198	2	2	0	k__Bacteria (UID203)	5449	102	56	98	4	0	0	0	0	5.36	0	0	6	0	0	0	Faecalibacterium_prausnitzii	93.562	0.34
S1	MEGAHIT	bin.5	1200	172	37	0	0	0	0	0	0	0	1303841	571137	0	0	0	0	0	0	0	172	33582	1303841	9645	5520	46	90	0	k__Bacteria (UID203)	5449	102	56	71	31	0	0	0	0	45.89	0	0	10	0	0	1	Faecalibacterium_prausnitzii	97.012	1.3
S1	MEGAHIT	bin.50	1622	159	75	1	0	0	0	0	0	0	1887872	1418292	57646	0	0	0	0	0	0	159	57646	1887872	16855	10019	39	75	0	p__Actinobacteria (UID2112)	31	211	124	14	194	3	0	0	0	93.95	1.73	66.67	22	0	0	1	Collinsella_aerofaciens	100	1.89
S1	MEGAHIT	bin.51	297	11	9	1	1	0	0	0	0	0	325678	315129	122752	122752	0	0	0	0	0	11	122752	325678	49261	20029	2	5	0	k__Bacteria (UID203)	5449	104	58	79	25	0	0	0	0	34.48	0	0	NA	0	0	0	Dialister_hominis	58.97	0.33
S1	MEGAHIT	bin.52	380	88	2	0	0	0	0	0	0	0	371223	28931	0	0	0	0	0	0	0	88	14936	371223	3981	3260	31	57	0	k__Bacteria (UID203)	5449	104	58	89	15	0	0	0	0	18.28	0	0	2	0	0	0	Oxalobacter_formigenes	100	0.37
S1	MEGAHIT	bin.53	1086	236	19	0	0	0	0	0	0	0	1218876	246311	0	0	0	0	0	0	0	236	19481	1218876	5253	3817	73	141	0	k__Bacteria (UID203)	5449	103	57	92	11	0	0	0	0	17.54	0	0	7	0	0	0	butyrate-producing_bacterium	23.265	1.22
S1	MEGAHIT	bin.54	2151	232	105	1	0	0	0	0	0	0	2725305	1937072	50344	0	0	0	0	0	0	232	50344	2725305	14071	9202	56	117	0	k__Bacteria (UID203)	5449	104	58	61	42	1	0	0	0	60.86	1.72	0	7	0	0	1	Bacteroides_uniformis	87.423	2.73
S1	MEGAHIT	bin.55	1928	241	81	0	0	0	0	0	0	0	2164682	1299809	0	0	0	0	0	0	0	241	42448	2164682	11879	6891	61	120	0	o__Clostridiales (UID1212)	172	263	149	65	173	24	1	0	0	81.39	12.35	37.04	12	0	0	4	Vescimonas_coprocola	9.465	2.16
S1	MEGAHIT	bin.56	3035	73	68	29	7	0	0	0	0	0	3649238	3610700	2495544	891843	0	0	0	0	0	73	162373	3649238	74504	46808	18	34	0	k__Bacteria (UID2569)	434	278	186	10	268	0	0	0	0	95.7	0	0	32	0	0	4	Odoribacter_splanchnicus	99.676	3.65
S1	MEGAHIT	bin.57	2323	102	77	14	3	0	0	0	0	0	2784095	2631886	1072465	341227	0	0	0	0	0	102	137564	2784095	39763	22613	22	45	0	o__Clostridiales (UID1120)	304	250	143	7	240	3	0	0	0	95.8	1.17	0	40	1	0	4	Siphoviridae_sp.	36.876	2.78
S1	MEGAHIT	bin.58	1363	116	50	3	0	0	0	0	0	0	1383956	1063180	187719	0	0	0	0	0	0	116	71733	1383956	17570	10833	24	48	0	o__Clostridiales (UID1212)	172	263	149	59	199	4	0	1	0	69.73	4.25	0	21	0	0	2	uncultured_Clostridia	47.744	1.38
S1	MEGAHIT	bin.59	440	36	21	0	0	0	0	0	0	0	509298	422166	0	0	0	0	0	0	0	36	41491	509298	21839	10449	9	18	0	k__Bacteria (UID203)	5449	104	58	81	23	0	0	0	0	24.92	0	0	8	0	0	0	Ruminococcus_champanellensis	38.029	0.51
S1	MEGAHIT	bin.6	237	4	4	2	1	0	0	0	0	0	277511	277511	212338	138569	0	0	0	0	0	4	138569	277511	73769	73769	2	2	0	root (UID1)	5656	56	24	56	0	0	0	0	0	0	0	0	2	0	0	0	Flavonifractor_plautii	49.933	0.28
S1	MEGAHIT	bin.60	2139	61	40	20	6	0	0	0	0	0	2359612	2245757	1773774	811223	0	0	0	0	0	61	176263	2359612	76990	50504	11	20	0	f__Lachnospiraceae (UID1286)	57	420	207	108	292	20	0	0	0	84.06	5.43	0	26	0	0	0	uncultured_organism	23.455	2.36
S1	MEGAHIT	bin.61	641	56	30	0	0	0	0	0	0	0	861639	706612	0	0	0	0	0	0	0	56	49900	861639	22912	13502	14	25	0	k__Bacteria (UID203)	5449	104	58	95	9	0	0	0	0	10.69	0	0	NA	0	0	0	Parabacteroides_johnsonii	48.107	0.86
S1	MEGAHIT	bin.62	771	165	7	0	0	0	0	0	0	0	841650	85809	0	0	0	0	0	0	0	165	15599	841650	5115	4035	57	102	0	k__Bacteria (UID203)	5449	104	58	79	25	0	0	0	0	27.19	0	0	10	0	0	0	cellular_organisms	8.54	0.84
S1	MEGAHIT	bin.63	604	130	8	0	0	0	0	0	0	0	663767	112009	0	0	0	0	0	0	0	130	18753	663767	5960	3644	39	76	0	k__Bacteria (UID203)	5449	103	57	87	16	0	0	0	0	24.56	0	0	9	0	0	1	Selenomonas_ruminantium	21.189	0.66
S1	MEGAHIT	bin.64	1530	142	63	2	0	0	0	0	0	0	1795117	1325318	153321	0	0	0	0	0	0	142	81119	1795117	17544	9696	31	66	0	o__Clostridiales (UID1212)	172	263	149	80	183	0	0	0	0	77.64	0	0	18	0	0	0	uncultured_organism	45.632	1.8
S1	MEGAHIT	bin.65	488	21	15	2	0	0	0	0	0	0	480020	446669	121461	0	0	0	0	0	0	21	62590	480020	27622	22830	6	11	0	root (UID1)	5656	56	24	56	0	0	0	0	0	0	0	0	NA	0	0	0	Flavonifractor_plautii	84.493	0.48
S1	MEGAHIT	bin.66	226	36	4	0	0	0	0	0	0	0	207617	60475	0	0	0	0	0	0	0	36	21285	207617	6461	3861	10	20	0	root (UID1)	5656	56	24	56	0	0	0	0	0	0	0	0	NA	0	0	0	Simiaoa_sunii	19.463	0.21
S1	MEGAHIT	bin.67	1955	31	29	16	7	0	0	0	0	0	2032425	2020934	1644476	986467	0	0	0	0	0	31	213117	2032425	95452	53433	8	14	0	o__Clostridiales (UID1212)	172	263	149	4	259	0	0	0	0	97.32	0	0	52	0	0	0	Anaerotignum_propionicum	53.57	2.03
S1	MEGAHIT	bin.68	1674	241	52	0	0	0	0	0	0	0	1962331	847797	0	0	0	0	0	0	0	241	36023	1962331	8975	5997	67	131	0	o__Clostridiales (UID1226)	155	278	158	59	214	5	0	0	0	80.24	1.85	100	28	0	0	0	butyrate-producing_bacterium	98.704	1.96
S1	MEGAHIT	bin.69	1757	196	62	1	0	0	0	0	0	0	1942449	1155982	50283	0	0	0	0	0	0	196	50283	1942449	12583	7641	45	96	0	c__Clostridia (UID1118)	387	223	124	6	217	0	0	0	0	95.7	0	0	27	1	0	0	Oscillospiraceae_bacterium	12.547	1.94
S1	MEGAHIT	bin.7	1936	219	81	1	0	0	0	0	0	0	2321813	1475591	53192	0	0	0	0	0	0	219	53192	2321813	13449	8074	55	111	0	o__Clostridiales (UID1212)	172	261	147	43	214	4	0	0	0	93.65	2.72	0	14	0	0	1	Faecalibacterium_prausnitzii	23.615	2.32
S1	MEGAHIT	bin.70	1106	110	40	0	0	0	0	0	0	0	1099045	699440	0	0	0	0	0	0	0	110	38514	1099045	12963	8169	27	54	0	o__Clostridiales (UID1212)	172	263	149	140	123	0	0	0	0	48.71	0	0	15	0	0	1	Myoviridae_sp.	9.739	1.1
S1	MEGAHIT	bin.71	338	50	10	0	0	0	0	0	0	0	357446	131050	0	0	0	0	0	0	0	50	16825	357446	8810	6039	16	28	0	o__Clostridiales (UID1212)	172	263	149	208	55	0	0	0	0	19.04	0	0	NA	0	0	0	Proteobacteria_(taxid	8.955	0.36
S1	MEGAHIT	bin.72	247	19	8	0	0	0	0	0	0	0	263011	191974	0	0	0	0	0	0	0	19	37507	263011	19536	8923	5	9	0	root (UID1)	5656	56	24	56	0	0	0	0	0	0	0	0	NA	0	0	0	Simiaoa_sunii	76.328	0.26
S1	MEGAHIT	bin.73	9419	459	252	69	29	1	0	0	0	0	12811125	11656622	7427710	4646765	370400	0	0	0	0	459	370400	12811125	62305	27265	52	130	0	k__Bacteria (UID203)	5449	104	58	45	11	34	10	4	0	83.79	102.07	80.68	83	0	0	0	Bacteroides_nordii	35.68	12.81
S1	MEGAHIT	bin.74	1898	195	76	1	1	0	0	0	0	0	2062376	1431278	102343	102343	0	0	0	0	0	195	102343	2062376	14524	8364	44	89	0	root (UID1)	5656	56	24	55	1	0	0	0	0	4.17	0	0	3	0	0	1	Bacteroides_cellulosilyticus	28.558	2.06
S1	MEGAHIT	bin.75	751	203	4	0	0	0	0	0	0	0	876718	51172	0	0	0	0	0	0	0	203	18971	876718	4405	3396	71	128	0	k__Bacteria (UID203)	5449	103	57	94	9	0	0	0	0	15.79	0	0	NA	0	0	0	Roseburia_sp.	87.196	0.88
S1	MEGAHIT	bin.76	417	6	6	5	1	0	0	0	0	0	458729	458729	430465	116342	0	0	0	0	0	6	116342	458729	79899	75465	3	4	0	k__Bacteria (UID203)	5449	104	58	85	19	0	0	0	0	27.59	0	0	5	0	0	0	Alistipes_onderdonkii	68.477	0.46
S1	MEGAHIT	bin.77	1465	219	45	0	0	0	0	0	0	0	1591874	659958	0	0	0	0	0	0	0	219	26702	1591874	8515	5196	60	120	0	k__Bacteria (UID203)	5449	104	58	87	5	11	1	0	0	25.86	20.69	100	9	0	0	1	Burkholderiales_(taxid	9.227	1.59
S1	MEGAHIT	bin.78	1595	18	14	9	7	0	0	0	0	0	1595497	1578997	1406516	1241286	0	0	0	0	0	18	232061	1595497	157030	148778	5	7	0	o__Clostridiales (UID1212)	172	263	149	49	213	1	0	0	0	75.21	0.67	0	30	0	0	2	uncultured_Clostridia	71.352	1.6
S1	MEGAHIT	bin.79	2623	462	64	0	0	0	0	0	0	0	3055409	884389	0	0	0	0	0	0	0	462	30243	3055409	7626	5214	139	260	0	c__Deltaproteobacteria (UID3218)	61	284	169	29	252	3	0	0	0	90.74	1.48	100	6	0	0	0	uncultured_organism	15.779	3.06
S1	MEGAHIT	bin.8	1585	12	12	10	7	2	0	0	0	0	1726166	1726166	1672767	1431492	728556	0	0	0	0	12	380160	1726166	222214	111870	3	6	0	o__Clostridiales (UID1212)	172	263	149	11	240	12	0	0	0	93.62	1.1	0	36	0	0	3	Myoviridae_sp.	39.591	1.73
S1	MEGAHIT	bin.80	1815	49	40	13	3	0	0	0	0	0	1960310	1911983	1215771	499936	0	0	0	0	0	49	232989	1960310	66084	34375	10	19	0	o__Clostridiales (UID1212)	172	263	149	4	257	2	0	0	0	97.32	0.67	50	30	1	0	5	uncultured_organism	51.105	1.96
S1	MEGAHIT	bin.81	1977	264	78	0	0	0	0	0	0	0	2269902	1211574	0	0	0	0	0	0	0	264	44713	2269902	10513	6656	71	139	0	k__Bacteria (UID203)	5449	103	57	63	39	1	0	0	0	59.65	1.75	0	19	0	0	0	Roseburia_hominis	98.368	2.27
S1	MEGAHIT	bin.82	1264	340	0	0	0	0	0	0	0	0	1312948	0	0	0	0	0	0	0	0	340	9921	1312948	3776	3079	125	221	0	k__Bacteria (UID203)	5449	103	57	81	22	0	0	0	0	32.46	0	0	18	0	0	0	Faecalibacillus_intestinalis	39.058	1.31
S1	MEGAHIT	bin.83	3901	297	162	9	2	0	0	0	0	0	4926121	4136918	701219	211055	0	0	0	0	0	297	106521	4926121	24200	14176	58	125	0	o__Bacteroidales (UID2654)	163	486	266	104	352	29	1	0	0	87.21	6.61	31.25	30	0	0	2	Phocaeicola_dorei	83.599	4.93
S1	MEGAHIT	bin.84	4725	518	190	6	0	0	0	0	0	0	6102823	4418741	471242	0	0	0	0	0	0	518	99510	6102823	19860	9056	92	207	0	k__Bacteria (UID2569)	434	278	186	53	205	19	1	0	0	88.86	9.14	54.55	17	0	0	3	Odoribacteraceae_bacterium	39.939	6.1
S1	MEGAHIT	bin.85	1352	33	32	11	4	0	0	0	0	0	1563198	1557407	957782	465748	0	0	0	0	0	33	131302	1563198	61473	41058	9	16	0	p__Bacteroidetes (UID2605)	350	314	208	77	231	6	0	0	0	74.29	2	16.67	21	0	0	0	uncultured_organism	42.712	1.56
S1	MEGAHIT	bin.86	1615	210	52	0	0	0	0	0	0	0	1716596	833351	0	0	0	0	0	0	0	210	34140	1716596	9612	6118	55	110	0	o__Clostridiales (UID1212)	172	263	149	89	169	5	0	0	0	74.74	2.91	20	14	0	0	0	Faecalibacterium_prausnitzii	13.3	1.72
S1	MEGAHIT	bin.87	765	24	22	5	1	0	0	0	0	0	855903	839490	368094	106322	0	0	0	0	0	24	106322	855903	47778	28891	7	13	0	o__Clostridiales (UID1212)	172	263	149	123	140	0	0	0	0	46.98	0	0	11	0	0	1	Vescimonas_coprocola	12.422	0.86
S1	MEGAHIT	bin.88	2920	597	69	0	0	0	0	0	0	0	3611621	988144	0	0	0	0	0	0	0	597	34300	3611621	6959	4507	168	335	0	k__Bacteria (UID2982)	88	230	148	74	151	4	1	0	0	72.34	3.27	0	9	0	0	0	Victivallales_bacterium	44.384	3.61
S1	MEGAHIT	bin.89	1507	198	56	0	0	0	0	0	0	0	1644072	822732	0	0	0	0	0	0	0	198	35148	1644072	10183	6349	56	107	0	o__Selenomonadales (UID1024)	64	334	167	102	230	2	0	0	0	80.12	0.7	0	35	0	0	1	Megasphaera_elsdenii	95.091	1.64
S1	MEGAHIT	bin.9	1732	115	63	8	1	0	0	0	0	0	1997936	1662211	509884	106700	0	0	0	0	0	115	106700	1997936	24036	12931	24	49	0	o__Clostridiales (UID1212)	172	261	147	54	203	4	0	0	0	81.4	1.08	25	22	0	0	1	Faecalibacterium_prausnitzii	39.926	2
S1	MEGAHIT	bin.90	1220	178	37	1	0	0	0	0	0	0	1364146	597573	56144	0	0	0	0	0	0	178	56144	1364146	9482	5581	46	93	0	k__Bacteria (UID203)	5449	102	56	71	31	0	0	0	0	47.68	0	0	12	0	0	1	Faecalibacterium_prausnitzii	70.994	1.36
S1	MEGAHIT	bin.91	2066	386	65	0	0	0	0	0	0	0	2537894	928245	0	0	0	0	0	0	0	386	37219	2537894	7140	4911	106	213	0	k__Bacteria (UID2569)	434	278	186	102	173	3	0	0	0	73.55	0.91	33.33	12	0	0	0	Odoribacter_splanchnicus	37.078	2.54
S1	MEGAHIT	bin.92	2182	39	37	21	8	0	0	0	0	0	2373035	2357195	1925541	1018180	0	0	0	0	0	39	171976	2373035	88631	57314	10	19	0	o__Clostridiales (UID1212)	172	263	149	42	219	2	0	0	0	84.69	0.67	0	14	0	0	0	[Eubacterium]_eligens	54.88	2.37
S1	MEGAHIT	bin.93	2088	290	87	5	0	0	0	0	0	0	2896765	1882118	304790	0	0	0	0	0	0	290	71515	2896765	15326	6740	53	123	0	root (UID1)	5656	56	24	51	2	3	0	0	0	20.83	12.5	100	6	0	0	0	Bacteroides_intestinalis	63.436	2.9
S1	MEGAHIT	bin.94	1587	180	69	0	0	0	0	0	0	0	1863779	1245774	0	0	0	0	0	0	0	180	44869	1863779	14552	7835	43	87	0	k__Bacteria (UID203)	5449	104	58	90	12	2	0	0	0	24.14	3.45	100	9	0	0	2	Myoviridae_sp.	9.224	1.86
S1	MEGAHIT	bin.95	790	173	11	0	0	0	0	0	0	0	859221	133289	0	0	0	0	0	0	0	173	17050	859221	5075	3766	56	105	0	k__Bacteria (UID203)	5449	102	56	79	23	0	0	0	0	32.32	0	0	3	0	0	1	uncultured_bacterium	23.844	0.86
S1	MEGAHIT	bin.96	2391	38	33	24	6	0	0	0	0	0	2730669	2699524	2435857	1064291	0	0	0	0	0	38	208610	2730669	90184	71586	10	18	0	o__Clostridiales (UID1212)	172	263	149	35	211	17	0	0	0	97.67	8.72	17.65	45	0	0	0	Lachnospira_eligens	30.993	2.73
S1	MEGAHIT	bin.97	1807	262	64	0	0	0	0	0	0	0	2115444	1008382	0	0	0	0	0	0	0	262	37943	2115444	9646	6077	70	139	0	k__Bacteria (UID203)	5449	103	57	59	43	1	0	0	0	65.79	1.75	0	11	0	0	0	Lachnospiraceae_(taxid	8.821	2.12
S1	MEGAHIT	bin.98	374	1	1	1	1	1	0	0	0	0	446066	446066	446066	446066	446066	0	0	0	0	1	446066	446066	446066	446066	1	1	0	root (UID1)	5656	56	24	56	0	0	0	0	0	0	0	0	4	0	0	0	Alistipes_onderdonkii	100	0.45
S1	MEGAHIT	bin.99	1260	253	27	0	0	0	0	0	0	0	1415338	355858	0	0	0	0	0	0	0	253	23433	1415338	6111	4140	74	145	0	o__Clostridiales (UID1212)	172	263	149	114	147	2	0	0	0	65.93	0.84	0	18	0	0	1	Siphoviridae_sp.	16.71	1.42
S1	MEGAHIT	bin.unbinned	152917	65190	1223	76	15	0	0	0	0	0	153382453	27063112	6087793	2038558	0	0	0	0	0	65190	198790	153382453	2410	1552	14119	34122	0	root (UID1)	5656	56	24	0	0	0	0	0	56	100	3715.84	4.5	957	71	103	90	cellular_organisms	5.952	153.38
S1	metaSPAdes	bin.1	1808	57	47	14	1	0	0	0	0	0	1890270	1825180	1066357	188661	0	0	0	0	0	57	188661	1890270	52706	25539	12	24	0	o__Clostridiales (UID1212)	172	263	149	22	241	0	0	0	0	89.09	0	0	19	0	0	1	Clostridiaceae_bacterium	96.694	1.89
S1	metaSPAdes	bin.10	332	69	9	0	0	0	0	0	0	0	386347	109465	0	0	0	0	0	0	0	69	14287	386347	5959	4384	21	40	0	root (UID1)	5656	56	24	56	0	0	0	0	0	0	0	0	NA	0	0	0	Faecalibacterium_prausnitzii	66.873	0.39
S1	metaSPAdes	bin.100	1988	60	51	13	3	0	0	0	0	0	2096715	2045003	1059655	413310	0	0	0	0	0	60	182959	2096715	50301	29209	13	27	0	o__Clostridiales (UID1212)	172	263	149	6	249	8	0	0	0	96.64	4.03	12.5	30	0	0	0	Myoviridae_sp.	23.247	2.1
S1	metaSPAdes	bin.101	184	25	9	0	0	0	0	0	0	0	202514	116858	0	0	0	0	0	0	0	25	19370	202514	10775	7245	8	14	0	root (UID1)	5656	56	24	56	0	0	0	0	0	0	0	0	NA	0	0	0	Victivallales_bacterium	33.391	0.2
S1	metaSPAdes	bin.102	1020	32	31	6	1	0	0	0	0	0	1113270	1106371	478077	134992	0	0	0	0	0	32	134992	1113270	44716	28472	8	17	0	o__Clostridiales (UID1212)	172	263	149	109	154	0	0	0	0	53.02	0	0	12	0	0	3	uncultured_organism	49.975	1.11
S1	metaSPAdes	bin.103	326	37	13	0	0	0	0	0	0	0	326065	187420	0	0	0	0	0	0	0	37	22496	326065	10456	7098	11	21	0	root (UID1)	5656	56	24	56	0	0	0	0	0	0	0	0	NA	0	0	0	Bacteroides_uniformis	41.565	0.33
S1	metaSPAdes	bin.104	1629	165	67	1	0	0	0	0	0	0	1877935	1325809	56728	0	0	0	0	0	0	165	56728	1877935	15190	9024	37	76	0	o__Clostridiales (UID1212)	172	261	147	54	205	2	0	0	0	83.52	0.48	100	4	0	0	0	Faecalibacterium_prausnitzii	34.3	1.88
S1	metaSPAdes	bin.105	1483	307	31	0	0	0	0	0	0	0	1672517	416401	0	0	0	0	0	0	0	307	21043	1672517	5859	3940	89	177	0	p__Actinobacteria (UID2112)	31	211	124	90	117	4	0	0	0	55.76	1.41	25	13	0	0	0	Adlercreutzia_equolifaciens	96.777	1.67
S1	metaSPAdes	bin.106	806	192	31	0	0	0	0	0	0	0	1220094	427934	0	0	0	0	0	0	0	192	27930	1220094	7619	4664	52	105	0	root (UID1)	5656	56	24	56	0	0	0	0	0	0	0	0	NA	0	0	0	Bacteroides_ovatus	41.853	1.22
S1	metaSPAdes	bin.107	191	4	3	2	1	0	0	0	0	0	202755	196856	179604	114804	0	0	0	0	0	4	114804	202755	114804	64800	1	2	0	k__Bacteria (UID203)	5449	102	56	98	3	1	0	0	0	5.36	0.89	100	4	0	0	0	Faecalibacterium_prausnitzii	97.091	0.2
S1	metaSPAdes	bin.108	199	13	6	1	0	0	0	0	0	0	205168	174563	51377	0	0	0	0	0	0	13	51377	205168	36041	14779	3	5	0	root (UID1)	5656	56	24	56	0	0	0	0	0	0	0	0	NA	0	0	0	[Ruminococcus]_gnavus	25.041	0.21
S1	metaSPAdes	bin.109	2438	423	51	2	0	0	0	0	0	0	2470401	821447	120538	0	0	0	0	0	0	423	70523	2470401	6588	3866	103	225	0	k__Bacteria (UID203)	5449	104	58	101	3	0	0	0	0	3.45	0	0	4	0	0	0	Siphoviridae_sp.	7.65	2.47
S1	metaSPAdes	bin.11	1299	80	45	3	0	0	0	0	0	0	1323412	1150892	239698	0	0	0	0	0	0	80	93224	1323412	23357	15018	16	33	0	o__Clostridiales (UID1120)	304	250	143	43	205	1	0	1	0	77.37	2.45	0	20	0	0	2	uncultured_Clostridia	47.542	1.32
S1	metaSPAdes	bin.110	472	132	21	0	0	0	0	0	0	0	854864	306019	0	0	0	0	0	0	0	132	24214	854864	7330	4779	36	73	0	root (UID1)	5656	56	24	56	0	0	0	0	0	0	0	0	NA	0	0	0	Bacteroides_ovatus	30.903	0.85
S1	metaSPAdes	bin.111	1878	371	42	0	0	0	0	0	0	0	2218909	601058	0	0	0	0	0	0	0	371	23789	2218909	6368	4523	108	213	0	f__Lachnospiraceae (UID1286)	57	420	207	161	254	5	0	0	0	66.22	2.05	0	4	0	0	0	Lachnospiraceae_bacterium	17.905	2.22
S1	metaSPAdes	bin.112	1412	14	14	13	4	1	0	0	0	0	1613749	1613749	1587054	967859	381970	0	0	0	0	14	381970	1613749	166143	73866	4	7	0	o__Clostridiales (UID1212)	172	263	149	49	213	1	0	0	0	76.82	0.67	0	21	0	1	1	Clostridiaceae_bacterium	23.67	1.61
S1	metaSPAdes	bin.113	1203	209	25	0	0	0	0	0	0	0	1360650	360204	0	0	0	0	0	0	0	209	28092	1360650	7169	5114	64	121	0	o__Clostridiales (UID1212)	172	263	149	124	138	1	0	0	0	57.8	0.13	0	NA	0	0	0	Siphoviridae_sp.	19.88	1.36
S1	metaSPAdes	bin.114	2890	611	59	0	0	0	0	0	0	0	3353307	845096	0	0	0	0	0	0	0	611	30894	3353307	5846	4038	174	348	0	k__Bacteria (UID203)	5449	103	57	62	36	5	0	0	0	50.97	7.89	40	2	0	0	0	Blautia_obeum	26.133	3.35
S1	metaSPAdes	bin.115	316	59	8	0	0	0	0	0	0	0	350669	103074	0	0	0	0	0	0	0	59	22392	350669	6270	4529	18	35	0	k__Bacteria (UID203)	5449	98	58	93	5	0	0	0	0	8.62	0	0	2	0	0	0	Oscillospiraceae_bacterium	32.59	0.35
S1	metaSPAdes	bin.116	4081	165	102	32	9	0	0	0	0	0	5129414	4728199	2986973	1265059	0	0	0	0	0	165	208828	5129414	66512	29140	25	56	0	o__Bacteroidales (UID2654)	163	486	266	15	459	12	0	0	0	98.1	4.14	33.33	23	0	0	0	Phocaeicola_dorei	88.852	5.13
S1	metaSPAdes	bin.117	1977	27	27	14	7	1	0	0	0	0	2042333	2042333	1625367	1092282	276973	0	0	0	0	27	276973	2042333	105915	63192	7	13	0	o__Clostridiales (UID1212)	172	263	149	8	255	0	0	0	0	95.97	0	0	33	0	1	0	Anaerotignum_propionicum	51.202	2.04
S1	metaSPAdes	bin.118	2292	48	42	21	4	0	0	0	0	0	2531283	2498434	1884015	637884	0	0	0	0	0	48	228047	2531283	76412	49823	12	22	0	f__Lachnospiraceae (UID1286)	57	420	207	24	395	1	0	0	0	97.36	0.48	0	28	0	0	0	[Eubacterium]_rectale	99.154	2.53
S1	metaSPAdes	bin.119	2021	59	46	20	5	0	0	0	0	0	2505970	2421928	1658902	582676	0	0	0	0	0	59	127381	2505970	71109	42976	14	25	0	p__Bacteroidetes (UID2605)	350	314	208	52	259	2	1	0	0	97.76	1.6	20	17	0	0	0	Alistipes_communis	95.106	2.51
S1	metaSPAdes	bin.12	341	91	0	0	0	0	0	0	0	0	358612	0	0	0	0	0	0	0	0	91	9863	358612	3943	3244	35	60	0	k__Bacteria (UID203)	5449	104	58	99	5	0	0	0	0	7.47	0	0	NA	0	0	0	Bifidobacterium_bifidum	100	0.36
S1	metaSPAdes	bin.120	2536	57	54	26	6	0	0	0	0	0	3095676	3074321	2288964	818888	0	0	0	0	0	57	221401	3095676	73923	49012	15	27	0	g__Prevotella (UID2724)	55	567	296	14	547	6	0	0	0	96.11	1.69	16.67	31	0	0	0	Prevotella_copri	97.282	3.1
S1	metaSPAdes	bin.121	174	65	1	0	0	0	0	0	0	0	281473	10096	0	0	0	0	0	0	0	65	10096	281473	4298	3568	25	43	0	root (UID1)	5656	56	24	56	0	0	0	0	0	0	0	0	NA	0	0	0	Parabacteroides_goldsteinii	72.845	0.28
S1	metaSPAdes	bin.122	1983	42	38	16	5	0	0	0	0	0	2123141	2097890	1404501	681940	0	0	0	0	0	42	195763	2123141	65535	44240	10	21	0	o__Clostridiales (UID1212)	172	263	149	10	250	3	0	0	0	94.63	2.01	66.67	13	0	0	0	Oscillospiraceae_bacterium	19.679	2.12
S1	metaSPAdes	bin.123	182	65	0	0	0	0	0	0	0	0	238324	0	0	0	0	0	0	0	0	65	9758	238324	3568	3039	26	44	0	root (UID1)	5656	56	24	55	1	0	0	0	0	4.17	0	0	NA	0	0	0	Clostridiales_bacterium	11.716	0.24
S1	metaSPAdes	bin.124	265	12	7	1	0	0	0	0	0	0	259149	226908	63667	0	0	0	0	0	0	12	63667	259149	35522	27416	3	5	0	root (UID1)	5656	56	24	56	0	0	0	0	0	0	0	0	4	0	0	0	Clostridiaceae_bacterium	29.865	0.26
S1	metaSPAdes	bin.125	243	10	7	1	1	0	0	0	0	0	300363	285284	118720	118720	0	0	0	0	0	10	118720	300363	49803	20666	2	4	0	root (UID1)	5656	56	24	56	0	0	0	0	0	0	0	0	NA	0	0	0	Alistipes_onderdonkii	88.539	0.3
S1	metaSPAdes	bin.126	331	89	0	0	0	0	0	0	0	0	306288	0	0	0	0	0	0	0	0	89	9319	306288	3364	2803	36	61	0	k__Bacteria (UID203)	5449	104	58	98	6	0	0	0	0	10.34	0	0	NA	0	0	0	cellular_organisms	8.975	0.31
S1	metaSPAdes	bin.127	1667	213	58	1	0	0	0	0	0	0	1852416	961737	69869	0	0	0	0	0	0	213	69869	1852416	10188	6660	55	111	0	o__Selenomonadales (UID1024)	64	334	167	62	272	0	0	0	0	89.68	0	0	26	0	0	1	Megasphaera_elsdenii	94.98	1.85
S1	metaSPAdes	bin.128	643	153	3	0	0	0	0	0	0	0	656400	41554	0	0	0	0	0	0	0	153	15116	656400	4280	3264	53	97	0	k__Bacteria (UID203)	5449	104	58	92	12	0	0	0	0	16.55	0	0	3	0	0	0	Oxalobacter_formigenes	98.612	0.66
S1	metaSPAdes	bin.129	1661	206	76	0	0	0	0	0	0	0	1944664	1222366	0	0	0	0	0	0	0	206	38805	1944664	12308	7775	54	104	0	k__Bacteria (UID203)	5449	104	58	53	51	0	0	0	0	76.02	0	0	12	0	0	0	Oscillospiraceae_bacterium	14.31	1.94
S1	metaSPAdes	bin.13	1734	395	36	0	0	0	0	0	0	0	2073852	459329	0	0	0	0	0	0	0	395	19318	2073852	5517	3901	119	233	0	c__Deltaproteobacteria (UID3218)	61	284	169	111	172	1	0	0	0	67.39	0.59	100	2	0	0	0	uncultured_organism	14.451	2.07
S1	metaSPAdes	bin.130	180	64	0	0	0	0	0	0	0	0	222987	0	0	0	0	0	0	0	0	64	8192	222987	3322	2824	25	44	0	root (UID1)	5656	56	24	56	0	0	0	0	0	0	0	0	NA	0	0	0	cellular_organisms	10.606	0.22
S1	metaSPAdes	bin.131	2255	319	91	1	0	0	0	0	0	0	2927574	1762927	62678	0	0	0	0	0	0	319	62678	2927574	13085	6516	65	145	0	k__Bacteria (UID203)	5449	104	58	64	39	1	0	0	0	55.64	1.72	100	4	0	0	0	Butyricimonas_virosa	94.867	2.93
S1	metaSPAdes	bin.132	1854	248	57	0	0	0	0	0	0	0	2004303	969236	0	0	0	0	0	0	0	248	47555	2004303	9632	5863	61	126	0	k__Bacteria (UID203)	5449	104	58	76	13	15	0	0	0	41.55	24.14	100	11	0	0	0	Burkholderiales_(taxid	7.761	2
S1	metaSPAdes	bin.133	712	155	7	0	0	0	0	0	0	0	791864	100494	0	0	0	0	0	0	0	155	16456	791864	5122	3968	52	96	0	k__Bacteria (UID203)	5449	103	57	90	13	0	0	0	0	17.72	0	0	NA	0	0	0	Enterocloster_bolteae	7.112	0.79
S1	metaSPAdes	bin.134	901	21	17	6	3	0	0	0	0	0	969617	937496	657207	430473	0	0	0	0	0	21	175636	969617	96165	40327	4	8	0	o__Clostridiales (UID1212)	172	261	147	151	108	2	0	0	0	40.97	1.02	50	NA	0	0	0	Faecalibacterium_prausnitzii	87.086	0.97
S1	metaSPAdes	bin.135	2347	206	98	6	0	0	0	0	0	0	2738289	2106264	346585	0	0	0	0	0	0	206	68774	2738289	18476	10623	46	93	0	o__Clostridiales (UID1226)	155	278	158	66	212	0	0	0	0	90.27	0	0	12	0	0	0	Hungatella_hathewayi	11.422	2.74
S1	metaSPAdes	bin.136	480	4	4	3	3	1	0	0	0	0	562836	562836	543779	543779	298512	0	0	0	0	4	298512	562836	298512	138359	1	2	0	k__Bacteria (UID203)	5449	103	57	90	13	0	0	0	0	19.3	0	0	5	0	0	0	Bifidobacterium_adolescentis	100	0.56
S1	metaSPAdes	bin.137	2954	99	82	23	5	1	0	0	0	0	3742641	3643607	2079300	833016	279049	0	0	0	0	99	279049	3742641	57293	33782	20	42	0	o__Bacteroidales (UID2621)	198	427	260	58	362	7	0	0	0	89.95	1.19	28.57	21	0	0	0	Parabacteroides_johnsonii	98.915	3.74
S1	metaSPAdes	bin.138	1029	197	19	0	0	0	0	0	0	0	1107336	286209	0	0	0	0	0	0	0	197	26258	1107336	5845	4017	55	112	0	k__Bacteria (UID203)	5449	102	56	82	20	0	0	0	0	31.25	0	0	NA	0	0	0	Faecalibacterium_prausnitzii	96.624	1.11
S1	metaSPAdes	bin.139	521	101	9	0	0	0	0	0	0	0	560270	134144	0	0	0	0	0	0	0	101	26921	560270	6341	4074	29	56	0	k__Bacteria (UID203)	5449	102	56	93	9	0	0	0	0	16.07	0	0	NA	0	0	0	Faecalibacterium_prausnitzii	66.744	0.56
S1	metaSPAdes	bin.14	791	166	13	0	0	0	0	0	0	0	868782	185297	0	0	0	0	0	0	0	166	22027	868782	5633	3844	49	96	0	k__Bacteria (UID203)	5449	103	57	87	16	0	0	0	0	24.56	0	0	21	0	0	0	Selenomonas_sputigena	24.877	0.87
S1	metaSPAdes	bin.140	2095	35	33	19	11	1	0	0	0	0	2586778	2572347	2183295	1532283	270232	0	0	0	0	35	270232	2586778	106873	80731	9	16	0	p__Bacteroidetes (UID2605)	350	314	208	1	313	0	0	0	0	99.97	0	0	26	0	0	0	Alistipes_sp.	65.906	2.59
S1	metaSPAdes	bin.141	2205	30	28	20	13	0	0	0	0	0	2679131	2663747	2430796	1944866	0	0	0	0	0	30	218194	2679131	145900	90421	8	14	0	p__Bacteroidetes (UID2605)	350	314	208	6	308	0	0	0	0	98.53	0	0	24	0	0	1	Alistipes_sp.	100	2.68
S1	metaSPAdes	bin.142	2377	21	21	14	9	3	1	0	0	0	2841967	2841967	2612890	2262096	1307861	697064	0	0	0	21	697064	2841967	238389	124090	4	8	0	p__Bacteroidetes (UID2605)	350	314	208	1	313	0	0	0	0	99.97	0	0	24	0	0	0	Alistipes_indistinctus	100	2.84
S1	metaSPAdes	bin.143	1417	11	11	8	7	1	0	0	0	0	1642822	1642822	1580120	1515635	390834	0	0	0	0	11	390834	1642822	193419	181347	4	6	0	o__Clostridiales (UID1212)	172	263	149	19	244	0	0	0	0	89.46	0	0	32	0	0	1	Christensenella_sp.	97.353	1.64
S1	metaSPAdes	bin.144	310	5	4	3	1	0	0	0	0	0	359407	354939	335266	164589	0	0	0	0	0	5	164589	359407	90491	80186	2	3	0	k__Bacteria (UID203)	5449	103	57	81	22	0	0	0	0	33.33	0	0	13	0	0	0	Bifidobacterium_adolescentis	100	0.36
S1	metaSPAdes	bin.145	3287	71	65	30	9	0	0	0	0	0	3908302	3863177	2732510	1295212	0	0	0	0	0	71	222846	3908302	76575	47108	17	35	0	k__Bacteria (UID2569)	434	278	186	3	275	0	0	0	0	98.39	0	0	34	0	0	1	Odoribacter_splanchnicus	100	3.91
S1	metaSPAdes	bin.146	2454	81	46	21	5	0	0	0	0	0	2682626	2504498	1827138	648022	0	0	0	0	0	81	156271	2682626	67997	37768	14	26	0	f__Lachnospiraceae (UID1286)	57	420	207	78	331	11	0	0	0	91.72	3.14	9.09	11	0	0	0	uncultured_organism	26.268	2.68
S1	metaSPAdes	bin.147	1911	28	28	16	6	1	0	0	0	0	2210445	2210445	1802162	1104708	357902	0	0	0	0	28	357902	2210445	91072	52233	7	14	0	p__Bacteroidetes (UID2605)	350	314	208	5	307	2	0	0	0	97.6	0.96	0	28	0	0	0	uncultured_organism	38.644	2.21
S1	metaSPAdes	bin.148	2210	60	49	17	9	0	0	0	0	0	2522498	2468468	1729839	1166987	0	0	0	0	0	60	226069	2522498	84332	36560	11	21	0	f__Lachnospiraceae (UID1256)	33	333	171	2	331	0	0	0	0	98.83	0	0	23	0	0	0	uncultured_bacterium	20.548	2.52
S1	metaSPAdes	bin.149	2792	221	108	16	4	0	0	0	0	0	3880917	3250825	1280308	482448	0	0	0	0	0	221	143700	3880917	30145	14538	35	81	0	k__Bacteria (UID203)	5449	104	58	68	29	7	0	0	0	51.72	8.62	57.14	NA	0	0	0	Bacteroides_intestinalis	75.84	3.88
S1	metaSPAdes	bin.15	211	7	4	2	0	0	0	0	0	0	214932	197850	137733	0	0	0	0	0	0	7	69127	214932	68606	36433	2	3	0	k__Bacteria (UID203)	5449	102	56	100	2	0	0	0	0	1.79	0	0	3	0	0	0	Faecalibacterium_prausnitzii	65.396	0.21
S1	metaSPAdes	bin.150	1138	24	20	3	3	2	0	0	0	0	1197705	1161141	734051	734051	631766	0	0	0	0	24	376952	1197705	254814	37442	2	7	0	k__Bacteria (UID203)	5449	104	58	77	27	0	0	0	0	39.66	0	0	20	0	0	0	Ruminococcus_champanellensis	33.63	1.2
S1	metaSPAdes	bin.151	1176	21	18	11	4	1	0	0	0	0	1518962	1504524	1276485	771884	281780	0	0	0	0	21	281780	1518962	119013	58740	4	9	0	k__Bacteria (UID203)	5449	104	58	89	15	0	0	0	0	22.41	0	0	8	0	0	0	Sutterella_wadsworthensis	100	1.52
S1	metaSPAdes	bin.152	8885	481	283	56	15	0	0	0	0	0	11154704	10053929	4966479	2129447	0	0	0	0	0	481	221622	11154704	43728	20433	70	167	0	k__Bacteria (UID203)	5449	104	58	53	23	24	3	1	0	74.48	47.41	74.36	16	0	0	1	Bacteroides_nordii	42.291	11.15
S1	metaSPAdes	bin.153	790	12	11	8	1	0	0	0	0	0	842767	836899	757919	239319	0	0	0	0	0	12	239319	842767	96062	60974	3	6	0	k__Bacteria (UID203)	5449	104	58	81	23	0	0	0	0	33.62	0	0	25	0	0	0	Siphoviridae_sp.	54.14	0.84
S1	metaSPAdes	bin.154	646	5	5	4	1	1	1	0	0	0	820858	820858	782978	578106	578106	578106	0	0	0	5	578106	820858	578106	83155	1	2	0	f__Bifidobacteriaceae (UID1458)	77	464	220	299	165	0	0	0	0	38.18	0	0	26	0	0	0	Bifidobacterium_adolescentis	100	0.82
S1	metaSPAdes	bin.155	257	16	8	2	0	0	0	0	0	0	272506	224597	139099	0	0	0	0	0	0	16	78538	272506	60561	11032	2	7	0	root (UID1)	5656	56	24	56	0	0	0	0	0	0	0	0	NA	0	0	0	Flavonifractor_plautii	28.821	0.27
S1	metaSPAdes	bin.156	6609	541	292	29	3	0	0	0	0	0	9328267	7812637	2241753	445614	0	0	0	0	0	541	162298	9328267	26128	13104	97	222	0	k__Bacteria (UID203)	5449	104	58	70	16	11	7	0	0	52.59	38.79	75	2	0	0	0	Bacteroides_cellulosilyticus	51.662	9.33
S1	metaSPAdes	bin.157	181	6	4	2	0	0	0	0	0	0	202348	190500	132442	0	0	0	0	0	0	6	70827	202348	61615	37056	2	3	0	root (UID1)	5656	56	24	56	0	0	0	0	0	0	0	0	5	0	0	0	Sutterella_wadsworthensis	97.723	0.2
S1	metaSPAdes	bin.158	2093	106	75	13	0	0	0	0	0	0	2629163	2432384	903836	0	0	0	0	0	0	106	94036	2629163	37183	21711	24	46	0	k__Bacteria (UID203)	5449	104	58	73	31	0	0	0	0	47.76	0	0	2	0	0	0	Bacteroides_caccae	94.448	2.63
S1	metaSPAdes	bin.159	2244	199	106	7	0	0	0	0	0	0	2890187	2337278	454133	0	0	0	0	0	0	199	83529	2890187	19929	11707	41	91	0	k__Bacteria (UID203)	5449	104	58	55	49	0	0	0	0	74.14	0	0	8	0	0	0	Bacteroides_uniformis	98.1	2.89
S1	metaSPAdes	bin.16	263	11	5	2	0	0	0	0	0	0	248183	225987	130691	0	0	0	0	0	0	11	69831	248183	60860	33706	2	4	0	root (UID1)	5656	56	24	56	0	0	0	0	0	0	0	0	3	0	0	1	Siphoviridae_sp.	66.24	0.25
S1	metaSPAdes	bin.160	205	8	7	1	0	0	0	0	0	0	252527	242879	65191	0	0	0	0	0	0	8	65191	252527	41202	22776	3	5	0	root (UID1)	5656	56	24	56	0	0	0	0	0	0	0	0	NA	0	0	0	Bacteroides_stercoris	74.185	0.25
S1	metaSPAdes	bin.161	388	24	17	1	0	0	0	0	0	0	411634	377090	64926	0	0	0	0	0	0	24	64926	411634	24815	13209	6	12	0	root (UID1)	5656	56	24	56	0	0	0	0	0	0	0	0	2	0	0	0	Siphoviridae_sp.	32.113	0.41
S1	metaSPAdes	bin.162	1957	35	33	17	8	2	0	0	0	0	2440203	2422661	2024965	1318150	603354	0	0	0	0	35	349827	2440203	101995	72485	8	15	0	p__Bacteroidetes (UID2605)	350	314	208	59	254	1	0	0	0	87.87	0.48	0	27	0	0	0	Alistipes_onderdonkii	100	2.44
S1	metaSPAdes	bin.163	1925	49	41	17	4	0	0	0	0	0	2211440	2154077	1449874	591615	0	0	0	0	0	49	244796	2211440	65652	40520	11	22	0	o__Clostridiales (UID1212)	172	263	149	8	255	0	0	0	0	95.64	0	0	26	0	0	0	Lachnospiraceae_bacterium	22.022	2.21
S1	metaSPAdes	bin.164	901	17	15	10	4	0	0	0	0	0	1030636	1014370	905365	477864	0	0	0	0	0	17	155588	1030636	99683	59564	5	8	0	p__Proteobacteria (UID3887)	1487	256	161	86	170	0	0	0	0	59.01	0	0	21	0	0	0	Sutterella_wadsworthensis	100	1.03
S1	metaSPAdes	bin.165	5448	794	245	5	0	0	0	0	0	0	7513117	4813865	321250	0	0	0	0	0	0	794	76521	7513117	14367	6778	158	344	0	k__Bacteria (UID203)	5449	104	58	72	29	2	0	1	0	46.03	8.62	37.5	2	0	0	0	Parabacteroides_goldsteinii	69.768	7.51
S1	metaSPAdes	bin.166	3445	182	127	19	1	0	0	0	0	0	4280906	3956048	1335130	120957	0	0	0	0	0	182	120957	4280906	35427	20691	39	77	0	o__Bacteroidales (UID2621)	198	427	260	11	415	1	0	0	0	96.73	0.13	0	23	0	0	0	Parabacteroides_distasonis	100	4.28
S1	metaSPAdes	bin.167	384	12	11	3	1	0	0	0	0	0	441898	434639	208759	102827	0	0	0	0	0	12	102827	441898	48467	28315	4	7	0	k__Bacteria (UID203)	5449	104	58	90	14	0	0	0	0	22.41	0	0	17	0	0	0	Dialister_massiliensis	62.984	0.44
S1	metaSPAdes	bin.168	2199	52	46	21	4	0	0	0	0	0	2515073	2472656	1806255	551604	0	0	0	0	0	52	172634	2515073	78443	46577	13	23	0	o__Clostridiales (UID1212)	172	263	149	21	242	0	0	0	0	96.37	0	0	18	0	0	0	Lachnospira_eligens	40.033	2.52
S1	metaSPAdes	bin.169	645	151	4	0	0	0	0	0	0	0	661727	44036	0	0	0	0	0	0	0	151	12756	661727	4575	3265	51	94	0	k__Bacteria (UID203)	5449	103	57	67	36	0	0	0	0	49.6	0	0	3	0	0	0	Bacilli_bacterium	55.132	0.66
S1	metaSPAdes	bin.17	249	5	4	3	0	0	0	0	0	0	273410	267382	244885	0	0	0	0	0	0	5	99888	273410	85978	59019	2	3	0	root (UID1)	5656	56	24	56	0	0	0	0	0	0	0	0	3	0	0	0	Phascolarctobacterium_faecium	100	0.27
S1	metaSPAdes	bin.170	1762	107	59	4	0	0	0	0	0	0	1670493	1399340	233156	0	0	0	0	0	0	107	62860	1670493	22059	14034	23	47	0	g__Streptococcus (UID684)	26	668	229	35	629	4	0	0	0	96.85	0.86	0	28	0	0	0	Streptococcus_thermophilus	98.761	1.67
S1	metaSPAdes	bin.171	335	20	7	2	0	0	0	0	0	0	346849	283808	146522	0	0	0	0	0	0	20	90013	346849	36920	22774	3	6	0	k__Bacteria (UID203)	5449	104	58	97	7	0	0	0	0	10.34	0	0	6	0	0	0	uncultured_organism	29.919	0.35
S1	metaSPAdes	bin.18	257	3	3	3	1	0	0	0	0	0	275977	275977	275977	123587	0	0	0	0	0	3	123587	275977	83100	69290	2	3	0	root (UID1)	5656	56	24	56	0	0	0	0	0	0	0	0	2	0	0	0	Ruminococcus_bicirculans	100	0.28
S1	metaSPAdes	bin.19	3238	107	68	25	11	2	0	0	0	0	4167684	3937769	2820983	1848876	648805	0	0	0	0	107	378245	4167684	78424	41960	14	32	0	k__Bacteria (UID203)	5449	104	58	52	51	1	0	0	0	77.93	1.72	0	15	0	0	2	Bacteroides_salyersiae	27.387	4.17
S1	metaSPAdes	bin.2	3572	115	90	30	13	0	0	0	0	0	4709315	4564222	2920613	1732265	0	0	0	0	0	115	173804	4709315	69517	36833	21	45	0	k__Bacteria (UID203)	5449	104	58	54	46	4	0	0	0	75.34	6.9	75	8	0	0	0	Bacteroides_salyersiae	85.36	4.71
S1	metaSPAdes	bin.20	447	4	4	4	3	0	0	0	0	0	481833	481833	481833	430582	0	0	0	0	0	4	198548	481833	128789	103245	2	3	0	k__Bacteria (UID203)	5449	104	58	75	29	0	0	0	0	36.21	0	0	7	0	0	0	Myoviridae_sp.	62.634	0.48
S1	metaSPAdes	bin.21	385	5	5	3	2	0	0	0	0	0	371002	371002	309011	246539	0	0	0	0	0	5	141739	371002	104800	62472	2	3	0	k__Bacteria (UID203)	5449	104	58	96	8	0	0	0	0	10.34	0	0	2	0	0	0	Alistipes_onderdonkii	100	0.37
S1	metaSPAdes	bin.22	3140	260	137	15	0	0	0	0	0	0	4220347	3539743	888440	0	0	0	0	0	0	260	84589	4220347	26364	13162	50	106	0	k__Bacteria (UID203)	5449	104	58	70	22	12	0	0	0	53.45	20.69	75	5	0	0	0	Bacteroides_thetaiotaomicron	78.817	4.22
S1	metaSPAdes	bin.23	2115	92	75	10	3	0	0	0	0	0	2515630	2402046	914367	388282	0	0	0	0	0	92	153295	2515630	36585	20088	19	41	0	c__Deltaproteobacteria (UID3218)	61	284	169	1	282	1	0	0	0	99.41	0.59	0	21	0	0	0	Desulfovibrio_desulfuricans	60.732	2.52
S1	metaSPAdes	bin.24	312	11	11	1	1	0	0	0	0	0	338016	338016	122624	122624	0	0	0	0	0	11	122624	338016	49085	19927	2	5	0	k__Bacteria (UID203)	5449	104	58	79	25	0	0	0	0	34.48	0	0	NA	0	0	0	Dialister_hominis	54.76	0.34
S1	metaSPAdes	bin.25	2448	27	26	16	8	2	1	0	0	0	2704818	2697528	2391904	1777829	911013	655610	0	0	0	27	655610	2704818	158207	83972	5	11	0	o__Clostridiales (UID1212)	172	263	149	6	257	0	0	0	0	96.64	0	0	32	0	0	0	Wujia_chipingensis	100	2.7
S1	metaSPAdes	bin.26	1246	329	7	0	0	0	0	0	0	0	1448913	82387	0	0	0	0	0	0	0	329	13162	1448913	4441	3444	114	206	0	k__Bacteria (UID203)	5449	103	57	87	16	0	0	0	0	23.39	0	0	NA	0	0	0	Roseburia_sp.	81.167	1.45
S1	metaSPAdes	bin.27	1523	179	62	0	0	0	0	0	0	0	1757863	1127134	0	0	0	0	0	0	0	179	31857	1757863	13794	7532	41	85	0	p__Actinobacteria (UID2112)	31	211	124	25	185	1	0	0	0	91.09	0.81	0	12	0	0	0	Collinsella_aerofaciens	100	1.76
S1	metaSPAdes	bin.28	2099	117	77	12	1	0	0	0	0	0	2702089	2463108	840103	100372	0	0	0	0	0	117	100372	2702089	34834	21816	25	49	0	k__Bacteria (UID203)	5449	104	58	70	34	0	0	0	0	52.74	0	0	NA	0	0	0	Bacteroides_stercoris	85.815	2.7
S1	metaSPAdes	bin.29	2416	25	24	16	10	5	0	0	0	0	3045893	3040141	2777702	2378039	1647633	0	0	0	0	25	423218	3045893	253291	113086	5	10	0	o__Bacteroidales (UID2617)	213	406	265	2	404	0	0	0	0	99.25	0	0	36	0	0	0	Barnesiella_viscericola	31.293	3.05
S1	metaSPAdes	bin.3	261	4	4	2	1	0	0	0	0	0	296937	296937	218019	136617	0	0	0	0	0	4	136617	296937	81402	41677	2	3	0	root (UID1)	5656	56	24	56	0	0	0	0	0	0	0	0	5	0	0	0	Faecalibacterium_sp.	46.009	0.3
S1	metaSPAdes	bin.30	1352	284	12	0	0	0	0	0	0	0	1402456	138619	0	0	0	0	0	0	0	284	14472	1402456	5187	3892	95	174	0	k__Bacteria (UID203)	5449	98	58	60	36	2	0	0	0	51.72	3.45	0	NA	0	0	0	Oscillospiraceae_bacterium	42.697	1.4
S1	metaSPAdes	bin.31	3051	154	100	15	0	0	0	0	0	0	3191487	2871554	978273	0	0	0	0	0	0	154	97344	3191487	31623	17090	31	65	0	o__Clostridiales (UID1212)	172	257	149	33	222	2	0	0	0	90.96	0.81	0	15	0	0	0	Flavonifractor_plautii	97.854	3.19
S1	metaSPAdes	bin.32	4874	470	191	16	0	0	0	0	0	0	6223203	4798425	1029357	0	0	0	0	0	0	470	96532	6223203	22722	10695	76	179	0	k__Bacteria (UID203)	5449	104	58	50	52	2	0	0	0	76.03	3.45	50	3	0	0	0	Odoribacteraceae_bacterium	35.872	6.22
S1	metaSPAdes	bin.33	664	57	13	2	1	0	0	0	0	0	623094	417947	195976	118522	0	0	0	0	0	57	118522	623094	21327	7479	6	19	0	root (UID1)	5656	56	24	56	0	0	0	0	0	0	0	0	NA	0	0	0	Siphoviridae_sp.	26.701	0.62
S1	metaSPAdes	bin.34	2295	63	44	15	6	1	0	0	0	0	2559557	2468697	1715267	1038824	366437	0	0	0	0	63	366437	2559557	84860	40777	9	20	0	k__Bacteria (UID203)	5449	103	57	49	53	1	0	0	0	82.46	1.75	0	24	0	0	0	Anaerostipes_hadrus	17.632	2.56
S1	metaSPAdes	bin.35	1053	230	12	0	0	0	0	0	0	0	1109277	141918	0	0	0	0	0	0	0	230	13452	1109277	4868	3726	75	140	0	o__Clostridiales (UID1212)	172	257	149	162	92	3	0	0	0	44.09	1.01	0	NA	0	0	0	Oscillospiraceae_bacterium	31.947	1.11
S1	metaSPAdes	bin.36	1908	249	81	0	0	0	0	0	0	0	2251490	1311398	0	0	0	0	0	0	0	249	42888	2251490	11196	7101	64	126	0	k__Bacteria (UID203)	5449	103	57	52	50	1	0	0	0	76.9	1.75	0	9	0	0	0	Roseburia_hominis	8.154	2.25
S1	metaSPAdes	bin.37	1670	24	20	12	5	1	0	0	0	0	1787212	1762510	1531727	1054214	335744	0	0	0	0	24	335744	1787212	160460	64816	4	9	0	o__Selenomonadales (UID1024)	64	334	167	52	278	4	0	0	0	79.02	1.5	0	28	0	0	0	Phascolarctobacterium_faecium	97.61	1.79
S1	metaSPAdes	bin.38	1871	182	66	1	1	0	0	0	0	0	2083964	1466130	120998	120998	0	0	0	0	0	182	120998	2083964	16897	8341	35	77	0	f__Lachnospiraceae (UID1256)	33	333	171	13	320	0	0	0	0	92.79	0	0	7	0	0	0	Dorea_longicatena	92.311	2.08
S1	metaSPAdes	bin.39	1324	152	48	0	0	0	0	0	0	0	1529548	947300	0	0	0	0	0	0	0	152	45793	1529548	14572	7476	33	72	0	k__Bacteria (UID203)	5449	104	58	97	6	1	0	0	0	12.07	1.72	100	3	0	0	0	Podoviridae_sp.	11.435	1.53
S1	metaSPAdes	bin.4	1637	21	11	8	6	2	0	0	0	0	1629676	1581075	1495289	1337608	651773	0	0	0	0	21	399072	1629676	231792	123640	3	6	0	o__Clostridiales (UID1212)	172	263	149	50	212	1	0	0	0	74.88	0.67	0	30	0	0	2	uncultured_Clostridia	81.949	1.63
S1	metaSPAdes	bin.40	2030	111	81	11	3	0	0	0	0	0	2771487	2611834	835951	332466	0	0	0	0	0	111	122865	2771487	41874	21566	23	46	0	k__Bacteria (UID203)	5449	103	58	71	29	3	0	0	0	44.31	2.59	66.67	3	0	0	1	Bacteroides_zhangwenhongii	73.406	2.77
S1	metaSPAdes	bin.41	1327	159	53	0	0	0	0	0	0	0	1521834	914223	0	0	0	0	0	0	0	159	46994	1521834	12176	7522	39	79	0	o__Clostridiales (UID1212)	172	263	149	94	169	0	0	0	0	73.89	0	0	6	0	0	1	Ruminococcus_champanellensis	26.526	1.52
S1	metaSPAdes	bin.42	1468	218	49	0	0	0	0	0	0	0	1626469	698711	0	0	0	0	0	0	0	218	34033	1626469	8902	5649	62	119	0	o__Clostridiales (UID1212)	172	263	149	76	185	2	0	0	0	77.47	1.34	0	15	0	0	1	uncultured_organism	17.701	1.63
S1	metaSPAdes	bin.43	338	9	9	2	0	0	0	0	0	0	366556	366556	134947	0	0	0	0	0	0	9	75340	366556	44984	31993	4	6	0	root (UID1)	5656	56	24	55	1	0	0	0	0	4.17	0	0	3	0	0	0	Phascolarctobacterium_faecium	79.447	0.37
S1	metaSPAdes	bin.44	1125	161	33	0	0	0	0	0	0	0	1116095	508153	0	0	0	0	0	0	0	161	46591	1116095	8894	4716	39	82	0	f__Lachnospiraceae (UID1286)	57	420	207	367	45	8	0	0	0	7.48	1.01	12.5	2	0	0	0	Lachnospiraceae_bacterium	9.987	1.12
S1	metaSPAdes	bin.45	2361	366	89	1	0	0	0	0	0	0	2953277	1450050	51142	0	0	0	0	0	0	366	51142	2953277	9691	5977	92	187	0	k__Bacteria (UID2569)	434	278	186	80	196	2	0	0	0	83.37	1.08	50	4	0	0	0	Odoribacter_splanchnicus	37.228	2.95
S1	metaSPAdes	bin.46	1369	318	7	0	0	0	0	0	0	0	1467511	99712	0	0	0	0	0	0	0	318	32327	1467511	4800	3540	107	196	0	k__Bacteria (UID203)	5449	102	56	78	24	0	0	0	0	35.71	0	0	NA	0	0	0	Ruthenibacterium_lactatiformans	91.693	1.47
S1	metaSPAdes	bin.47	1138	203	21	0	0	0	0	0	0	0	1220771	301402	0	0	0	0	0	0	0	203	27187	1220771	6689	4447	60	115	0	o__Clostridiales (UID1212)	172	263	149	89	174	0	0	0	0	67.23	0	0	NA	0	0	0	Dysosmobacter_sp.	49.103	1.22
S1	metaSPAdes	bin.48	3457	131	84	19	6	1	0	0	0	0	3775442	3499335	2011730	1112688	373589	0	0	0	0	131	373589	3775442	57573	22857	17	44	0	f__Lachnospiraceae (UID1286)	57	420	207	3	398	19	0	0	0	99.32	2.9	10.53	28	0	0	0	Roseburia_intestinalis	22.842	3.78
S1	metaSPAdes	bin.49	2235	531	13	0	0	0	0	0	0	0	2320293	172899	0	0	0	0	0	0	0	531	32076	2320293	4510	3296	176	326	0	k__Bacteria (UID2372)	131	177	106	114	62	1	0	0	0	39.98	0.94	0	6	0	0	0	Faecalibacillus_intestinalis	23.046	2.32
S1	metaSPAdes	bin.5	509	27	19	4	0	0	0	0	0	0	598508	546967	242980	0	0	0	0	0	0	27	73273	598508	31831	17203	6	13	0	k__Bacteria (UID203)	5449	103	57	92	11	0	0	0	0	9.57	0	0	NA	0	0	0	Coprococcus_comes	14.872	0.6
S1	metaSPAdes	bin.50	746	114	22	0	0	0	0	0	0	0	814194	303778	0	0	0	0	0	0	0	114	21826	814194	7774	5513	34	65	0	k__Bacteria (UID203)	5449	104	58	88	16	0	0	0	0	24.14	0	0	NA	0	0	2	cellular_organisms	13.351	0.81
S1	metaSPAdes	bin.51	1841	154	68	2	0	0	0	0	0	0	1870851	1372785	127449	0	0	0	0	0	0	154	64740	1870851	17441	9568	36	72	0	o__Clostridiales (UID1212)	172	263	149	51	210	2	0	0	0	87.92	0.73	0	19	0	0	0	uncultured_bacterium	7.284	1.87
S1	metaSPAdes	bin.52	1705	186	69	1	0	0	0	0	0	0	2007486	1319532	73135	0	0	0	0	0	0	186	73135	2007486	14431	7930	43	91	0	o__Clostridiales (UID1212)	172	261	147	60	200	1	0	0	0	82.99	0.68	0	7	0	0	0	Faecalibacterium_prausnitzii	26.212	2.01
S1	metaSPAdes	bin.53	2733	347	107	4	0	0	0	0	0	0	3285875	2029670	239882	0	0	0	0	0	0	347	87514	3285875	12907	7029	73	159	0	o__Clostridiales (UID1226)	155	278	158	73	205	0	0	0	0	83.45	0	0	12	0	0	0	Lachnospiraceae_(taxid	7.744	3.29
S1	metaSPAdes	bin.54	1194	191	42	0	0	0	0	0	0	0	1422954	667183	0	0	0	0	0	0	0	191	32639	1422954	9003	5072	47	97	0	k__Bacteria (UID203)	5449	103	57	74	29	0	0	0	0	43.86	0	0	4	0	0	0	butyrate-producing_bacterium	99.332	1.42
S1	metaSPAdes	bin.55	3564	98	82	32	8	0	0	0	0	0	4517238	4431641	2991584	1289975	0	0	0	0	0	98	241970	4517238	69537	42920	20	41	0	k__Bacteria (UID2982)	88	230	148	9	213	8	0	0	0	94.59	2.23	25	31	0	0	0	Victivallales_bacterium	98.863	4.52
S1	metaSPAdes	bin.56	3133	308	152	3	0	0	0	0	0	0	4017885	3106256	162350	0	0	0	0	0	0	308	57373	4017885	17868	11108	72	144	0	k__Bacteria (UID203)	5449	104	58	73	26	3	2	0	0	48.28	12.07	66.67	2	0	0	0	Parabacteroides_johnsonii	39.304	4.02
S1	metaSPAdes	bin.57	411	127	2	0	0	0	0	0	0	0	483679	23141	0	0	0	0	0	0	0	127	11963	483679	3591	3045	46	83	0	k__Bacteria (UID203)	5449	100	55	87	13	0	0	0	0	20.91	0	0	NA	0	0	0	uncultured_Clostridia	86.166	0.48
S1	metaSPAdes	bin.58	1544	149	68	2	0	0	0	0	0	0	1839186	1349522	134499	0	0	0	0	0	0	149	67907	1839186	15784	9564	35	72	0	o__Clostridiales (UID1212)	172	263	149	76	187	0	0	0	0	78.19	0	0	20	0	0	1	uncultured_organism	36.855	1.84
S1	metaSPAdes	bin.59	332	4	4	3	1	0	0	0	0	0	377264	377264	347414	194366	0	0	0	0	0	4	194366	377264	194366	69646	1	3	0	k__Bacteria (UID203)	5449	103	57	99	4	0	0	0	0	7.02	0	0	5	0	0	0	Clostridiales_bacterium	51.52	0.38
S1	metaSPAdes	bin.6	409	65	12	0	0	0	0	0	0	0	452549	160747	0	0	0	0	0	0	0	65	23262	452549	7502	5489	20	38	0	root (UID1)	5656	56	24	54	2	0	0	0	0	8.33	0	0	4	0	0	0	Faecalibacterium_prausnitzii	96.352	0.45
S1	metaSPAdes	bin.60	871	185	13	0	0	0	0	0	0	0	928351	172436	0	0	0	0	0	0	0	185	21200	928351	5373	3701	57	109	0	k__Bacteria (UID203)	5449	104	58	87	17	0	0	0	0	27.07	0	0	2	0	0	0	Oscillospiraceae_bacterium	8.195	0.93
S1	metaSPAdes	bin.61	2925	552	92	0	0	0	0	0	0	0	3700310	1379329	0	0	0	0	0	0	0	552	35223	3700310	7783	5056	146	294	0	k__Bacteria (UID2982)	88	230	148	53	174	2	1	0	0	72.88	2.03	0	5	0	0	0	Victivallales_bacterium	44.833	3.7
S1	metaSPAdes	bin.62	288	29	14	0	0	0	0	0	0	0	319697	232613	0	0	0	0	0	0	0	29	31933	319697	15087	9024	8	15	0	root (UID1)	5656	56	24	56	0	0	0	0	0	0	0	0	NA	0	0	0	Siphoviridae_sp.	20.549	0.32
S1	metaSPAdes	bin.63	570	21	18	6	0	0	0	0	0	0	700222	683556	391200	0	0	0	0	0	0	21	76830	700222	54167	30968	6	10	0	o__Clostridiales (UID1226)	155	278	158	173	104	1	0	0	0	33.23	0.02	100	3	0	0	0	uncultured_organism	18.01	0.7
S1	metaSPAdes	bin.64	735	99	23	0	0	0	0	0	0	0	779817	374719	0	0	0	0	0	0	0	99	30513	779817	9783	6150	25	51	0	o__Clostridiales (UID1212)	172	263	149	131	132	0	0	0	0	52.35	0	0	2	0	0	0	Ruminococcaceae_bacterium	8.485	0.78
S1	metaSPAdes	bin.65	1952	215	70	1	0	0	0	0	0	0	2160677	1324231	51441	0	0	0	0	0	0	215	51441	2160677	13394	7584	49	105	0	o__Clostridiales (UID1212)	172	263	149	44	208	11	0	0	0	84.97	4.4	36.36	6	0	0	2	Oscillospiraceae_bacterium	10.348	2.16
S1	metaSPAdes	bin.66	2401	44	40	21	8	1	0	0	0	0	2620397	2594327	2058156	1146947	273781	0	0	0	0	44	273781	2620397	87498	51886	10	20	0	o__Clostridiales (UID1212)	172	263	149	16	246	1	0	0	0	98.39	0.67	100	13	0	0	0	[Eubacterium]_eligens	54.551	2.62
S1	metaSPAdes	bin.67	1907	101	70	6	0	0	0	0	0	0	2258058	2070641	373192	0	0	0	0	0	0	101	78727	2258058	34974	19562	24	45	0	o__Clostridiales (UID1226)	155	278	158	19	258	1	0	0	0	95.24	0.16	100	17	0	0	0	[Clostridium]_symbiosum	45.292	2.26
S1	metaSPAdes	bin.68	1214	27	22	9	3	1	0	0	0	0	1376145	1348546	999482	560368	340642	0	0	0	0	27	340642	1376145	85070	44550	5	10	0	o__Clostridiales (UID1212)	172	261	147	143	118	0	0	0	0	43.73	0	0	16	0	0	0	Faecalibacterium_prausnitzii	71.506	1.38
S1	metaSPAdes	bin.69	212	36	4	0	0	0	0	0	0	0	221162	60811	0	0	0	0	0	0	0	36	19469	221162	6158	4677	11	22	0	k__Bacteria (UID203)	5449	98	58	88	10	0	0	0	0	13.79	0	0	NA	0	0	0	Oscillospiraceae_bacterium	32.476	0.22
S1	metaSPAdes	bin.7	996	192	22	0	0	0	0	0	0	0	1102426	303335	0	0	0	0	0	0	0	192	25086	1102426	6274	4258	54	108	0	o__Clostridiales (UID1212)	172	263	149	132	130	1	0	0	0	57.67	0.67	0	2	0	0	1	uncultured_bacterium	26.058	1.1
S1	metaSPAdes	bin.70	2238	114	64	11	5	0	0	0	0	0	2541822	2269154	1036621	593347	0	0	0	0	0	114	174011	2541822	39582	18985	17	40	0	f__Lachnospiraceae (UID1286)	57	420	207	74	340	5	1	0	0	87.95	2.42	25	21	0	0	0	Simiaoa_sunii	99.524	2.54
S1	metaSPAdes	bin.71	714	25	21	5	1	0	0	0	0	0	793103	766510	366346	105867	0	0	0	0	0	25	105867	793103	46477	25783	6	12	0	o__Clostridiales (UID1212)	172	263	149	130	133	0	0	0	0	42.95	0	0	7	0	0	1	Vescimonas_coprocola	16.659	0.79
S1	metaSPAdes	bin.72	936	33	26	9	1	0	0	0	0	0	1106468	1059646	649909	127683	0	0	0	0	0	33	127683	1106468	54410	27802	8	15	0	k__Bacteria (UID203)	5449	103	57	68	35	0	0	0	0	54.39	0	0	6	0	0	0	Blautia_obeum	29.815	1.11
S1	metaSPAdes	bin.73	278	46	3	0	0	0	0	0	0	0	285736	34410	0	0	0	0	0	0	0	46	11698	285736	6961	4734	16	28	0	root (UID1)	5656	56	24	55	1	0	0	0	0	4.17	0	0	2	0	0	0	cellular_organisms	14.671	0.29
S1	metaSPAdes	bin.74	257	4	4	2	2	0	0	0	0	0	349605	349605	283265	283265	0	0	0	0	0	4	167565	349605	115700	115700	2	2	0	k__Bacteria (UID203)	5449	103	57	88	15	0	0	0	0	7.02	0	0	4	0	0	1	Bifidobacterium_adolescentis	100	0.35
S1	metaSPAdes	bin.75	1309	61	44	10	0	0	0	0	0	0	1616759	1509765	609684	0	0	0	0	0	0	61	80218	1616759	44782	28844	15	26	0	o__Clostridiales (UID1212)	172	263	149	27	235	1	0	0	0	87.13	0.02	0	12	1	0	0	Faecalibacterium_(taxid	8.652	1.62
S1	metaSPAdes	bin.76	230	23	7	0	0	0	0	0	0	0	226315	147505	0	0	0	0	0	0	0	23	31925	226315	15622	7025	5	10	0	root (UID1)	5656	56	24	56	0	0	0	0	0	0	0	0	3	0	0	0	Siphoviridae_sp.	19.286	0.23
S1	metaSPAdes	bin.77	1294	7	7	5	4	3	0	0	0	0	1436629	1436629	1402505	1328864	1149171	0	0	0	0	7	421492	1436629	380011	347668	2	3	0	o__Clostridiales (UID1212)	172	263	149	82	181	0	0	0	0	67.11	0	0	34	0	0	1	Anaerotruncus_sp.	43.445	1.44
S1	metaSPAdes	bin.78	2785	124	81	21	4	0	0	0	0	0	3379825	3118899	1728962	517375	0	0	0	0	0	124	140100	3379825	51706	24819	21	45	0	k__Bacteria (UID203)	5449	104	58	56	45	3	0	0	0	73.28	5.17	100	13	0	0	0	Bacteroides_stercoris	90.079	3.38
S1	metaSPAdes	bin.79	1172	234	20	0	0	0	0	0	0	0	1301112	251870	0	0	0	0	0	0	0	234	18763	1301112	6544	4185	72	137	0	o__Clostridiales (UID1212)	172	263	149	130	131	2	0	0	0	55.78	1.34	0	2	0	0	0	Faecalibacterium_prausnitzii	8.764	1.3
S1	metaSPAdes	bin.8	876	215	1	0	0	0	0	0	0	0	869951	10163	0	0	0	0	0	0	0	215	10163	869951	4074	3226	80	140	0	k__Bacteria (UID203)	5449	104	58	92	12	0	0	0	0	18.97	0	0	NA	0	0	0	Oscillibacter_sp.	46.4	0.87
S1	metaSPAdes	bin.80	2332	96	67	14	3	0	0	0	0	0	2773991	2597517	1174021	409211	0	0	0	0	0	96	165954	2773991	43187	27274	19	39	0	o__Clostridiales (UID1120)	304	250	143	10	237	3	0	0	0	95.1	1.17	0	33	0	0	1	Siphoviridae_sp.	43.058	2.77
S1	metaSPAdes	bin.81	6459	434	254	27	5	0	0	0	0	0	7947348	6885294	2058532	629074	0	0	0	0	0	434	151907	7947348	27119	14832	82	179	0	o__Bacteroidales (UID2621)	198	427	260	66	221	93	39	5	3	93.07	57.33	22.22	27	0	0	0	Bacteroides_zhangwenhongii	17.362	7.95
S1	metaSPAdes	bin.82	1788	214	57	0	0	0	0	0	0	0	1915006	1015689	0	0	0	0	0	0	0	214	39943	1915006	10694	6793	52	108	0	o__Clostridiales (UID1212)	172	263	149	72	184	7	0	0	0	83.84	3.02	28.57	18	0	0	2	Faecalibacterium_prausnitzii	14.034	1.92
S1	metaSPAdes	bin.83	1559	18	13	7	5	2	0	0	0	0	1619841	1596307	1435941	1294672	833346	0	0	0	0	18	465361	1619841	367985	111476	2	5	0	o__Clostridiales (UID1212)	172	263	149	50	210	3	0	0	0	75.33	0.67	0	29	0	0	2	uncultured_Clostridia	99.284	1.62
S1	metaSPAdes	bin.84	1392	237	33	0	0	0	0	0	0	0	1543892	509579	0	0	0	0	0	0	0	237	43436	1543892	7609	4813	65	128	0	k__Bacteria (UID203)	5449	102	56	75	25	2	0	0	0	44.64	1.79	100	10	0	0	0	Faecalibacterium_prausnitzii	67.421	1.54
S1	metaSPAdes	bin.85	1301	189	36	1	0	0	0	0	0	0	1403949	658131	81669	0	0	0	0	0	0	189	81669	1403949	9450	5273	41	92	0	o__Clostridiales (UID1212)	172	263	149	106	157	0	0	0	0	67.48	0	0	12	0	0	0	Siphoviridae_sp.	9.167	1.4
S1	metaSPAdes	bin.86	1988	43	38	14	6	1	0	0	0	0	2238440	2203029	1584912	1040386	382944	0	0	0	0	43	382944	2238440	90362	42505	7	17	0	o__Clostridiales (UID1212)	172	260	146	37	223	0	0	0	0	83.56	0	0	17	0	0	0	Ruminococcus_bicirculans	98.196	2.24
S1	metaSPAdes	bin.87	1007	55	35	2	1	0	0	0	0	0	1115460	984970	180124	114761	0	0	0	0	0	55	114761	1115460	28979	17303	12	24	0	p__Firmicutes (UID1022)	100	295	158	173	122	0	0	0	0	27.85	0	0	24	0	0	0	Dialister_massiliensis	57.594	1.12
S1	metaSPAdes	bin.88	265	5	4	2	1	0	0	0	0	0	252006	244308	172695	108176	0	0	0	0	0	5	108176	252006	64519	39021	2	3	0	k__Bacteria (UID203)	5449	103	57	98	5	0	0	0	0	5.26	0	0	NA	0	0	0	Ruminococcus_bicirculans	100	0.25
S1	metaSPAdes	bin.89	993	174	28	0	0	0	0	0	0	0	1150458	409121	0	0	0	0	0	0	0	174	21676	1150458	7519	4735	48	96	0	root (UID1)	5656	56	24	54	2	0	0	0	0	8.33	0	0	NA	0	0	0	Lachnospiraceae_bacterium	95.696	1.15
S1	metaSPAdes	bin.9	246	70	1	0	0	0	0	0	0	0	283158	11844	0	0	0	0	0	0	0	70	11844	283158	4249	3134	26	45	0	k__Bacteria (UID203)	5449	103	57	96	7	0	0	0	0	12.28	0	0	NA	0	0	0	Blautia_obeum	84.394	0.28
S1	metaSPAdes	bin.90	1722	225	55	0	0	0	0	0	0	0	1916893	955575	0	0	0	0	0	0	0	225	46771	1916893	9878	6562	56	115	0	c__Clostridia (UID1118)	387	223	124	12	209	2	0	0	0	92.88	1.08	50	9	0	0	0	Oscillospiraceae_bacterium	14.154	1.92
S1	metaSPAdes	bin.91	4015	291	159	14	1	0	0	0	0	0	4983237	4204197	955412	107989	0	0	0	0	0	291	107989	4983237	27608	14652	59	122	0	k__Bacteria (UID203)	5449	104	58	48	14	41	1	0	0	82.24	62.41	54.55	10	0	0	0	Alistipes_finegoldii	51.288	4.98
S1	metaSPAdes	bin.92	917	172	25	0	0	0	0	0	0	0	1049442	339806	0	0	0	0	0	0	0	172	19080	1049442	7143	4200	48	96	0	k__Bacteria (UID203)	5449	102	56	70	32	0	0	0	0	43.67	0	0	10	0	0	1	Faecalibacterium_prausnitzii	62.787	1.05
S1	metaSPAdes	bin.93	1636	294	42	0	0	0	0	0	0	0	1869375	612571	0	0	0	0	0	0	0	294	38706	1869375	7253	4699	81	163	0	o__Clostridiales (UID1212)	172	263	149	88	172	3	0	0	0	75.67	1.4	33.33	15	0	0	0	Siphoviridae_sp.	16.886	1.87
S1	metaSPAdes	bin.94	687	117	16	0	0	0	0	0	0	0	773619	232098	0	0	0	0	0	0	0	117	29292	773619	7553	5137	35	66	0	k__Bacteria (UID203)	5449	102	56	90	12	0	0	0	0	19.64	0	0	6	0	0	0	Faecalibacterium_prausnitzii	93.856	0.77
S1	metaSPAdes	bin.95	2231	254	88	0	0	0	0	0	0	0	2550547	1579015	0	0	0	0	0	0	0	254	36361	2550547	13190	7571	62	127	0	f__Lachnospiraceae (UID1286)	57	420	207	95	321	4	0	0	0	85.89	1.21	25	2	0	0	0	Roseburia_hominis	96.891	2.55
S1	metaSPAdes	bin.96	1151	146	38	0	0	0	0	0	0	0	1249489	652267	0	0	0	0	0	0	0	146	34720	1249489	10753	6749	36	73	0	k__Bacteria (UID203)	5449	104	58	98	6	0	0	0	0	3.26	0	0	NA	0	0	0	Phocaeicola_vulgatus	24.486	1.25
S1	metaSPAdes	bin.97	1419	278	23	0	0	0	0	0	0	0	1617348	318509	0	0	0	0	0	0	0	278	32572	1617348	6426	4219	85	162	0	o__Clostridiales (UID1226)	155	278	158	150	127	1	0	0	0	54.7	0.06	0	6	0	0	0	butyrate-producing_bacterium	26.327	1.62
S1	metaSPAdes	bin.98	1319	199	33	0	0	0	0	0	0	0	1371722	476809	0	0	0	0	0	0	0	199	32201	1371722	7810	5216	57	111	0	c__Clostridia (UID1118)	387	223	124	113	109	1	0	0	0	54.55	0.4	100	4	0	0	0	Bacteria_(taxid	8.484	1.37
S1	metaSPAdes	bin.99	909	184	14	0	0	0	0	0	0	0	988353	201894	0	0	0	0	0	0	0	184	24475	988353	5843	4007	56	108	0	k__Bacteria (UID203)	5449	102	56	83	19	0	0	0	0	30.36	0	0	NA	0	0	0	Faecalibacterium_prausnitzii	82.831	0.99
S1	metaSPAdes	bin.unbinned	138333	60913	1122	53	6	0	0	0	0	0	140034640	24005549	3869070	726529	0	0	0	0	0	60913	187031	140034640	2323	1527	13665	32397	0	root (UID1)	5656	56	24	0	0	0	0	0	56	100	3666.85	4.34	589	24	58	23	cellular_organisms	6.41	140.03
S1	Pangaea	bin.1	1947	1	1	1	1	1	1	1	1	0	2137662	2137662	2137662	2137662	2137662	2137662	2137662	2137662	0	1	2137662	2137662	2137662	2137662	1	1	0	o__Clostridiales (UID1212)	172	263	149	4	259	0	0	0	0	97.32	0	0	52	2	2	3	Myoviridae_sp.	100	2.14
S1	Pangaea	bin.10	266	1	1	1	1	1	0	0	0	0	285081	285081	285081	285081	285081	0	0	0	0	1	285081	285081	285081	285081	1	1	0	root (UID1)	5656	56	24	56	0	0	0	0	0	0	0	0	NA	0	0	0	Faecalibacterium_prausnitzii	100	0.29
S1	Pangaea	bin.100	1546	4	1	1	1	1	1	1	0	0	1706084	1687104	1687104	1687104	1687104	1687104	1687104	0	0	4	1687104	1706084	1687104	1687104	1	1	0	f__Lachnospiraceae (UID1256)	33	333	171	86	247	0	0	0	0	70.18	0	0	22	2	2	2	Siphoviridae_sp.	98.888	1.71
S1	Pangaea	bin.101	228	16	7	1	0	0	0	0	0	0	222448	178694	62662	0	0	0	0	0	0	16	62662	222448	21953	14792	3	6	0	root (UID1)	5656	56	24	56	0	0	0	0	0	0	0	0	2	0	0	0	Siphoviridae_sp.	28.169	0.22
S1	Pangaea	bin.102	10982	148	93	44	29	13	7	2	0	0	13209420	12925340	11868087	10767483	8022843	5803420	2803191	0	0	148	1678822	13209420	419416	156617	9	23	0	root (UID1)	5656	56	24	0	0	10	44	2	0	100	178.24	59.74	143	12	9	11	Bacteroides_zhangwenhongii	42.441	13.21
S1	Pangaea	bin.103	245	67	2	0	0	0	0	0	0	0	283620	34797	0	0	0	0	0	0	0	67	18718	283620	4026	3251	22	42	0	root (UID1)	5656	56	24	55	1	0	0	0	0	4.17	0	0	NA	0	0	0	Lachnospiraceae_(taxid	13.157	0.28
S1	Pangaea	bin.104	223	41	5	0	0	0	0	0	0	0	236377	69504	0	0	0	0	0	0	0	41	16455	236377	6941	3953	12	22	0	root (UID1)	5656	56	24	55	1	0	0	0	0	4.17	0	0	NA	0	0	0	butyrate-producing_bacterium	11.671	0.24
S1	Pangaea	bin.105	1089	203	23	0	0	0	0	0	0	0	1190391	326063	0	0	0	0	0	0	0	203	25085	1190391	6496	4316	57	113	0	o__Clostridiales (UID1212)	172	263	149	97	164	2	0	0	0	62.49	1.34	50	4	0	0	1	uncultured_bacterium	26.675	1.19
S1	Pangaea	bin.106	1298	325	14	0	0	0	0	0	0	0	1528977	196324	0	0	0	0	0	0	0	325	27947	1528977	4822	3476	101	196	0	k__Bacteria (UID203)	5449	103	57	88	15	0	0	0	0	22.81	0	0	NA	0	0	0	Roseburia_sp.	80.248	1.53
S1	Pangaea	bin.107	2285	324	89	1	0	0	0	0	0	0	2867332	1600386	51141	0	0	0	0	0	0	324	51141	2867332	11167	6429	74	156	0	k__Bacteria (UID2569)	434	278	186	76	201	1	0	0	0	84.07	0.54	0	11	1	0	0	Odoribacter_splanchnicus	40.582	2.87
S1	Pangaea	bin.108	2835	314	100	7	0	0	0	0	0	0	3328451	2222527	494272	0	0	0	0	0	0	314	94584	3328451	15735	7690	56	132	0	k__Bacteria (UID203)	5449	103	57	56	47	0	0	0	0	71.93	0	0	13	0	0	0	Siphoviridae_sp.	8.392	3.33
S1	Pangaea	bin.109	3248	29	21	18	14	6	1	0	0	0	3895091	3853859	3736708	3441929	2320519	603350	0	0	0	29	603350	3895091	304182	148689	5	10	5.13	k__Bacteria (UID203)	5449	104	58	7	45	50	2	0	0	87.93	48.22	69.64	61	3	3	3	Alistipes_finegoldii	69.438	3.9
S1	Pangaea	bin.11	2294	2	2	2	2	2	1	1	1	0	2492668	2492668	2492668	2492668	2492668	2226114	2226114	2226114	0	2	2226114	2492668	2226114	2226114	1	1	0	o__Selenomonadales (UID1024)	64	334	167	1	329	4	0	0	0	99.98	1.5	0	56	5	5	5	Phascolarctobacterium_faecium	100	2.49
S1	Pangaea	bin.110	2254	6	5	5	5	3	2	0	0	0	2340875	2338369	2338369	2338369	2023204	1714062	0	0	0	6	932556	2340875	781506	309142	2	3	4.27	o__Clostridiales (UID1212)	172	263	149	11	251	1	0	0	0	93.96	0.17	0	54	5	4	3	Siphoviridae_sp.	39.838	2.34
S1	Pangaea	bin.111	1292	67	38	4	1	0	0	0	0	0	1272396	1100176	299618	109706	0	0	0	0	0	67	109706	1272396	28867	19117	14	28	0	o__Clostridiales (UID1212)	172	263	149	126	135	2	0	0	0	45.52	0.67	100	14	0	0	0	uncultured_bacterium	13.198	1.27
S1	Pangaea	bin.112	997	91	34	1	0	0	0	0	0	0	977606	665107	70358	0	0	0	0	0	0	91	70358	977606	14861	8403	20	42	0	o__Clostridiales (UID1212)	172	263	149	149	113	1	0	0	0	46.49	0.67	100	23	0	0	0	Myoviridae_sp.	16.35	0.98
S1	Pangaea	bin.113	1057	225	15	0	0	0	0	0	0	0	1121909	176608	0	0	0	0	0	0	0	225	13689	1121909	5061	3933	72	135	0	o__Clostridiales (UID1212)	172	257	149	160	96	1	0	0	0	45.32	0.67	0	NA	0	0	0	Oscillospiraceae_bacterium	33.829	1.12
S1	Pangaea	bin.114	433	113	2	0	0	0	0	0	0	0	471534	23009	0	0	0	0	0	0	0	113	11723	471534	4051	3346	40	73	0	k__Bacteria (UID203)	5449	104	58	97	7	0	0	0	0	10.92	0	0	NA	0	1	0	Bifidobacterium_bifidum	95.158	0.47
S1	Pangaea	bin.115	400	15	10	2	0	0	0	0	0	0	397311	370465	177438	0	0	0	0	0	0	15	95077	397311	44679	23145	3	6	0	root (UID1)	5656	56	24	56	0	0	0	0	0	0	0	0	3	0	0	0	uncultured_bacterium	42.535	0.4
S1	Pangaea	bin.116	1547	203	53	0	0	0	0	0	0	0	1671689	872783	0	0	0	0	0	0	0	203	40314	1671689	10643	6339	50	102	0	o__Clostridiales (UID1212)	172	263	149	75	188	0	0	0	0	78.97	0	0	14	1	2	3	Flavonifractor_plautii	6.927	1.67
S1	Pangaea	bin.117	1560	298	31	0	0	0	0	0	0	0	1779955	435120	0	0	0	0	0	0	0	298	32571	1779955	6901	4388	88	170	0	o__Clostridiales (UID1226)	155	278	158	132	143	3	0	0	0	61.09	1.32	66.67	6	1	0	0	butyrate-producing_bacterium	25.839	1.78
S1	Pangaea	bin.118	1364	263	26	0	0	0	0	0	0	0	1478315	340614	0	0	0	0	0	0	0	263	21084	1478315	6656	4093	77	151	0	o__Clostridiales (UID1212)	172	263	149	124	137	2	0	0	0	58.47	1.34	0	4	0	0	0	Faecalibacterium_prausnitzii	8.061	1.48
S1	Pangaea	bin.119	219	16	5	1	0	0	0	0	0	0	214357	157346	67709	0	0	0	0	0	0	16	67709	214357	20457	9018	3	6	0	k__Bacteria (UID203)	5449	104	58	102	2	0	0	0	0	1.72	0	0	NA	0	1	1	Flavonifractor_plautii	41.817	0.21
S1	Pangaea	bin.12	275	4	4	2	1	0	0	0	0	0	294894	294894	221422	163061	0	0	0	0	0	4	163061	294894	163061	58361	1	2	0	k__Bacteria (UID203)	5449	104	58	97	7	0	0	0	0	10.34	0	0	5	0	0	0	Inoviridae_sp.	55.295	0.29
S1	Pangaea	bin.120	227	37	4	0	0	0	0	0	0	0	232297	60807	0	0	0	0	0	0	0	37	19468	232297	6157	4971	12	22	0	k__Bacteria (UID203)	5449	98	58	88	10	0	0	0	0	13.79	0	0	NA	0	0	0	Oscillospiraceae_bacterium	30.365	0.23
S1	Pangaea	bin.121	870	204	5	0	0	0	0	0	0	0	876410	63128	0	0	0	0	0	0	0	204	15115	876410	4228	3267	70	129	0	k__Bacteria (UID203)	5449	104	58	86	18	0	0	0	0	25.17	0	0	3	0	0	0	Oxalobacter_formigenes	98.539	0.88
S1	Pangaea	bin.122	1483	3	3	3	2	2	2	1	0	0	1727159	1727159	1727159	1661715	1661715	1661715	1077437	0	0	3	1077437	1727159	1077437	584278	1	2	0	o__Clostridiales (UID1212)	172	263	149	18	245	0	0	0	0	90.14	0	0	46	1	1	1	Christensenella_sp.	100	1.73
S1	Pangaea	bin.123	937	3	2	2	2	1	1	0	0	0	1019538	1012612	1012612	1012612	818143	818143	0	0	0	3	818143	1019538	818143	818143	1	1	0	f__Lachnospiraceae (UID1255)	90	354	174	301	53	0	0	0	0	11.49	0	0	13	1	1	0	Simiaoa_sunii	99.321	1.02
S1	Pangaea	bin.124	5409	104	73	31	23	5	1	0	0	0	5863425	5688685	4798368	4186236	1726103	520454	0	0	0	104	520454	5863425	123599	83360	12	26	6.82	k__Bacteria (UID203)	5449	102	56	16	21	41	17	7	0	90.91	113.44	81.34	115	10	10	10	Faecalibacterium_prausnitzii	95.45	5.86
S1	Pangaea	bin.125	2424	139	77	15	1	0	0	0	0	0	2779848	2409321	920613	101307	0	0	0	0	0	139	101307	2779848	34976	17382	27	55	0	o__Clostridiales (UID1226)	155	278	158	15	243	18	2	0	0	94.26	9.07	50	42	5	5	4	butyrate-producing_bacterium	96.195	2.78
S1	Pangaea	bin.126	2012	233	87	1	0	0	0	0	0	0	2361212	1534597	80830	0	0	0	0	0	0	233	80830	2361212	13418	8573	57	113	0	k__Bacteria (UID203)	5449	103	57	56	46	1	0	0	0	71.64	1.75	0	10	0	0	0	Roseburia_intestinalis	8.29	2.36
S1	Pangaea	bin.127	1361	129	45	0	0	0	0	0	0	0	1456962	1000108	0	0	0	0	0	0	0	129	47738	1456962	19591	8943	26	55	0	k__Bacteria (UID203)	5449	102	56	58	41	3	0	0	0	61.43	4.46	100	16	0	0	0	Faecalibacterium_prausnitzii	93.21	1.46
S1	Pangaea	bin.128	1768	224	75	2	0	0	0	0	0	0	2406178	1637647	179843	0	0	0	0	0	0	224	95822	2406178	17342	8112	43	94	4.16	k__Bacteria (UID203)	5449	104	58	90	12	2	0	0	0	24.14	3.45	100	2	1	0	0	Bacteroides_cellulosilyticus	27.262	2.41
S1	Pangaea	bin.129	1653	197	56	1	0	0	0	0	0	0	1841475	1025556	85026	0	0	0	0	0	0	197	85026	1841475	11271	6911	47	100	0	o__Selenomonadales (UID1024)	64	334	167	66	266	2	0	0	0	88.48	0.6	100	38	1	0	1	Megasphaera_elsdenii	95.529	1.84
S1	Pangaea	bin.13	237	3	3	2	1	0	0	0	0	0	281202	281202	241645	147980	0	0	0	0	0	3	147980	281202	147980	93665	1	2	0	root (UID1)	5656	56	24	54	2	0	0	0	0	8.33	0	0	8	1	1	1	Ruminococcus_bicirculans	52.624	0.28
S1	Pangaea	bin.130	34609	448	326	173	111	48	21	4	0	0	43864338	43211497	39517257	34894770	25545007	16629406	4918861	0	0	448	1624145	43864338	313644	120013	35	94	4.56	root (UID1)	5656	56	24	0	0	0	1	19	36	100	543.15	84.19	381	26	26	28	Bacteroides_cellulosilyticus	23.869	43.86
S1	Pangaea	bin.131	3533	55	36	23	14	1	0	0	0	0	3729916	3621322	3265091	2615206	443177	0	0	0	0	55	443177	3729916	157609	90202	9	16	0	o__Clostridiales (UID1212)	172	257	149	3	233	20	1	0	0	97.99	7.85	8.7	38	1	1	1	Flavonifractor_plautii	85.519	3.73
S1	Pangaea	bin.132	3573	12	12	12	11	9	3	0	0	0	4274604	4274604	4274604	4220502	3950808	1808728	0	0	0	12	770622	4274604	438520	330445	4	7	0	k__Bacteria (UID2569)	434	278	186	6	269	3	0	0	0	97.85	1.08	100	58	4	4	4	Odoribacter_splanchnicus	100	4.27
S1	Pangaea	bin.133	2565	10	9	8	6	4	2	0	0	0	2854558	2849677	2810199	2677322	2459349	1532503	0	0	0	10	960168	2854558	572335	430084	2	4	0	o__Clostridiales (UID1212)	172	261	147	60	201	0	0	0	0	70.07	0	0	44	1	1	2	Faecalibacterium_prausnitzii	70.76	2.85
S1	Pangaea	bin.134	3751	10	8	7	7	6	3	2	0	0	4618971	4610428	4594985	4594985	4460319	3267400	2442071	0	0	10	1403128	4618971	1038943	481163	2	4	0	o__Bacteroidales (UID2621)	198	427	260	2	413	12	0	0	0	99.42	3.46	16.67	74	5	5	5	Parabacteroides_johnsonii	99.554	4.62
S1	Pangaea	bin.135	2099	48	38	21	8	0	0	0	0	0	2467340	2418664	1921414	1140810	0	0	0	0	0	48	204826	2467340	76179	50252	10	20	0	o__Clostridiales (UID1226)	155	278	158	25	253	0	0	0	0	90.35	0	0	44	2	3	2	[Clostridium]_symbiosum	35.865	2.47
S1	Pangaea	bin.136	1254	288	7	1	0	0	0	0	0	0	1280169	138796	72613	0	0	0	0	0	0	288	72613	1280169	4305	3402	95	178	0	k__Bacteria (UID203)	5449	104	58	90	10	4	0	0	0	20.69	6.9	0	NA	0	0	0	Oscillibacter_sp.	34.536	1.28
S1	Pangaea	bin.137	245	18	4	1	1	0	0	0	0	0	244826	190024	120697	120697	0	0	0	0	0	18	120697	244826	41065	11572	2	4	0	root (UID1)	5656	56	24	56	0	0	0	0	0	0	0	0	3	1	1	1	Enterococcus_faecalis	49.299	0.24
S1	Pangaea	bin.138	482	2	2	2	1	1	0	0	0	0	491947	491947	491947	433602	433602	0	0	0	0	2	433602	491947	433602	433602	1	1	0	k__Bacteria (UID203)	5449	104	58	95	9	0	0	0	0	12.07	0	0	13	1	1	1	Clostridiaceae_bacterium	88.14	0.49
S1	Pangaea	bin.139	283	8	6	4	0	0	0	0	0	0	306140	294083	261641	0	0	0	0	0	0	8	90230	306140	55159	54582	3	4	0	root (UID1)	5656	56	24	56	0	0	0	0	0	0	0	0	4	1	1	1	Clostridioides_difficile	29.473	0.31
S1	Pangaea	bin.14	3953	12	12	11	8	6	4	2	0	0	4831598	4831598	4815392	4562549	4167807	3425222	2126798	0	0	12	1080958	4831598	733616	388580	3	5	4.14	o__Bacteroidales (UID2621)	198	427	260	22	403	2	0	0	0	94.42	0.51	50	67	5	5	5	Parabacteroides_distasonis	100	4.83
S1	Pangaea	bin.140	1744	1	1	1	1	1	1	1	1	0	2167935	2167935	2167935	2167935	2167935	2167935	2167935	2167935	0	1	2167935	2167935	2167935	2167935	1	1	0	f__Bifidobacteriaceae (UID1458)	77	464	220	1	462	1	0	0	0	99.89	0.45	0	54	4	4	5	Bifidobacterium_adolescentis	100	2.17
S1	Pangaea	bin.141	1915	71	39	14	6	0	0	0	0	0	2131806	1947738	1413252	908890	0	0	0	0	0	71	184310	2131806	74703	27868	8	19	4.69	c__Clostridia (UID1118)	387	223	124	34	182	7	0	0	0	86.02	4.44	100	33	0	0	0	Oscillospiraceae_bacterium	37.385	2.13
S1	Pangaea	bin.142	1505	145	57	2	0	0	0	0	0	0	1723187	1229003	132945	0	0	0	0	0	0	145	82615	1723187	17657	9028	30	64	0	o__Clostridiales (UID1212)	172	263	149	94	167	2	0	0	0	71.57	1.34	100	21	0	2	3	Ruminococcus_champanellensis	29.562	1.72
S1	Pangaea	bin.143	290	16	8	1	0	0	0	0	0	0	320209	276956	94066	0	0	0	0	0	0	16	94066	320209	31706	21520	4	7	0	root (UID1)	5656	56	24	56	0	0	0	0	0	0	0	0	3	1	1	1	Siphoviridae_sp.	61.418	0.32
S1	Pangaea	bin.144	2459	25	21	17	14	0	0	0	0	0	2605423	2581686	2464633	2239074	0	0	0	0	0	25	234920	2605423	175623	112878	7	12	3.84	o__Clostridiales (UID1212)	172	261	147	9	243	9	0	0	0	94.56	3.78	66.67	52	4	4	5	Faecalibacterium_prausnitzii	96.28	2.61
S1	Pangaea	bin.145	4443	310	153	13	1	0	0	0	0	0	4781014	3950710	952418	153505	0	0	0	0	0	310	153505	4781014	25622	13402	55	122	0	p__Proteobacteria (UID3887)	1487	255	158	5	120	123	6	1	0	97.47	69.15	95.92	41	1	2	7	Myoviridae_sp.	13.75	4.78
S1	Pangaea	bin.146	4235	777	103	1	0	0	0	0	0	0	4764027	1656045	51376	0	0	0	0	0	0	777	51376	4764027	6833	4281	192	416	0	o__Clostridiales (UID1226)	155	278	158	67	141	56	11	3	0	83.19	36.23	20.56	14	0	0	0	Blautia_obeum	32.004	4.76
S1	Pangaea	bin.147	2920	304	126	4	0	0	0	0	0	0	3425581	2404733	229279	0	0	0	0	0	0	304	63289	3425581	14958	8769	71	144	2.92	c__Deltaproteobacteria (UID3218)	61	284	169	23	257	4	0	0	0	91.42	1.78	100	20	1	1	1	uncultured_organism	25.853	3.43
S1	Pangaea	bin.148	223	74	0	0	0	0	0	0	0	0	272571	0	0	0	0	0	0	0	0	74	8191	272571	3496	2864	28	49	0	k__Bacteria (UID203)	5449	103	57	94	9	0	0	0	0	12.28	0	0	NA	0	0	0	cellular_organisms	8.762	0.27
S1	Pangaea	bin.149	2027	79	47	13	1	0	0	0	0	0	2103845	1914715	1035138	242725	0	0	0	0	0	79	242725	2103845	47841	27058	14	28	0	o__Clostridiales (UID1212)	172	263	149	29	232	2	0	0	0	87.47	0.84	50	36	1	1	2	Dysosmobacter_sp.	52.614	2.1
S1	Pangaea	bin.15	490	2	2	2	2	1	0	0	0	0	645563	645563	645563	645563	441669	0	0	0	0	2	441669	645563	441669	203894	1	2	0	k__Bacteria (UID2982)	88	230	148	189	41	0	0	0	0	9.97	0	0	16	1	1	1	Victivallales_bacterium	100	0.65
S1	Pangaea	bin.150	1445	239	34	0	0	0	0	0	0	0	1608572	519564	0	0	0	0	0	0	0	239	34813	1608572	7460	5094	68	133	0	o__Clostridiales (UID1212)	172	263	149	80	182	1	0	0	0	64.51	0.67	0	2	0	0	0	Siphoviridae_sp.	17.519	1.61
S1	Pangaea	bin.151	632	22	14	4	0	0	0	0	0	0	614439	566371	297234	0	0	0	0	0	0	22	82646	614439	49489	25132	5	9	16.28	k__Bacteria (UID203)	5449	102	56	99	3	0	0	0	0	3.73	0	0	4	0	0	0	Faecalibacterium_prausnitzii	64.13	0.61
S1	Pangaea	bin.152	710	7	6	5	4	1	0	0	0	0	836094	833101	800682	709757	263547	0	0	0	0	7	263547	836094	173298	124726	2	4	11.96	k__Bacteria (UID203)	5449	104	58	98	6	0	0	0	0	10.34	0	0	9	0	0	0	Alistipes_finegoldii	78.041	0.84
S1	Pangaea	bin.153	4348	756	149	5	0	0	0	0	0	0	5726142	2906145	304788	0	0	0	0	0	0	756	76760	5726142	10258	5015	145	353	0	k__Bacteria (UID203)	5449	104	58	80	19	5	0	0	0	31.19	7.76	100	4	0	0	1	Bacteroides_ovatus	27.017	5.73
S1	Pangaea	bin.154	1606	37	33	15	3	0	0	0	0	0	1908346	1887619	1322302	388406	0	0	0	0	0	37	164859	1908346	75845	45534	10	18	0	o__Clostridiales (UID1212)	172	263	149	66	197	0	0	0	0	73.15	0	0	28	2	3	2	uncultured_organism	51.115	1.91
S1	Pangaea	bin.155	1548	8	7	6	6	3	1	0	0	0	1887590	1885090	1845679	1845679	1210509	623282	0	0	0	8	623282	1887590	290984	239188	3	4	0	p__Bacteroidetes (UID2605)	350	314	208	144	170	0	0	0	0	54.57	0	0	29	1	1	1	Alistipes_shahii	99.868	1.89
S1	Pangaea	bin.156	2920	10	9	8	7	4	3	1	0	0	3497746	3488913	3448477	3357599	2815964	2427834	1211709	0	0	10	1211709	3497746	628019	388130	2	4	0	o__Clostridiales (UID1120)	304	250	143	2	245	3	0	0	0	98.6	1.17	0	49	5	5	6	Siphoviridae_sp.	52.984	3.5
S1	Pangaea	bin.157	1429	6	6	2	1	1	1	1	0	0	1703733	1703733	1633462	1547545	1547545	1547545	1547545	0	0	6	1547545	1703733	1547545	1547545	1	1	0	k__Bacteria (UID203)	5449	104	58	70	30	4	0	0	0	48.28	6.9	0	23	1	1	1	Alistipes_onderdonkii	99.135	1.7
S1	Pangaea	bin.158	462	6	4	3	2	0	0	0	0	0	463664	451140	436308	340780	0	0	0	0	0	6	222303	463664	118477	95528	2	3	0	root (UID1)	5656	56	24	56	0	0	0	0	0	0	0	0	NA	0	0	0	Bacteroides_uniformis	94.1	0.46
S1	Pangaea	bin.159	2519	31	30	14	8	2	1	0	0	0	2907558	2897929	2528922	2117428	1153626	741719	0	0	0	31	741719	2907558	199025	90868	4	9	0	o__Clostridiales (UID1226)	155	278	158	10	263	5	0	0	0	94.94	1.9	80	45	2	5	2	Anaerobutyricum_hallii	29.69	2.91
S1	Pangaea	bin.16	736	3	3	3	2	1	1	0	0	0	831687	831687	831687	736860	585437	585437	0	0	0	3	585437	831687	585437	151423	1	2	0	c__Clostridia (UID1118)	387	223	124	170	53	0	0	0	0	19.76	0	0	7	1	1	1	Clostridioides_difficile	70.392	0.83
S1	Pangaea	bin.160	327	11	1	1	1	1	0	0	0	0	332925	289666	289666	289666	289666	0	0	0	0	11	289666	332925	289666	289666	1	1	0	root (UID1)	5656	56	24	56	0	0	0	0	0	0	0	0	2	0	0	0	Ruminococcus_bicirculans	87.006	0.33
S1	Pangaea	bin.161	450	37	9	1	0	0	0	0	0	0	410404	258200	82215	0	0	0	0	0	0	37	82215	410404	16932	7102	6	16	0	root (UID1)	5656	56	24	56	0	0	0	0	0	0	0	0	NA	0	1	0	Siphoviridae_sp.	30.116	0.41
S1	Pangaea	bin.162	472	41	16	1	0	0	0	0	0	0	500520	357090	89000	0	0	0	0	0	0	41	89000	500520	15009	9404	8	18	0	root (UID1)	5656	56	24	56	0	0	0	0	0	0	0	0	10	2	3	0	Bacteriophage_sp.	17.782	0.5
S1	Pangaea	bin.163	2437	5	5	5	4	3	3	1	0	0	2989640	2989640	2989640	2921576	2683134	2683134	1175451	0	0	5	1175451	2989640	838199	669484	2	3	0	p__Proteobacteria (UID3887)	1487	256	161	0	256	0	0	0	0	100	0	0	57	4	4	4	Sutterella_wadsworthensis	100	2.99
S1	Pangaea	bin.164	3233	117	69	21	5	1	0	0	0	0	3507752	3255485	1935498	787194	310220	0	0	0	0	117	310220	3507752	58570	29689	18	39	2.85	f__Lachnospiraceae (UID1256)	33	333	171	31	260	41	1	0	0	92.4	18.57	4.55	38	3	5	3	Dorea_longicatena	64.753	3.51
S1	Pangaea	bin.165	3657	61	39	5	1	1	1	1	1	0	3638564	3520939	2627819	2315247	2315247	2315247	2315247	2315247	0	61	2315247	3638564	2315247	47658	1	8	0	root (UID1)	5656	56	24	0	0	20	36	0	0	100	158.33	36.72	77	5	5	6	uncultured_Clostridia	85.295	3.64
S1	Pangaea	bin.166	664	1	1	1	1	1	1	0	0	0	800142	800142	800142	800142	800142	800142	0	0	0	1	800142	800142	800142	800142	1	1	0	k__Bacteria (UID203)	5449	104	58	85	19	0	0	0	0	27.59	0	0	10	0	0	0	Bacteroides_fragilis	100	0.8
S1	Pangaea	bin.167	321	2	2	1	1	1	0	0	0	0	345074	345074	307962	307962	307962	0	0	0	0	2	307962	345074	307962	307962	1	1	0	k__Bacteria (UID203)	5449	104	58	97	7	0	0	0	0	10.34	0	0	5	0	0	0	Alistipes_onderdonkii	89.245	0.35
S1	Pangaea	bin.168	2432	12	12	9	8	3	3	0	0	0	2599694	2599694	2493173	2440631	1798700	1798700	0	0	0	12	705911	2599694	530166	173841	3	4	3.85	o__Clostridiales (UID1212)	172	260	146	73	184	3	0	0	0	84.25	2.05	100	37	1	1	1	Ruminococcus_bicirculans	97.645	2.6
S1	Pangaea	bin.169	1998	6	6	5	4	3	2	0	0	0	2175085	2175085	2143273	2084819	1976370	1575057	0	0	0	6	931830	2175085	643227	401313	2	3	0	o__Clostridiales (UID1212)	172	263	149	5	258	0	0	0	0	97.32	0	0	52	3	3	3	Faecalibacterium_prausnitzii	42.841	2.18
S1	Pangaea	bin.17	2043	4	3	2	2	2	2	2	0	0	2249905	2244790	2204648	2204648	2204648	2204648	2204648	0	0	4	1152322	2249905	1152322	1052326	1	2	0	p__Firmicutes (UID1022)	100	295	158	3	291	1	0	0	0	98.73	0.02	0	52	5	5	5	Dialister_massiliensis	53.001	2.25
S1	Pangaea	bin.170	1716	4	4	3	3	3	3	0	0	0	1819638	1819638	1771230	1771230	1771230	1771230	0	0	0	4	635597	1819638	591231	544402	2	3	0	k__Bacteria (UID203)	5449	104	58	74	30	0	0	0	0	44.83	0	0	21	1	1	2	[Eubacterium]_siraeum	34.93	1.82
S1	Pangaea	bin.171	996	4	4	4	3	2	0	0	0	0	1132386	1132386	1132386	1062268	853412	0	0	0	0	4	459270	1132386	394142	394142	2	2	0	k__Bacteria (UID203)	5449	104	58	79	25	0	0	0	0	31.03	0	0	24	2	2	2	Siphoviridae_sp.	40.558	1.13
S1	Pangaea	bin.172	1392	55	44	10	3	0	0	0	0	0	1732400	1669073	837984	384473	0	0	0	0	0	55	168293	1732400	49308	26729	11	22	0	k__Bacteria (UID203)	5449	104	58	85	12	6	1	0	0	25.86	10.34	100	6	0	0	0	Bacteroides_uniformis	98.094	1.73
S1	Pangaea	bin.173	1728	4	4	3	3	3	2	0	0	0	2102778	2102778	2092713	2092713	2092713	1767020	0	0	0	4	919960	2102778	847060	847060	2	2	0	p__Bacteroidetes (UID2605)	350	314	208	120	189	5	0	0	0	56.89	2.4	0	29	1	1	1	Alistipes_onderdonkii	99.521	2.1
S1	Pangaea	bin.174	5079	423	149	28	5	0	0	0	0	0	6419439	5093981	2271837	715208	0	0	0	0	0	423	202627	6419439	35807	12549	51	125	0	k__Bacteria (UID2569)	434	278	186	64	191	22	1	0	0	89.87	10.57	48	19	1	1	4	Odoribacteraceae_bacterium	34.415	6.42
S1	Pangaea	bin.175	477	16	11	2	1	0	0	0	0	0	451811	416309	158926	105980	0	0	0	0	0	16	105980	451811	48287	26155	4	7	0	root (UID1)	5656	56	24	56	0	0	0	0	0	0	0	0	NA	0	0	0	Faecalibacterium_prausnitzii	73.668	0.45
S1	Pangaea	bin.176	566	4	4	3	2	1	0	0	0	0	589607	589607	553809	491325	356612	0	0	0	0	4	356612	589607	356612	134713	1	2	0	k__Bacteria (UID203)	5449	104	58	95	9	0	0	0	0	13.79	0	0	19	1	1	1	Clostridiaceae_bacterium	93.928	0.59
S1	Pangaea	bin.177	741	21	15	5	3	0	0	0	0	0	885907	849568	568702	459456	0	0	0	0	0	21	240106	885907	103378	34459	3	8	0	k__Bacteria (UID203)	5449	104	58	95	9	0	0	0	0	15.52	0	0	4	0	0	0	Parabacteroides_distasonis	100	0.89
S1	Pangaea	bin.18	381	3	3	3	3	0	0	0	0	0	443731	443731	443731	443731	0	0	0	0	0	3	203189	443731	121246	119296	2	3	0	p__Bacteroidetes (UID2605)	350	314	208	256	58	0	0	0	0	11.06	0	0	13	0	0	0	Alistipes_communis	100	0.44
S1	Pangaea	bin.19	1558	1	1	1	1	1	1	1	0	0	1626883	1626883	1626883	1626883	1626883	1626883	1626883	0	0	1	1626883	1626883	1626883	1626883	1	1	0	o__Clostridiales (UID1212)	172	263	149	50	210	3	0	0	0	75.33	0.67	0	34	2	2	2	uncultured_Clostridia	100	1.63
S1	Pangaea	bin.2	291	2	2	2	2	0	0	0	0	0	314205	314205	314205	314205	0	0	0	0	0	2	184325	314205	184325	129880	1	2	0	k__Bacteria (UID203)	5449	102	56	89	13	0	0	0	0	4.71	0	0	NA	0	0	0	Siphoviridae_sp.	58.664	0.31
S1	Pangaea	bin.20	2142	7	7	6	6	6	2	0	0	0	2612381	2612381	2579668	2579668	2579668	1262254	0	0	0	7	658609	2612381	421910	357107	3	4	0	p__Bacteroidetes (UID2605)	350	314	208	10	293	11	0	0	0	95.99	4.81	0	46	2	2	2	Siphoviridae_sp.	39.257	2.61
S1	Pangaea	bin.21	708	4	4	3	2	2	0	0	0	0	832562	832562	813060	738363	738363	0	0	0	0	4	431804	832562	431804	306559	1	2	0	k__Bacteria (UID203)	5449	104	58	94	9	1	0	0	0	15.52	1.72	100	7	0	0	0	Bacteroides_stercoris	100	0.83
S1	Pangaea	bin.22	1750	11	10	9	8	4	0	0	0	0	2045648	2041220	2006077	1943748	1308748	0	0	0	0	11	451628	2045648	281093	187800	3	6	0	o__Clostridiales (UID1226)	155	278	158	105	172	1	0	0	0	58.23	0.63	0	49	3	3	3	[Ruminococcus]_torques	49.829	2.05
S1	Pangaea	bin.23	558	6	6	3	2	1	0	0	0	0	592958	592958	480298	390732	274191	0	0	0	0	6	274191	592958	116541	89566	2	3	16.86	k__Bacteria (UID203)	5449	103	57	82	21	0	0	0	0	35.09	0	0	2	0	0	0	Siphoviridae_sp.	46.241	0.59
S1	Pangaea	bin.24	2405	28	27	19	10	2	0	0	0	0	2610574	2605658	2364843	1707636	554608	0	0	0	0	28	280822	2610574	128611	81353	7	13	0	o__Clostridiales (UID1212)	172	263	149	47	198	18	0	0	0	86.81	6.04	38.89	32	2	3	0	[Eubacterium]_eligens	58.104	2.61
S1	Pangaea	bin.25	3404	20	20	16	13	5	3	0	0	0	4277280	4277280	4150337	3912909	2870517	2010402	0	0	0	20	766190	4277280	431474	139228	4	8	0	k__Bacteria (UID2982)	88	230	148	49	179	2	0	0	0	85.3	1.35	0	37	2	2	2	Victivallales_bacterium	100	4.28
S1	Pangaea	bin.26	844	5	5	5	3	1	0	0	0	0	879551	879551	879551	736682	307131	0	0	0	0	5	307131	879551	245819	183732	2	3	0	o__Clostridiales (UID1212)	172	263	149	143	119	1	0	0	0	37.58	0.67	0	15	1	0	0	Oscillospiraceae_bacterium	57.507	0.88
S1	Pangaea	bin.27	2046	30	26	12	6	2	0	0	0	0	2374567	2357008	1923853	1486289	755779	0	0	0	0	30	392231	2374567	171980	68287	5	10	0	o__Clostridiales (UID1212)	172	261	147	32	221	8	0	0	0	91	3.46	25	39	1	1	2	Faecalibacterium_prausnitzii	61.224	2.37
S1	Pangaea	bin.28	2355	4	3	3	3	2	1	1	1	0	2836691	2827308	2827308	2827308	2648063	2344718	2344718	2344718	0	4	2344718	2836691	2344718	2344718	1	1	3.53	p__Bacteroidetes (UID2605)	350	314	208	5	309	0	0	0	0	98.56	0	0	45	2	2	3	Alistipes_sp.	100	2.84
S1	Pangaea	bin.29	3832	32	27	16	15	8	1	0	0	0	4612964	4582428	4322547	4266333	3160444	713603	0	0	0	32	713603	4612964	315213	193044	6	10	4.34	o__Bacteroidales (UID2657)	160	492	269	31	425	36	0	0	0	92.57	9.05	91.67	50	1	1	1	Bacteroides_uniformis	99.542	4.61
S1	Pangaea	bin.3	338	2	2	2	1	1	0	0	0	0	352091	352091	352091	295211	295211	0	0	0	0	2	295211	352091	295211	295211	1	1	0	k__Bacteria (UID203)	5449	102	56	98	4	0	0	0	0	7.14	0	0	13	0	0	0	Faecalibacterium_prausnitzii	100	0.35
S1	Pangaea	bin.30	1679	254	42	0	0	0	0	0	0	0	1741475	610974	0	0	0	0	0	0	0	254	35877	1741475	7936	5069	71	140	0	c__Clostridia (UID1118)	387	223	124	67	155	1	0	0	0	69.52	0.4	100	6	0	0	0	cellular_organisms	8.575	1.74
S1	Pangaea	bin.31	1863	175	73	3	0	0	0	0	0	0	2011906	1461418	161241	0	0	0	0	0	0	175	54811	2011906	15194	9265	37	78	0	o__Clostridiales (UID1212)	172	263	149	58	202	2	1	0	0	85.5	2.68	40	12	0	0	2	Faecalibacterium_prausnitzii	16.988	2.01
S1	Pangaea	bin.32	1453	4	4	3	3	2	2	0	0	0	1642454	1642454	1602090	1602090	1360227	1360227	0	0	0	4	832949	1642454	832949	527278	1	2	0	o__Clostridiales (UID1212)	172	263	149	74	183	6	0	0	0	72.13	2.68	83.33	47	2	2	2	Oscillospiraceae_bacterium	50.714	1.64
S1	Pangaea	bin.33	301	1	1	1	1	1	0	0	0	0	265549	265549	265549	265549	265549	0	0	0	0	1	265549	265549	265549	265549	1	1	0	k__Bacteria (UID203)	5449	98	58	98	0	0	0	0	0	0	0	0	15	1	1	1	Flavonifractor_plautii	100	0.27
S1	Pangaea	bin.34	1949	9	9	7	6	3	2	0	0	0	2222377	2222377	2174056	2074726	1482470	1191724	0	0	0	9	623594	2222377	568130	249306	2	4	0	o__Clostridiales (UID1212)	172	263	149	35	212	16	0	0	0	89.26	6.04	6.25	59	6	6	2	Anaerostipes_hadrus	36.782	2.22
S1	Pangaea	bin.35	498	1	1	1	1	1	1	0	0	0	601880	601880	601880	601880	601880	601880	0	0	0	1	601880	601880	601880	601880	1	1	0	p__Bacteroidetes (UID2605)	350	314	208	253	61	0	0	0	0	11.06	0	0	5	0	0	0	Alistipes_indistinctus	100	0.6
S1	Pangaea	bin.36	1723	83	44	8	2	0	0	0	0	0	1615724	1374850	644662	215114	0	0	0	0	0	83	108062	1615724	27697	15695	14	33	0	g__Streptococcus (UID684)	26	668	229	62	599	7	0	0	0	93.53	1.73	57.14	18	1	0	0	Streptococcus_thermophilus	99.759	1.62
S1	Pangaea	bin.37	1150	237	18	0	0	0	0	0	0	0	1252284	269612	0	0	0	0	0	0	0	237	27648	1252284	5590	3759	68	136	0	o__Clostridiales (UID1212)	172	263	149	143	116	4	0	0	0	53.6	1.57	0	2	0	0	0	Oscillospiraceae_bacterium	9.006	1.25
S1	Pangaea	bin.38	1654	5	5	5	3	3	1	0	0	0	1734570	1734570	1734570	1606411	1606411	755408	0	0	0	5	755408	1734570	467482	383521	2	3	0	o__Clostridiales (UID1212)	172	263	149	72	191	0	0	0	0	64.37	0	0	32	2	2	2	Clostridiaceae_bacterium	100	1.73
S1	Pangaea	bin.39	434	23	7	3	0	0	0	0	0	0	322400	246040	198772	0	0	0	0	0	0	23	85181	322400	54363	10074	3	7	31.02	root (UID1)	5656	56	24	56	0	0	0	0	0	0	0	0	4	0	0	0	Siphoviridae_sp.	27.824	0.32
S1	Pangaea	bin.4	3670	3	3	3	3	3	2	2	1	0	4028127	4028127	4028127	4028127	4028127	3631707	3631707	2166411	0	3	2166411	4028127	2166411	1465296	1	2	0	k__Bacteria (UID203)	5449	103	57	31	45	27	0	0	0	89.47	22.81	100	44	3	3	0	Wujia_chipingensis	100	4.03
S1	Pangaea	bin.40	3745	15	13	12	10	7	3	1	0	0	4624026	4612678	4595287	4422069	3988089	2833470	1243373	0	0	15	1243373	4624026	731725	284190	3	6	0	o__Bacteroidales (UID2654)	163	486	266	75	394	17	0	0	0	80.08	3.57	94.12	62	6	6	6	Phocaeicola_dorei	99.378	4.62
S1	Pangaea	bin.41	413	6	5	3	3	0	0	0	0	0	509339	503260	468399	468399	0	0	0	0	0	6	220476	509339	133501	114422	2	3	0	k__Bacteria (UID203)	5449	104	58	97	7	0	0	0	0	12.07	0	0	NA	0	0	0	Phocaeicola_dorei	72.861	0.51
S1	Pangaea	bin.42	273	27	6	1	0	0	0	0	0	0	286354	180085	68187	0	0	0	0	0	0	27	68187	286354	17607	6945	4	11	0	root (UID1)	5656	56	24	56	0	0	0	0	0	0	0	0	2	0	0	0	Oscillibacter_sp.	25.407	0.29
S1	Pangaea	bin.43	2593	14	13	12	9	7	1	0	0	0	2911652	2909073	2862893	2584628	2305048	545054	0	0	0	14	545054	2911652	291243	276721	4	7	0	o__Clostridiales (UID1212)	172	263	149	18	243	2	0	0	0	94.63	1.34	0	51	5	5	0	Siphoviridae_sp.	33.985	2.91
S1	Pangaea	bin.44	2232	6	6	6	4	3	2	0	0	0	2364932	2364932	2364932	2177481	1994161	1533863	0	0	0	6	936276	2364932	597587	460298	2	3	4.23	o__Clostridiales (UID1212)	172	263	149	2	260	1	0	0	0	98.66	0.34	0	53	2	3	5	Siphoviridae_sp.	51.498	2.36
S1	Pangaea	bin.45	748	10	10	3	2	2	0	0	0	0	879741	879741	706222	642108	642108	0	0	0	0	10	352498	879741	289610	64114	2	3	0	k__Bacteria (UID203)	5449	104	58	88	16	0	0	0	0	20.69	0	0	14	1	1	1	Bacteroides_stercoris	85.097	0.88
S1	Pangaea	bin.46	1669	36	18	13	6	1	0	0	0	0	2116910	2024594	1875004	1313095	415972	0	0	0	0	36	415972	2116910	180177	91027	5	9	0	k__Bacteria (UID203)	5449	104	58	60	43	1	0	0	0	62.85	1.72	0	22	1	2	2	Alistipes_communis	95.737	2.12
S1	Pangaea	bin.47	246	7	2	2	1	0	0	0	0	0	231642	210643	210643	142917	0	0	0	0	0	7	142917	231642	142917	67726	1	2	0	root (UID1)	5656	56	24	56	0	0	0	0	0	0	0	0	2	0	0	0	[Eubacterium]_rectale	61.697	0.23
S1	Pangaea	bin.48	220	8	6	1	0	0	0	0	0	0	218953	208933	60928	0	0	0	0	0	0	8	60928	218953	33505	28836	3	5	0	root (UID1)	5656	56	24	53	3	0	0	0	0	12.5	0	0	7	0	0	0	Blautia_obeum	27.827	0.22
S1	Pangaea	bin.49	217	5	3	1	1	0	0	0	0	0	208388	196829	160408	160408	0	0	0	0	0	5	160408	208388	160408	160408	1	1	0	root (UID1)	5656	56	24	56	0	0	0	0	0	0	0	0	NA	0	0	0	Faecalibacterium_sp.	76.976	0.21
S1	Pangaea	bin.5	411	3	3	2	2	0	0	0	0	0	459487	459487	413822	413822	0	0	0	0	0	3	215991	459487	197831	197831	2	2	0	o__Clostridiales (UID1212)	172	263	149	229	34	0	0	0	0	9.4	0	0	2	0	0	0	Lachnospiraceae_bacterium	47.007	0.46
S1	Pangaea	bin.50	1968	162	69	5	0	0	0	0	0	0	2230974	1701223	356841	0	0	0	0	0	0	162	94297	2230974	22356	10362	30	67	0	o__Clostridiales (UID1212)	172	263	149	43	208	12	0	0	0	86.4	5.43	41.67	10	1	0	2	Oscillospiraceae_bacterium	14.426	2.23
S1	Pangaea	bin.51	1917	362	52	0	0	0	0	0	0	0	2260570	786719	0	0	0	0	0	0	0	362	30980	2260570	7044	4468	93	197	0	k__Bacteria (UID203)	5449	103	57	63	40	0	0	0	0	58.56	0	0	4	0	0	0	Lachnospiraceae_bacterium	19.45	2.26
S1	Pangaea	bin.52	874	7	3	3	2	2	0	0	0	0	879049	845685	845685	752095	752095	0	0	0	0	7	446650	879049	446650	305445	1	2	0	k__Bacteria (UID203)	5449	104	58	93	11	0	0	0	0	15.52	0	0	17	1	1	1	Oscillospiraceae_bacterium	85.558	0.88
S1	Pangaea	bin.53	286	20	8	1	0	0	0	0	0	0	277776	209814	67052	0	0	0	0	0	0	20	67052	277776	34076	11630	3	8	0	root (UID1)	5656	56	24	56	0	0	0	0	0	0	0	0	NA	0	0	0	Faecalibacterium_prausnitzii	42.255	0.28
S1	Pangaea	bin.54	2349	33	28	19	12	0	0	0	0	0	2529072	2511494	2302076	1762674	0	0	0	0	0	33	224287	2529072	121277	95121	8	14	0	f__Lachnospiraceae (UID1286)	57	420	207	45	373	2	0	0	0	90.58	0.72	0	38	3	2	0	uncultured_organism	18.45	2.53
S1	Pangaea	bin.55	553	126	4	0	0	0	0	0	0	0	622041	53398	0	0	0	0	0	0	0	126	16075	622041	4976	3824	42	77	0	root (UID1)	5656	56	24	55	1	0	0	0	0	4.17	0	0	NA	0	0	0	Enterocloster_bolteae	10.085	0.62
S1	Pangaea	bin.56	2011	1	1	1	1	1	1	1	1	0	2394379	2394379	2394379	2394379	2394379	2394379	2394379	2394379	0	1	2394379	2394379	2394379	2394379	1	1	0	p__Bacteroidetes (UID2605)	350	314	208	61	253	0	0	0	0	88.94	0	0	41	2	2	2	Alistipes_indistinctus	100	2.39
S1	Pangaea	bin.57	1690	141	66	0	0	0	0	0	0	0	1888968	1475111	0	0	0	0	0	0	0	141	49603	1888968	21936	11408	30	61	0	f__Lachnospiraceae (UID1286)	57	420	207	162	246	12	0	0	0	65.68	3.66	83.33	2	0	0	0	Lachnospiraceae_bacterium	98.721	1.89
S1	Pangaea	bin.58	384	110	2	0	0	0	0	0	0	0	474945	36597	0	0	0	0	0	0	0	110	25995	474945	4215	3405	38	70	0	root (UID1)	5656	56	24	56	0	0	0	0	0	0	0	0	NA	0	0	0	Parabacteroides_goldsteinii	81.856	0.47
S1	Pangaea	bin.59	1809	107	53	4	1	0	0	0	0	0	1908083	1600345	370494	152507	0	0	0	0	0	107	152507	1908083	34214	16478	19	40	0	k__Bacteria (UID203)	5449	102	56	61	35	5	1	0	0	62.66	10.88	75	18	0	0	1	Faecalibacterium_prausnitzii	81.28	1.91
S1	Pangaea	bin.6	625	2	2	2	2	1	1	0	0	0	671382	671382	671382	671382	512582	512582	0	0	0	2	512582	671382	512582	512582	1	1	0	o__Bacteroidales (UID2621)	198	427	260	346	81	0	0	0	0	9.23	0	0	7	0	0	0	Parabacteroides_distasonis	100	0.67
S1	Pangaea	bin.60	1789	2	2	2	2	2	1	1	0	0	2301309	2301309	2301309	2301309	2301309	1830445	1830445	0	0	2	1830445	2301309	1830445	1830445	1	1	0	o__Bacteroidales (UID2617)	213	406	265	93	313	0	0	0	0	73.58	0	0	50	5	5	5	Bacteriophage_sp.	79.539	2.3
S1	Pangaea	bin.61	2224	3	3	3	2	2	2	1	0	0	2496292	2496292	2496292	2408261	2408261	2408261	1561385	0	0	3	1561385	2496292	1561385	846876	1	2	0	p__Bacteroidetes (UID2605)	350	314	208	6	306	2	0	0	0	97.6	0.96	0	47	2	2	2	Alistipes_communis	62.548	2.5
S1	Pangaea	bin.62	1760	66	41	9	2	0	0	0	0	0	1894889	1745335	874437	358841	0	0	0	0	0	66	248918	1894889	45622	27183	11	24	0	o__Clostridiales (UID1212)	172	263	149	21	236	6	0	0	0	88.59	4.03	100	23	1	1	1	uncultured_organism	13.763	1.89
S1	Pangaea	bin.63	4469	992	43	1	0	0	0	0	0	0	4581318	662994	85036	0	0	0	0	0	0	992	85036	4581318	4668	3343	303	593	0	k__Bacteria (UID2372)	131	177	106	87	69	19	2	0	0	56.27	18.87	0	20	0	0	0	Faecalibacillus_intestinalis	11.925	4.58
S1	Pangaea	bin.64	501	7	5	2	2	1	0	0	0	0	550875	538384	462303	462303	265388	0	0	0	0	7	265388	550875	196915	196915	2	2	0	k__Bacteria (UID203)	5449	104	58	93	11	0	0	0	0	15.52	0	0	10	0	0	0	uncultured_organism	61.987	0.55
S1	Pangaea	bin.65	2543	241	99	0	0	0	0	0	0	0	2866324	2068583	0	0	0	0	0	0	0	241	48677	2866324	17599	9225	54	108	0	f__Lachnospiraceae (UID1286)	57	420	207	71	332	17	0	0	0	91.67	6.47	11.76	4	0	0	0	Roseburia_hominis	92.419	2.87
S1	Pangaea	bin.66	231	14	7	1	0	0	0	0	0	0	263362	220099	64757	0	0	0	0	0	0	14	64757	263362	38568	12742	3	6	0	root (UID1)	5656	56	24	55	1	0	0	0	0	4.17	0	0	NA	0	0	0	Faecalibacterium_prausnitzii	86.042	0.26
S1	Pangaea	bin.67	2279	15	8	5	4	3	3	0	0	0	2543947	2505729	2465309	2408603	2176647	2176647	0	0	0	15	940138	2543947	622405	614104	2	3	3.93	o__Clostridiales (UID1212)	172	263	149	15	247	1	0	0	0	91.95	0.67	0	50	3	3	0	Lachnospira_eligens	36.956	2.54
S1	Pangaea	bin.68	658	149	6	0	0	0	0	0	0	0	678724	68438	0	0	0	0	0	0	0	149	12852	678724	4907	3317	48	91	0	k__Bacteria (UID203)	5449	103	57	66	37	0	0	0	0	51.36	0	0	3	0	0	0	Bacilli_bacterium	56.076	0.68
S1	Pangaea	bin.69	587	6	5	2	2	1	0	0	0	0	568461	563812	460046	460046	357792	0	0	0	0	6	357792	568461	357792	102254	1	2	0	root (UID1)	5656	56	24	56	0	0	0	0	0	0	0	0	NA	0	0	0	Phocaeicola_vulgatus	63.758	0.57
S1	Pangaea	bin.7	239	3	3	2	1	0	0	0	0	0	218980	218980	185064	130609	0	0	0	0	0	3	130609	218980	130609	54455	1	2	0	root (UID1)	5656	56	24	56	0	0	0	0	0	0	0	0	NA	0	0	0	Clostridiaceae_bacterium	84.512	0.22
S1	Pangaea	bin.70	1681	193	59	1	0	0	0	0	0	0	1853619	1113153	51986	0	0	0	0	0	0	193	51986	1853619	12369	7496	43	91	0	o__Clostridiales (UID1212)	172	263	149	67	189	7	0	0	0	79.39	2.01	85.71	17	1	1	1	uncultured_organism	22.843	1.85
S1	Pangaea	bin.71	7981	452	244	60	11	1	0	0	0	0	10513900	9473707	4887594	1598222	270474	0	0	0	0	452	270474	10513900	45825	23042	68	146	0.95	k__Bacteria (UID203)	5449	104	58	37	25	39	3	0	0	84.01	64.31	60.42	58	4	2	4	Parabacteroides_goldsteinii	54.54	10.51
S1	Pangaea	bin.72	223	78	0	0	0	0	0	0	0	0	287494	0	0	0	0	0	0	0	0	78	9757	287494	3615	2966	30	52	0	root (UID1)	5656	56	24	54	2	0	0	0	0	8.33	0	0	NA	0	0	0	Bacteria_(taxid	11.963	0.29
S1	Pangaea	bin.73	409	113	1	0	0	0	0	0	0	0	392479	12045	0	0	0	0	0	0	0	113	12045	392479	3408	2810	45	77	0	k__Bacteria (UID203)	5449	104	58	97	7	0	0	0	0	12.07	0	0	NA	0	0	0	cellular_organisms	8.711	0.39
S1	Pangaea	bin.74	2772	5	4	4	4	4	4	0	0	0	3390106	3380981	3380981	3380981	3380981	3380981	0	0	0	5	878056	3390106	850342	834697	2	3	0	g__Prevotella (UID2724)	55	567	296	4	554	9	0	0	0	98.99	2.7	33.33	58	5	5	5	Prevotella_copri	100	3.39
S1	Pangaea	bin.75	272	105	1	0	0	0	0	0	0	0	455134	10095	0	0	0	0	0	0	0	105	10095	455134	4567	3441	37	66	0	root (UID1)	5656	56	24	56	0	0	0	0	0	0	0	0	NA	0	0	0	Parabacteroides_goldsteinii	66.481	0.46
S1	Pangaea	bin.76	1893	5	5	4	3	3	3	0	0	0	1944436	1944436	1908998	1823804	1823804	1823804	0	0	0	5	698538	1944436	575623	549643	2	3	0	o__Clostridiales (UID1212)	172	263	149	48	215	0	0	0	0	74.83	0	0	32	2	2	2	Myoviridae_sp.	35.925	1.94
S1	Pangaea	bin.77	3626	109	77	35	9	1	0	0	0	0	4394572	4206735	3128703	1450185	325530	0	0	0	0	109	325530	4394572	65556	44524	19	39	2.28	k__Bacteria (UID2569)	434	278	186	60	203	15	0	0	0	88.17	6.06	80	23	5	2	1	Butyricimonas_virosa	93.937	4.39
S1	Pangaea	bin.78	1512	335	14	0	0	0	0	0	0	0	1617528	193443	0	0	0	0	0	0	0	335	32326	1617528	4913	3644	106	202	0	k__Bacteria (UID203)	5449	102	56	74	28	0	0	0	0	42.86	0	0	NA	0	0	0	Ruthenibacterium_lactatiformans	92.064	1.62
S1	Pangaea	bin.79	340	15	9	2	0	0	0	0	0	0	313892	281009	119440	0	0	0	0	0	0	15	62383	313892	42809	16885	3	6	0	root (UID1)	5656	56	24	55	1	0	0	0	0	4.17	0	0	NA	0	0	0	Faecalibacterium_prausnitzii	31.3	0.31
S1	Pangaea	bin.8	2014	3	3	3	3	3	2	1	0	0	2262154	2262154	2262154	2262154	2262154	1945980	1087311	0	0	3	1087311	2262154	858669	858669	2	2	0	k__Bacteria (UID203)	5449	103	57	56	46	1	0	0	0	71.93	1.75	0	36	2	2	0	Simiaoa_sunii	100	2.26
S1	Pangaea	bin.80	3001	5	5	5	5	5	4	0	0	0	3230328	3230328	3230328	3230328	3230328	2905821	0	0	0	5	890516	3230328	731473	600721	2	4	0	f__Lachnospiraceae (UID1286)	57	420	207	6	404	10	0	0	0	98.55	3.38	80	53	5	5	0	[Eubacterium]_rectale	100	3.23
S1	Pangaea	bin.81	321	11	5	2	0	0	0	0	0	0	287913	253652	159696	0	0	0	0	0	0	11	95076	287913	64620	27665	2	4	0	root (UID1)	5656	56	24	56	0	0	0	0	0	0	0	0	NA	0	0	0	Dorea_longicatena	33.022	0.29
S1	Pangaea	bin.82	5884	100	70	28	15	3	3	1	0	0	6755846	6577262	5563295	4669823	2847555	2847555	1087418	0	0	100	1087418	6755846	200650	76513	6	20	2.96	k__Bacteria (UID203)	5449	104	58	65	24	12	1	2	0	58.62	31.03	48.15	78	4	4	5	Siphoviridae_sp.	27.456	6.76
S1	Pangaea	bin.83	242	73	1	0	0	0	0	0	0	0	337686	27190	0	0	0	0	0	0	0	73	27190	337686	4743	3440	24	46	0	k__Bacteria (UID203)	5449	104	58	100	4	0	0	0	0	6.9	0	0	NA	0	0	0	Parabacteroides_goldsteinii	88.623	0.34
S1	Pangaea	bin.84	1322	36	25	13	4	0	0	0	0	0	1635627	1567631	1218822	637472	0	0	0	0	0	36	244941	1635627	72620	49956	7	14	0	o__Clostridiales (UID1212)	172	263	149	21	241	0	1	0	0	89.41	0.04	0	24	1	2	2	Pseudomonas_(taxid	17.458	1.64
S1	Pangaea	bin.85	982	187	23	0	0	0	0	0	0	0	1064789	291771	0	0	0	0	0	0	0	187	18930	1064789	6389	4221	54	107	0	k__Bacteria (UID203)	5449	102	56	83	19	0	0	0	0	30.36	0	0	NA	0	0	0	Faecalibacterium_prausnitzii	84.697	1.06
S1	Pangaea	bin.86	2045	27	24	14	8	1	0	0	0	0	2418294	2399384	2149333	1725058	415716	0	0	0	0	27	415716	2418294	174101	94140	5	9	4.14	c__Deltaproteobacteria (UID3218)	61	284	169	13	270	1	0	0	0	93.79	0.59	0	43	3	3	3	Desulfovibrio_desulfuricans	64.594	2.42
S1	Pangaea	bin.87	2560	14	13	10	7	4	1	1	0	0	3154468	3147354	3089564	2877564	2308253	1156823	1156823	0	0	14	1156823	3154468	489375	232251	2	5	3.17	o__Bacteroidales (UID2657)	160	492	269	120	283	89	0	0	0	74.04	17.1	92.13	44	5	5	5	Bacteroides_stercoris	99.774	3.15
S1	Pangaea	bin.88	2368	69	41	20	9	0	0	0	0	0	2756797	2594457	2024687	1198822	0	0	0	0	0	69	213765	2756797	93681	46506	11	21	3.63	o__Clostridiales (UID1212)	172	261	147	13	246	2	0	0	0	92.52	1.02	50	61	4	4	4	uncultured_organism	30.369	2.76
S1	Pangaea	bin.89	816	93	21	0	0	0	0	0	0	0	726523	376966	0	0	0	0	0	0	0	93	39684	726523	11274	5460	20	43	13.76	root (UID1)	5656	56	24	56	0	0	0	0	0	0	0	0	NA	0	1	0	Roseburia_intestinalis	11.143	0.73
S1	Pangaea	bin.9	3164	6	6	6	6	4	4	0	0	0	3509308	3509308	3509308	3509308	3101644	3101644	0	0	0	6	929899	3509308	831025	576742	2	4	2.85	f__Lachnospiraceae (UID1286)	57	420	207	23	397	0	0	0	0	96.14	0	0	64	6	6	0	Siphoviridae_sp.	40.115	3.51
S1	Pangaea	bin.90	1738	99	63	11	0	0	0	0	0	0	2022921	1848119	707424	0	0	0	0	0	0	99	91105	2022921	38690	17347	18	38	0	p__Actinobacteria (UID2112)	31	211	124	20	190	1	0	0	0	92.34	0.81	0	17	2	2	3	Collinsella_aerofaciens	100	2.02
S1	Pangaea	bin.91	307	77	0	0	0	0	0	0	0	0	316634	0	0	0	0	0	0	0	0	77	9456	316634	4122	3189	28	49	0	k__Bacteria (UID203)	5449	104	58	101	3	0	0	0	0	5.17	0	0	NA	0	0	0	Myoviridae_sp.	9.85	0.32
S1	Pangaea	bin.92	1676	295	42	0	0	0	0	0	0	0	1930518	653083	0	0	0	0	0	0	0	295	45019	1930518	7372	4761	80	162	0	o__Clostridiales (UID1212)	172	263	149	83	177	3	0	0	0	77.24	0.56	0	21	0	0	0	Siphoviridae_sp.	16.721	1.93
S1	Pangaea	bin.93	3254	550	118	0	0	0	0	0	0	0	4084813	1923817	0	0	0	0	0	0	0	550	44759	4084813	9214	5487	131	277	0	k__Bacteria (UID203)	5449	104	58	13	66	25	0	0	0	80.17	9.72	60	11	0	0	0	Victivallales_bacterium	46.611	4.08
S1	Pangaea	bin.94	1029	39	17	5	2	0	0	0	0	0	931799	821289	517991	319638	0	0	0	0	0	39	191593	931799	55223	24898	5	11	0	root (UID1)	5656	56	24	56	0	0	0	0	0	0	0	0	19	1	1	1	Faecalibacterium_prausnitzii	47.008	0.93
S1	Pangaea	bin.95	1796	342	26	0	0	0	0	0	0	0	1891785	363648	0	0	0	0	0	0	0	342	33069	1891785	5843	4102	103	200	0	o__Clostridiales (UID1212)	172	257	149	119	134	4	0	0	0	59.35	2.35	0	7	0	0	0	Oscillospiraceae_bacterium	38.572	1.89
S1	Pangaea	bin.96	1547	291	37	0	0	0	0	0	0	0	1748462	533481	0	0	0	0	0	0	0	291	32608	1748462	6742	4272	80	160	0	p__Actinobacteria (UID2112)	31	211	124	78	127	6	0	0	0	61.1	2.33	16.67	13	0	0	0	Adlercreutzia_equolifaciens	95.731	1.75
S1	Pangaea	bin.97	1594	145	73	2	0	0	0	0	0	0	1857716	1465786	120216	0	0	0	0	0	0	145	66888	1857716	17446	10981	34	67	0	o__Clostridiales (UID1212)	172	263	149	45	216	2	0	0	0	81.03	0.45	0	17	1	0	1	Oscillospiraceae_bacterium	14.627	1.86
S1	Pangaea	bin.98	459	26	8	1	1	0	0	0	0	0	366908	263130	148441	148441	0	0	0	0	0	26	148441	366908	20246	8217	3	10	0	k__Bacteria (UID203)	5449	104	58	91	13	0	0	0	0	2.98	0	0	23	0	0	0	Siphoviridae_sp.	42.539	0.37
S1	Pangaea	bin.99	2259	16	12	9	8	5	1	0	0	0	2685054	2664621	2573619	2508993	1909340	809415	0	0	0	16	809415	2685054	271748	218490	3	6	0	k__Bacteria (UID203)	5449	104	58	69	35	0	0	0	0	47.41	0	0	35	2	2	2	Bacteroides_stercoris	93.434	2.69
S1	Pangaea	bin.unbinned	106652	48076	779	67	20	0	0	0	0	0	107057173	18994541	5638336	2547968	0	0	0	0	0	48076	187053	107057173	2212	1469	10863	25856	0.56	root (UID1)	5656	56	24	0	0	0	0	0	56	100	2729.07	3.6	615	62	73	55	cellular_organisms	7.25	107.06
S1	Supernova	bin.1	395	2	2	2	2	0	0	0	0	0	403170	403170	403170	403170	0	0	0	0	0	2	209461	403170	209461	193709	1	2	0	o__Clostridiales (UID1212)	172	263	149	199	64	0	0	0	0	15.44	0	0	15	1	1	0	Anaerotignum_propionicum	51.954	0.4
S1	Supernova	bin.10	754	16	13	7	2	0	0	0	0	0	892165	879202	706793	333460	0	0	0	0	0	16	204798	892165	88762	51373	4	7	0	k__Bacteria (UID203)	5449	104	58	94	10	0	0	0	0	14.66	0	0	16	2	2	2	Victivallales_bacterium	99.289	0.89
S1	Supernova	bin.100	2478	25	23	11	9	4	0	0	0	0	2744485	2728915	2403760	2247336	1491414	0	0	0	0	25	395202	2744485	324891	115110	4	8	0	o__Clostridiales (UID1212)	172	260	146	4	256	0	0	0	0	97.95	0	0	33	1	1	1	Ruminococcus_bicirculans	95.046	2.74
S1	Supernova	bin.101	978	12	12	8	5	0	0	0	0	0	1138467	1138467	1020087	772842	0	0	0	0	0	12	198965	1138467	120411	88265	4	6	0	k__Bacteria (UID203)	5449	103	57	66	37	0	0	0	0	56.14	0	0	14	0	0	0	[Ruminococcus]_torques	33.788	1.14
S1	Supernova	bin.102	2574	305	76	2	0	0	0	0	0	0	2720539	1420645	135370	0	0	0	0	0	0	305	79945	2720539	10595	6637	71	153	0	o__Clostridiales (UID1212)	172	257	149	60	197	0	0	0	0	85.2	0	0	19	0	0	0	Flavonifractor_plautii	97.369	2.72
S1	Supernova	bin.103	2577	22	20	13	11	4	0	0	0	0	3062178	3048115	2842051	2661462	1518676	0	0	0	0	22	493287	3062178	192933	162763	5	9	0	o__Clostridiales (UID1120)	304	250	143	7	242	1	0	0	0	95.1	0.23	0	49	5	5	6	Siphoviridae_sp.	52.209	3.06
S1	Supernova	bin.104	2246	20	20	13	9	3	1	0	0	0	2532403	2532403	2379853	2065301	1113113	547153	0	0	0	20	547153	2532403	227425	119164	4	8	0	f__Lachnospiraceae (UID1256)	33	333	171	23	310	0	0	0	0	90.64	0	0	37	4	3	3	Siphoviridae_sp.	47.078	2.53
S1	Supernova	bin.105	2227	30	24	15	9	1	0	0	0	0	2488510	2457065	2168633	1734229	481525	0	0	0	0	30	481525	2488510	132699	84163	6	11	0	o__Clostridiales (UID1212)	172	263	149	2	260	1	0	0	0	98.66	0.67	0	46	1	1	0	Lachnospiraceae_bacterium	27.266	2.49
S1	Supernova	bin.106	656	3	2	2	2	1	1	0	0	0	721994	713437	713437	713437	558122	558122	0	0	0	3	558122	721994	558122	558122	1	1	0	k__Bacteria (UID203)	5449	103	57	83	19	1	0	0	0	29.82	0.88	0	3	1	1	0	Roseburia_sp.	77.303	0.72
S1	Supernova	bin.107	1632	56	52	8	0	0	0	0	0	0	1890587	1864953	586090	0	0	0	0	0	0	56	97170	1890587	40864	33831	17	29	0	p__Bacteroidetes (UID2605)	350	314	208	38	270	6	0	0	0	92.31	1.49	50	19	0	0	0	uncultured_organism	52.19	1.89
S1	Supernova	bin.108	848	21	18	7	3	0	0	0	0	0	936051	913362	647482	359675	0	0	0	0	0	21	138993	936051	75075	35954	5	9	0	p__Firmicutes (UID1022)	100	295	158	196	99	0	0	0	0	23.02	0	0	16	1	1	1	Dialister_hominis	63.037	0.94
S1	Supernova	bin.109	755	7	7	5	3	1	0	0	0	0	912489	912489	886446	745930	299313	0	0	0	0	7	299313	912489	236336	210281	2	3	0	f__Bifidobacteriaceae (UID1458)	77	464	220	238	223	3	0	0	0	45.83	0.76	66.67	15	0	0	1	Bifidobacterium_adolescentis	100	0.91
S1	Supernova	bin.11	363	14	12	1	0	0	0	0	0	0	414205	401153	50615	0	0	0	0	0	0	14	50615	414205	38715	33276	5	8	0	root (UID1)	5656	56	24	56	0	0	0	0	0	0	0	0	2	0	0	1	Bacteroides_stercoris	28.288	0.41
S1	Supernova	bin.110	380	4	4	3	2	1	0	0	0	0	469009	469009	437286	385740	261023	0	0	0	0	4	261023	469009	261023	124717	1	2	0	k__Bacteria (UID203)	5449	104	58	98	6	0	0	0	0	6.21	0	0	8	2	2	2	Bacteroides_stercoris	100	0.47
S1	Supernova	bin.111	2199	17	15	14	11	2	0	0	0	0	2389097	2378045	2364535	2128271	560859	0	0	0	0	17	285719	2389097	194307	162201	5	9	0	o__Selenomonadales (UID1024)	64	334	167	1	329	4	0	0	0	99.98	1.5	0	53	5	5	5	Phascolarctobacterium_faecium	99.831	2.39
S1	Supernova	bin.112	2510	41	40	13	8	2	0	0	0	0	3031236	3021843	2105009	1720260	610800	0	0	0	0	41	356444	3031236	165294	42367	7	17	0	p__Bacteroidetes (UID2605)	350	314	208	14	297	2	1	0	0	93.51	1.68	40	27	2	2	2	Alistipes_onderdonkii	97.123	3.03
S1	Supernova	bin.113	212	19	13	0	0	0	0	0	0	0	233332	205575	0	0	0	0	0	0	0	19	21890	233332	14453	12495	7	11	0	root (UID1)	5656	56	24	56	0	0	0	0	0	0	0	0	16	0	0	0	Dorea_longicatena	88.104	0.23
S1	Supernova	bin.114	367	5	4	2	1	0	0	0	0	0	395464	392793	326083	237249	0	0	0	0	0	5	237249	395464	237249	88834	1	2	0	root (UID1)	5656	56	24	56	0	0	0	0	0	0	0	0	NA	0	0	0	Flavonifractor_plautii	59.993	0.4
S1	Supernova	bin.115	336	91	2	0	0	0	0	0	0	0	429149	31126	0	0	0	0	0	0	0	91	15563	429149	5108	3774	32	57	0	k__Bacteria (UID203)	5449	104	58	100	4	0	0	0	0	6.9	0	0	2	0	0	0	Butyricimonas_faecalis	30.458	0.43
S1	Supernova	bin.116	2519	33	31	18	6	3	0	0	0	0	2845588	2835318	2446849	1528527	996481	0	0	0	0	33	351180	2845588	108994	79306	6	13	0	o__Clostridiales (UID1212)	172	263	149	6	256	1	0	0	0	97.32	0.67	0	58	4	4	0	Roseburia_sp.	13.364	2.85
S1	Supernova	bin.117	1130	8	8	7	6	2	0	0	0	0	1357211	1357211	1325091	1267123	679854	0	0	0	0	8	417706	1357211	262148	164610	2	4	0	o__Clostridiales (UID1226)	155	278	158	147	131	0	0	0	0	39.87	0	0	34	3	3	3	[Ruminococcus]_torques	53.189	1.36
S1	Supernova	bin.118	215	3	3	3	1	0	0	0	0	0	244660	244660	244660	116764	0	0	0	0	0	3	116764	244660	68734	68734	2	2	0	root (UID1)	5656	56	24	56	0	0	0	0	0	0	0	0	7	0	0	0	Dialister_hominis	71.906	0.24
S1	Supernova	bin.119	288	10	5	2	1	0	0	0	0	0	280698	254431	182493	101453	0	0	0	0	0	10	101453	280698	81040	30470	2	3	0	root (UID1)	5656	56	24	56	0	0	0	0	0	0	0	0	NA	0	0	0	Anaerobutyricum_hallii	43.911	0.28
S1	Supernova	bin.12	1167	19	17	10	4	0	0	0	0	0	1266528	1249141	976327	542655	0	0	0	0	0	19	160995	1266528	93349	59504	5	10	0	o__Clostridiales (UID1212)	172	263	149	105	158	0	0	0	0	55.03	0	0	20	0	0	3	uncultured_organism	56.165	1.27
S1	Supernova	bin.120	1202	7	7	7	6	1	0	0	0	0	1239755	1239755	1239755	1173992	299487	0	0	0	0	7	299487	1239755	202114	141288	3	5	0	o__Clostridiales (UID1212)	172	263	149	146	117	0	0	0	0	51.34	0	0	38	3	3	2	Anaerotignum_propionicum	34.339	1.24
S1	Supernova	bin.121	270	5	3	2	1	0	0	0	0	0	293903	279902	244783	188305	0	0	0	0	0	5	188305	293903	188305	56478	1	2	0	root (UID1)	5656	56	24	56	0	0	0	0	0	0	0	0	2	0	0	0	Ruminococcus_bicirculans	100	0.29
S1	Supernova	bin.122	2037	2	2	1	1	1	1	1	1	0	2449710	2449710	2400768	2400768	2400768	2400768	2400768	2400768	0	2	2400768	2449710	2400768	2400768	1	1	0	p__Bacteroidetes (UID2605)	350	314	208	55	259	0	0	0	0	91.35	0	0	39	2	2	2	Alistipes_indistinctus	100	2.45
S1	Supernova	bin.123	1668	162	63	3	0	0	0	0	0	0	1942427	1381777	165183	0	0	0	0	0	0	162	59947	1942427	16398	9001	34	72	0	o__Clostridiales (UID1226)	155	278	158	41	236	1	0	0	0	83.77	0.63	0	28	1	0	0	butyrate-producing_bacterium	99.34	1.94
S1	Supernova	bin.124	257	3	3	2	1	0	0	0	0	0	252951	252951	225960	163670	0	0	0	0	0	3	163670	252951	163670	62290	1	2	0	root (UID1)	5656	56	24	55	1	0	0	0	0	4.17	0	0	2	0	0	0	Clostridiaceae_bacterium	100	0.25
S1	Supernova	bin.125	780	14	10	4	3	1	0	0	0	0	761240	737846	588829	522499	296082	0	0	0	0	14	296082	761240	117767	66330	2	4	0	k__Bacteria (UID203)	5449	104	58	102	2	0	0	0	0	3.45	0	0	18	0	0	1	Oscillibacter_sp.	38.895	0.76
S1	Supernova	bin.126	472	5	5	4	2	0	0	0	0	0	564382	564382	528465	366113	0	0	0	0	0	5	187200	564382	178913	87740	2	3	0	k__Bacteria (UID203)	5449	102	56	99	3	0	0	0	0	3.57	0	0	11	2	2	2	Faecalibacterium_prausnitzii	78.09	0.56
S1	Supernova	bin.127	956	8	8	5	4	1	0	0	0	0	1265480	1265480	1145511	1070788	482293	0	0	0	0	8	482293	1265480	207292	175763	2	4	0	k__Bacteria (UID203)	5449	104	58	97	7	0	0	0	0	10.34	0	0	2	0	0	0	Sutterella_wadsworthensis	100	1.27
S1	Supernova	bin.128	963	7	6	6	4	3	0	0	0	0	1218683	1214718	1214718	1062308	932574	0	0	0	0	7	377359	1218683	290791	264424	2	3	0	k__Bacteria (UID203)	5449	104	58	76	28	0	0	0	0	41.38	0	0	18	1	1	1	Barnesiella_viscericola	38.426	1.22
S1	Supernova	bin.129	2859	170	88	13	2	0	0	0	0	0	3070382	2598066	900394	215708	0	0	0	0	0	170	112645	3070382	29618	16100	30	66	0	f__Lachnospiraceae (UID1286)	57	420	207	25	375	20	0	0	0	94.91	5.36	5	20	0	0	0	uncultured_organism	22.059	3.07
S1	Supernova	bin.13	1238	15	15	10	6	0	0	0	0	0	1455789	1455789	1249843	967799	0	0	0	0	0	15	236725	1455789	149100	78595	4	8	0	p__Proteobacteria (UID3887)	1487	256	161	50	206	0	0	0	0	77.02	0	0	49	2	2	2	Sutterella_wadsworthensis	100	1.46
S1	Supernova	bin.14	1470	8	8	6	5	2	1	0	0	0	1716237	1716237	1666816	1586118	920801	586410	0	0	0	8	586410	1716237	334391	238376	2	4	0	o__Clostridiales (UID1212)	172	263	149	18	245	0	0	0	0	90.14	0	0	44	1	1	1	Christensenella_sp.	97.12	1.72
S1	Supernova	bin.15	2258	24	20	17	8	2	0	0	0	0	2392438	2379470	2305121	1677976	713721	0	0	0	0	24	364301	2392438	198267	87576	5	10	0	o__Clostridiales (UID1212)	172	263	149	3	259	1	0	0	0	97.99	0.67	0	38	2	2	2	Myoviridae_sp.	29.325	2.39
S1	Supernova	bin.16	298	11	5	2	1	0	0	0	0	0	306216	279894	189902	114812	0	0	0	0	0	11	114812	306216	75090	41060	2	3	0	root (UID1)	5656	56	24	56	0	0	0	0	0	0	0	0	NA	0	0	0	Siphoviridae_sp.	38.651	0.31
S1	Supernova	bin.17	2519	22	21	16	14	2	0	0	0	0	2758849	2753203	2566011	2450507	697876	0	0	0	0	22	352285	2758849	156109	115922	6	11	0	f__Lachnospiraceae (UID1286)	57	420	207	8	411	1	0	0	0	97.58	0.48	0	40	3	3	0	[Eubacterium]_rectale	100	2.76
S1	Supernova	bin.18	1724	173	65	3	0	0	0	0	0	0	1937627	1308239	193114	0	0	0	0	0	0	173	71763	1937627	13718	9010	37	81	0	f__Lachnospiraceae (UID1256)	33	333	171	74	250	9	0	0	0	82.83	1.85	0	21	1	0	1	Dorea_longicatena	87.709	1.94
S1	Supernova	bin.19	2535	26	26	18	9	3	0	0	0	0	2832264	2832264	2582572	1882573	918913	0	0	0	0	26	352749	2832264	143055	93817	6	12	0	o__Clostridiales (UID1212)	172	263	149	8	255	0	0	0	0	97.32	0	0	41	3	2	0	Lachnospira_eligens	29.337	2.83
S1	Supernova	bin.2	1122	164	35	1	0	0	0	0	0	0	1271511	595376	50027	0	0	0	0	0	0	164	50027	1271511	9683	5173	40	83	0	k__Bacteria (UID203)	5449	102	56	71	29	2	0	0	0	40.26	2.68	100	5	0	0	0	Faecalibacterium_prausnitzii	56.57	1.27
S1	Supernova	bin.20	208	4	4	1	0	0	0	0	0	0	205055	205055	80574	0	0	0	0	0	0	4	80574	205055	49758	45392	2	3	0	k__Bacteria (UID203)	5449	104	58	103	1	0	0	0	0	1.72	0	0	3	0	0	0	Sutterella_wadsworthensis	77.864	0.21
S1	Supernova	bin.21	2320	75	63	16	4	0	0	0	0	0	2943841	2862356	1534162	650778	0	0	0	0	0	75	242240	2943841	62979	36033	16	33	0	k__Bacteria (UID203)	5449	104	58	64	40	0	0	0	0	56.9	0	0	24	1	2	2	Bacteroides_uniformis	100	2.94
S1	Supernova	bin.22	3542	19	19	16	12	7	2	0	0	0	4400049	4400049	4314959	4031855	3168421	1328459	0	0	0	19	825059	4400049	412539	209566	4	8	0	o__Bacteroidales (UID2621)	198	427	260	2	425	0	0	0	0	99.42	0	0	73	4	4	4	Parabacteroides_johnsonii	100	4.4
S1	Supernova	bin.23	940	5	5	4	3	2	1	0	0	0	1191925	1191925	1151780	1088731	933414	589328	0	0	0	5	589328	1191925	344086	344086	2	2	0	f__Bifidobacteriaceae (UID1458)	77	464	220	230	234	0	0	0	0	53.18	0	0	37	2	2	2	Bifidobacterium_adolescentis	100	1.19
S1	Supernova	bin.24	350	6	6	3	1	0	0	0	0	0	393987	393987	292417	103212	0	0	0	0	0	6	103212	393987	99990	49769	2	4	0	k__Bacteria (UID203)	5449	102	56	95	7	0	0	0	0	10.71	0	0	8	0	0	0	Faecalibacterium_prausnitzii	51.576	0.39
S1	Supernova	bin.25	256	7	4	2	1	0	0	0	0	0	227589	207473	182447	111119	0	0	0	0	0	7	111119	227589	71328	71328	2	2	0	root (UID1)	5656	56	24	56	0	0	0	0	0	0	0	0	NA	0	0	0	Oscillospiraceae_bacterium	48.824	0.23
S1	Supernova	bin.26	1938	45	37	12	5	0	0	0	0	0	2154685	2115615	1215457	783023	0	0	0	0	0	45	229206	2154685	56560	40148	10	22	0	o__Clostridiales (UID1212)	172	261	147	7	254	0	0	0	0	95.92	0	0	40	1	1	1	Faecalibacterium_prausnitzii	99.883	2.15
S1	Supernova	bin.27	14184	311	234	98	47	10	2	1	0	0	17223073	16770514	13441840	10205842	4733589	1773256	1193834	0	0	311	1193834	17223073	128420	52010	33	88	0	root (UID1)	5656	56	24	0	0	25	22	6	3	100	214.1	55.09	166	14	10	15	Bacteroides_zhangwenhongii	24.883	17.22
S1	Supernova	bin.28	2334	19	18	17	10	3	0	0	0	0	2625058	2620360	2574742	2046754	963948	0	0	0	0	19	409038	2625058	179805	107100	5	10	0	o__Clostridiales (UID1212)	172	263	149	11	252	0	0	0	0	93.96	0	0	40	3	4	0	Wujia_chipingensis	100	2.63
S1	Supernova	bin.29	237	13	4	1	1	0	0	0	0	0	231987	179609	124593	124593	0	0	0	0	0	13	124593	231987	124593	11887	1	4	0	root (UID1)	5656	56	24	56	0	0	0	0	0	0	0	0	NA	0	1	0	Enterococcus_faecalis	53.707	0.23
S1	Supernova	bin.3	1921	10	8	7	6	3	2	0	0	0	2332392	2314528	2284022	2185729	1639749	1276326	0	0	0	10	669585	2332392	606741	205138	2	4	0	p__Bacteroidetes (UID2605)	350	314	208	95	219	0	0	0	0	81.41	0	0	31	2	2	3	Alistipes_sp.	100	2.33
S1	Supernova	bin.30	1676	34	32	15	7	0	0	0	0	0	1949146	1936632	1512417	935930	0	0	0	0	0	34	163295	1949146	92261	56430	8	15	0	o__Clostridiales (UID1212)	172	263	149	47	216	0	0	0	0	80.6	0	0	30	0	1	1	uncultured_organism	50.777	1.95
S1	Supernova	bin.31	2340	474	63	1	0	0	0	0	0	0	3140870	1159390	60218	0	0	0	0	0	0	474	60218	3140870	7497	4553	113	250	0	k__Bacteria (UID203)	5449	104	58	83	19	2	0	0	0	36.21	3.45	100	12	0	0	0	Parabacteroides_goldsteinii	35.134	3.14
S1	Supernova	bin.32	2607	27	26	21	12	4	0	0	0	0	3198937	3195568	3023164	2363382	1153042	0	0	0	0	27	329877	3198937	224776	96586	6	13	0	p__Bacteroidetes (UID2605)	350	314	208	19	269	26	0	0	0	91.83	10.1	38.46	43	2	2	2	Alistipes_finegoldii	90.196	3.2
S1	Supernova	bin.33	746	5	5	4	3	1	0	0	0	0	788579	788579	750986	673230	437118	0	0	0	0	5	437118	788579	437118	115708	1	3	0	k__Bacteria (UID203)	5449	104	58	76	28	0	0	0	0	40.52	0	0	21	0	0	0	uncultured_organism	70.7	0.79
S1	Supernova	bin.34	2365	23	17	10	8	4	2	0	0	0	3020786	2985987	2812044	2658874	1955021	1126585	0	0	0	23	578727	3020786	444653	178341	3	6	0	o__Bacteroidales (UID2654)	163	486	266	141	345	0	0	0	0	68.52	0	0	37	1	1	3	Bacteroides_salyersiae	27.83	3.02
S1	Supernova	bin.35	2630	86	66	14	4	1	0	0	0	0	3177833	3048880	1448752	842748	373463	0	0	0	0	86	373463	3177833	43396	37952	18	37	0	o__Bacteroidales (UID2657)	160	492	269	88	399	5	0	0	0	82.32	0.81	0	29	4	4	4	Bacteroides_stercoris	92.239	3.18
S1	Supernova	bin.36	537	20	14	3	1	0	0	0	0	0	639830	602093	277755	149517	0	0	0	0	0	20	149517	639830	48235	31374	4	9	0	root (UID1)	5656	56	24	56	0	0	0	0	0	0	0	0	2	0	0	0	Bacteroides_stercoris	54.632	0.64
S1	Supernova	bin.37	2797	9	6	6	5	5	1	1	1	0	3416162	3393777	3393777	3322927	3322927	2180116	2180116	2180116	0	9	2180116	3416162	2180116	294612	1	3	0	k__Bacteria (UID203)	5449	104	58	50	54	0	0	0	0	79.31	0	0	48	2	2	2	Bacteroides_stercoris	82.19	3.42
S1	Supernova	bin.38	1384	7	7	5	4	2	1	0	0	0	1482047	1482047	1420575	1364108	951426	642332	0	0	0	7	642332	1482047	309094	246873	2	3	0	o__Clostridiales (UID1212)	172	263	149	35	228	0	0	0	0	82.89	0	0	35	0	0	1	[Ruminococcus]_torques	43.341	1.48
S1	Supernova	bin.39	2294	40	34	17	10	0	0	0	0	0	2708688	2669026	2185030	1665718	0	0	0	0	0	40	240195	2708688	136440	68460	8	15	0	o__Clostridiales (UID1212)	172	261	147	22	238	1	0	0	0	91.16	0.68	0	44	2	2	2	uncultured_organism	31.889	2.71
S1	Supernova	bin.4	281	18	11	0	0	0	0	0	0	0	290753	248544	0	0	0	0	0	0	0	18	46646	290753	25021	12267	4	9	0	root (UID1)	5656	56	24	56	0	0	0	0	0	0	0	0	NA	0	0	0	Ruthenibacterium_lactatiformans	22.763	0.29
S1	Supernova	bin.40	1670	16	13	9	7	1	1	0	0	0	2054512	2031802	1912614	1750590	791935	791935	0	0	0	16	791935	2054512	173829	155277	3	6	0	p__Bacteroidetes (UID2605)	350	314	208	90	221	3	0	0	0	74.04	1.44	66.67	23	0	0	0	Alistipes_shahii	94.795	2.05
S1	Supernova	bin.41	916	157	25	0	0	0	0	0	0	0	1075703	372998	0	0	0	0	0	0	0	157	22656	1075703	7133	4941	45	90	0	k__Bacteria (UID203)	5449	103	57	82	21	0	0	0	0	25.52	0	0	7	0	0	0	Lachnospiraceae_bacterium	96.678	1.08
S1	Supernova	bin.42	537	7	7	5	3	0	0	0	0	0	589273	589273	539048	375195	0	0	0	0	0	7	134356	589273	108932	82523	3	4	0	root (UID1)	5656	56	24	55	1	0	0	0	0	4.17	0	0	10	0	0	0	Faecalibacterium_prausnitzii	59.189	0.59
S1	Supernova	bin.43	258	2	2	2	1	0	0	0	0	0	280942	280942	280942	189915	0	0	0	0	0	2	189915	280942	189915	91027	1	2	0	root (UID1)	5656	56	24	54	2	0	0	0	0	8.33	0	0	2	0	0	0	uncultured_bacterium	67.599	0.28
S1	Supernova	bin.44	9599	272	201	68	31	7	1	0	0	0	12762562	12340606	9119452	6463169	2628600	550615	0	0	0	272	550615	12762562	108124	45790	31	78	0	o__Bacteroidales (UID2657)	160	492	269	34	131	128	159	38	2	97.47	119.37	52.99	96	11	11	13	Bacteroides_thetaiotaomicron	36.753	12.76
S1	Supernova	bin.45	297	3	3	3	2	0	0	0	0	0	355322	355322	355322	257267	0	0	0	0	0	3	129444	355322	127823	98055	2	3	0	p__Bacteroidetes (UID2605)	350	314	208	282	32	0	0	0	0	5.77	0	0	10	0	0	0	Alistipes_shahii	100	0.36
S1	Supernova	bin.46	1985	17	17	13	9	2	0	0	0	0	2069865	2069865	1946444	1666211	624652	0	0	0	0	17	362028	2069865	177428	112644	5	8	0	o__Clostridiales (UID1212)	172	263	149	17	245	1	0	0	0	91.11	0.67	0	36	0	0	1	Clostridiaceae_bacterium	100	2.07
S1	Supernova	bin.47	2189	40	38	16	9	0	0	0	0	0	2607178	2594248	1983628	1459800	0	0	0	0	0	40	230083	2607178	124690	50686	8	16	0	c__Deltaproteobacteria (UID3218)	61	284	169	1	282	1	0	0	0	99.41	0.59	0	29	1	1	1	Desulfovibrio_desulfuricans	65.977	2.61
S1	Supernova	bin.48	188	2	2	2	1	0	0	0	0	0	222046	222046	222046	150387	0	0	0	0	0	2	150387	222046	150387	71659	1	2	0	root (UID1)	5656	56	24	54	2	0	0	0	0	8.33	0	0	6	0	0	0	Bacteroides_caccae	100	0.22
S1	Supernova	bin.49	1419	147	58	1	0	0	0	0	0	0	1613503	1146473	50483	0	0	0	0	0	0	147	50483	1613503	16705	9163	32	65	0	k__Bacteria (UID203)	5449	102	56	58	44	0	0	0	0	66.96	0	0	13	0	0	0	Faecalibacterium_prausnitzii	79.981	1.61
S1	Supernova	bin.5	1731	65	53	7	1	0	0	0	0	0	1916923	1838697	633045	244609	0	0	0	0	0	65	244609	1916923	38507	25668	15	30	0	o__Clostridiales (UID1212)	172	261	147	62	197	2	0	0	0	80.1	1.36	100	23	0	0	0	Faecalibacterium_prausnitzii	81.821	1.92
S1	Supernova	bin.50	489	59	15	1	0	0	0	0	0	0	542991	318566	65826	0	0	0	0	0	0	59	65826	542991	12084	6485	11	26	0	k__Bacteria (UID203)	5449	102	56	81	19	2	0	0	0	33.93	2.68	100	9	0	0	0	Faecalibacterium_prausnitzii	66.312	0.54
S1	Supernova	bin.51	1275	161	41	1	0	0	0	0	0	0	1392545	773086	63622	0	0	0	0	0	0	161	63622	1392545	11486	5963	34	78	0	o__Clostridiales (UID1212)	172	263	149	67	196	0	0	0	0	66.61	0	0	17	1	0	0	Oscillospiraceae_bacterium	14.665	1.39
S1	Supernova	bin.52	264	10	5	2	0	0	0	0	0	0	286236	256718	144173	0	0	0	0	0	0	10	74695	286236	69478	36388	2	4	0	root (UID1)	5656	56	24	56	0	0	0	0	0	0	0	0	NA	0	0	0	Bacteroides_uniformis	57.525	0.29
S1	Supernova	bin.53	340	50	9	0	0	0	0	0	0	0	335672	145179	0	0	0	0	0	0	0	50	25745	335672	8807	4370	12	27	0	root (UID1)	5656	56	24	56	0	0	0	0	0	0	0	0	NA	0	0	0	Siphoviridae_sp.	12.091	0.34
S1	Supernova	bin.54	2898	165	107	17	1	0	0	0	0	0	3651802	3301233	1114924	120416	0	0	0	0	0	165	120416	3651802	32290	20518	36	69	0	k__Bacteria (UID2982)	88	230	148	46	180	4	0	0	0	78.54	2.36	0	13	1	1	1	Victivallales_bacterium	100	3.65
S1	Supernova	bin.55	1296	19	17	10	4	0	0	0	0	0	1398469	1383701	1214839	753625	0	0	0	0	0	19	231784	1398469	156841	68880	4	8	0	o__Clostridiales (UID1212)	172	261	147	101	160	0	0	0	0	56.46	0	0	15	0	0	1	Faecalibacterium_prausnitzii	72.56	1.4
S1	Supernova	bin.56	416	6	6	4	2	0	0	0	0	0	493304	493304	460229	322185	0	0	0	0	0	6	198871	493304	123314	73824	2	3	0	root (UID1)	5656	56	24	56	0	0	0	0	0	0	0	0	2	0	0	0	Anaerotruncus_sp.	93.295	0.49
S1	Supernova	bin.57	390	106	6	0	0	0	0	0	0	0	425432	62261	0	0	0	0	0	0	0	106	11458	425432	3734	3062	36	68	0	k__Bacteria (UID203)	5449	103	57	83	20	0	0	0	0	17.27	0	0	11	0	0	2	uncultured_Clostridia	25.395	0.43
S1	Supernova	bin.58	1788	156	62	4	0	0	0	0	0	0	2059590	1503268	272418	0	0	0	0	0	0	156	75413	2059590	19307	9453	30	67	0	o__Clostridiales (UID1212)	172	261	147	33	227	1	0	0	0	83.2	0.34	0	33	1	2	2	Faecalibacterium_prausnitzii	29.777	2.06
S1	Supernova	bin.59	215	1	1	1	1	0	0	0	0	0	231901	231901	231901	231901	0	0	0	0	0	1	231901	231901	231901	231901	1	1	0	root (UID1)	5656	56	24	56	0	0	0	0	0	0	0	0	2	0	0	0	Alistipes_indistinctus	100	0.23
S1	Supernova	bin.6	1757	11	10	6	5	3	1	0	0	0	1900840	1892112	1766159	1685006	1417472	661777	0	0	0	11	661777	1900840	441269	149531	2	4	0	o__Clostridiales (UID1212)	172	263	149	22	241	0	0	0	0	91.95	0	0	46	3	3	3	Ruminococcus_champanellensis	34.815	1.9
S1	Supernova	bin.60	645	131	9	0	0	0	0	0	0	0	716919	134241	0	0	0	0	0	0	0	131	26442	716919	5613	4186	40	77	0	k__Bacteria (UID203)	5449	104	58	95	7	2	0	0	0	13.79	3.45	100	4	0	0	0	cellular_organisms	8.661	0.72
S1	Supernova	bin.61	649	138	9	0	0	0	0	0	0	0	719630	122214	0	0	0	0	0	0	0	138	16373	719630	5372	4136	44	83	0	c__Deltaproteobacteria (UID3218)	61	284	169	169	115	0	0	0	0	29.16	0	0	6	1	1	0	uncultured_organism	16.527	0.72
S1	Supernova	bin.62	213	1	1	1	1	1	0	0	0	0	265530	265530	265530	265530	265530	0	0	0	0	1	265530	265530	265530	265530	1	1	0	p__Bacteroidetes (UID2605)	350	314	208	260	54	0	0	0	0	8.17	0	0	NA	0	0	0	Alistipes_indistinctus	100	0.27
S1	Supernova	bin.63	394	3	3	3	3	0	0	0	0	0	476961	476961	476961	476961	0	0	0	0	0	3	176086	476961	175357	125518	2	3	0	p__Bacteroidetes (UID2605)	350	314	208	224	90	0	0	0	0	17.15	0	0	12	0	0	0	Alistipes_sp.	100	0.48
S1	Supernova	bin.64	1524	32	23	11	9	0	0	0	0	0	1905073	1851360	1527643	1413765	0	0	0	0	0	32	249288	1905073	138067	62866	6	10	0	o__Bacteroidales (UID2621)	198	427	260	251	176	0	0	0	0	40.22	0	0	32	3	3	3	Parabacteroides_distasonis	100	1.91
S1	Supernova	bin.65	4623	186	152	34	4	0	0	0	0	0	5730118	5529859	2440679	453007	0	0	0	0	0	186	123114	5730118	45466	27750	43	83	0	o__Bacteroidales (UID2654)	163	486	266	17	399	67	3	0	0	95.43	16.35	38.16	41	2	2	1	Phocaeicola_dorei	79.161	5.73
S1	Supernova	bin.66	3391	27	27	22	15	4	1	0	0	0	4069539	4069539	3940720	3454250	1676984	615942	0	0	0	27	615942	4069539	195922	138518	6	12	0	k__Bacteria (UID2569)	434	278	186	21	257	0	0	0	0	90.32	0	0	44	3	2	3	Odoribacter_splanchnicus	100	4.07
S1	Supernova	bin.67	1451	21	18	12	4	1	0	0	0	0	1647464	1630105	1478338	895909	370904	0	0	0	0	21	370904	1647464	105739	78052	4	8	0	o__Clostridiales (UID1212)	172	263	149	51	211	1	0	0	0	76.82	0.67	0	41	3	3	3	Oscillospiraceae_bacterium	27.251	1.65
S1	Supernova	bin.68	171	3	3	2	1	0	0	0	0	0	223710	223710	189648	135568	0	0	0	0	0	3	135568	223710	135568	54080	1	2	0	root (UID1)	5656	56	24	56	0	0	0	0	0	0	0	0	NA	0	0	0	Siphoviridae_sp.	84.774	0.22
S1	Supernova	bin.69	218	78	4	0	0	0	0	0	0	0	354945	47963	0	0	0	0	0	0	0	78	14707	354945	4606	3420	26	49	0	root (UID1)	5656	56	24	56	0	0	0	0	0	0	0	0	NA	0	0	0	Parabacteroides_goldsteinii	52.81	0.35
S1	Supernova	bin.7	488	59	11	1	0	0	0	0	0	0	513747	260736	78743	0	0	0	0	0	0	59	78743	513747	10309	5928	11	27	0	p__Proteobacteria (UID3887)	1487	255	158	163	92	0	0	0	0	30.43	0	0	4	0	0	1	Myoviridae_sp.	23.633	0.51
S1	Supernova	bin.70	1356	5	5	4	4	4	2	0	0	0	1741563	1741563	1715369	1715369	1715369	1066738	0	0	0	5	551937	1741563	514801	392356	2	3	0	o__Bacteroidales (UID2617)	213	406	265	143	263	0	0	0	0	58.49	0	0	38	4	4	4	Barnesiella_viscericola	53.593	1.74
S1	Supernova	bin.71	225	59	2	0	0	0	0	0	0	0	266821	24305	0	0	0	0	0	0	0	59	14304	266821	4774	3456	20	37	0	k__Bacteria (UID203)	5449	104	58	102	2	0	0	0	0	2.59	0	0	NA	0	0	0	Parabacteroides_goldsteinii	12.082	0.27
S1	Supernova	bin.72	1644	14	8	8	6	2	0	0	0	0	1633818	1611739	1611739	1478113	694812	0	0	0	0	14	365571	1633818	223896	197683	3	5	0	o__Clostridiales (UID1212)	172	263	149	49	213	1	0	0	0	75.21	0.67	0	32	2	1	2	uncultured_Clostridia	63.376	1.63
S1	Supernova	bin.73	724	102	26	0	0	0	0	0	0	0	906791	470427	0	0	0	0	0	0	0	102	34010	906791	11033	6536	25	52	0	k__Bacteria (UID203)	5449	104	58	88	16	0	0	0	0	25.86	0	0	2	0	0	0	Parabacteroides_merdae	47.198	0.91
S1	Supernova	bin.74	438	16	10	4	0	0	0	0	0	0	464621	421797	286836	0	0	0	0	0	0	16	94799	464621	53357	30103	3	6	0	k__Bacteria (UID203)	5449	104	58	97	7	0	0	0	0	10.34	0	0	7	0	0	0	Inoviridae_sp.	31.612	0.46
S1	Supernova	bin.75	17049	321	221	94	54	24	8	2	0	0	21996613	21450706	18420395	15630486	11067221	5461262	2017251	0	0	321	1016498	21996613	250212	81357	24	64	0	root (UID1)	5656	56	24	0	0	32	16	7	1	100	216.67	90.51	186	14	14	18	Bacteroides_nordii	24.94	22
S1	Supernova	bin.76	604	126	15	0	0	0	0	0	0	0	762070	216054	0	0	0	0	0	0	0	126	27702	762070	6882	4447	35	71	0	k__Bacteria (UID203)	5449	103	57	67	36	0	0	0	0	39.63	0	0	4	1	0	0	cellular_organisms	14.097	0.76
S1	Supernova	bin.77	461	5	5	4	1	0	0	0	0	0	513564	513564	482964	241623	0	0	0	0	0	5	241623	513564	99704	81606	2	3	0	k__Bacteria (UID203)	5449	104	58	73	31	0	0	0	0	44.83	0	0	10	0	0	1	Dialister_massiliensis	100	0.51
S1	Supernova	bin.78	1772	86	55	8	0	0	0	0	0	0	1897371	1708642	487161	0	0	0	0	0	0	86	69434	1897371	38853	18719	19	36	0	o__Clostridiales (UID1212)	172	263	149	34	226	3	0	0	0	86.85	1.48	100	21	0	0	0	Dysosmobacter_sp.	47.042	1.9
S1	Supernova	bin.79	469	3	2	2	2	1	0	0	0	0	480357	476505	476505	476505	348467	0	0	0	0	3	348467	480357	348467	128038	1	2	0	o__Clostridiales (UID1212)	172	263	149	187	76	0	0	0	0	24.32	0	0	NA	0	0	0	uncultured_Clostridia	99.198	0.48
S1	Supernova	bin.8	251	6	6	3	1	0	0	0	0	0	336063	336063	258867	150315	0	0	0	0	0	6	150315	336063	54859	53693	2	3	0	k__Bacteria (UID203)	5449	104	58	95	9	0	0	0	0	12.07	0	0	5	1	1	2	Alistipes_shahii	89.237	0.34
S1	Supernova	bin.80	2339	106	73	14	1	0	0	0	0	0	2562889	2359431	1004289	112622	0	0	0	0	0	106	112622	2562889	37859	21723	21	43	0	o__Clostridiales (UID1212)	172	263	149	42	214	7	0	0	0	91.9	1.48	71.43	12	2	0	0	Lachnospira_eligens	40.073	2.56
S1	Supernova	bin.81	277	7	7	1	1	0	0	0	0	0	291372	291372	144052	144052	0	0	0	0	0	7	144052	291372	41864	20818	2	4	0	root (UID1)	5656	56	24	56	0	0	0	0	0	0	0	0	NA	0	0	0	uncultured_organism	56.08	0.29
S1	Supernova	bin.82	1209	183	36	1	0	0	0	0	0	0	1429716	698164	50057	0	0	0	0	0	0	183	50057	1429716	9925	5472	38	91	0	o__Clostridiales (UID1226)	155	278	158	115	162	1	0	0	0	56.55	0.63	100	18	0	0	0	[Clostridium]_symbiosum	30.276	1.43
S1	Supernova	bin.83	1830	142	66	8	1	0	0	0	0	0	2265470	1804095	565231	127227	0	0	0	0	0	142	127227	2265470	26926	12505	26	57	0	p__Bacteroidetes (UID2605)	350	314	208	34	277	3	0	0	0	92.53	1.06	0	16	2	2	2	Alistipes_sp.	63.21	2.27
S1	Supernova	bin.84	653	37	20	2	0	0	0	0	0	0	627145	547751	103189	0	0	0	0	0	0	37	52528	627145	35290	15146	8	14	0	root (UID1)	5656	56	24	56	0	0	0	0	0	0	0	0	NA	0	0	1	Faecalibacterium_prausnitzii	43.106	0.63
S1	Supernova	bin.85	2215	14	14	13	9	3	0	0	0	0	2346394	2346394	2321912	2027691	965518	0	0	0	0	14	379427	2346394	249802	146923	4	8	0	o__Clostridiales (UID1212)	172	263	149	16	245	2	0	0	0	91.95	1.34	0	24	0	0	2	Faecalibacterium_prausnitzii	21.366	2.35
S1	Supernova	bin.86	339	47	9	0	0	0	0	0	0	0	331355	145459	0	0	0	0	0	0	0	47	32461	331355	8603	4851	12	24	0	root (UID1)	5656	56	24	55	0	1	0	0	0	4.17	4.17	100	2	0	0	0	Faecalibacterium_prausnitzii	50.248	0.33
S1	Supernova	bin.87	2367	37	36	16	7	3	0	0	0	0	2932129	2922675	2250147	1638942	1060955	0	0	0	0	37	432673	2932129	112875	55849	6	16	0	g__Prevotella (UID2724)	55	567	296	52	509	6	0	0	0	88.34	1.69	16.67	54	5	5	5	Prevotella_copri	98.22	2.93
S1	Supernova	bin.88	189	5	4	3	0	0	0	0	0	0	207093	197648	163798	0	0	0	0	0	0	5	58362	207093	53121	52315	2	3	0	k__Bacteria (UID203)	5449	104	58	98	6	0	0	0	0	8.62	0	0	NA	0	0	0	Prevotella_copri	100	0.21
S1	Supernova	bin.89	1785	118	47	9	1	0	0	0	0	0	1987524	1558983	704838	131405	0	0	0	0	0	118	131405	1987524	28630	12806	18	42	0	c__Clostridia (UID1118)	387	223	124	17	205	1	0	0	0	92.34	0.27	0	28	0	0	0	Oscillospiraceae_bacterium	31.862	1.99
S1	Supernova	bin.9	3654	176	80	28	5	0	0	0	0	0	3962811	3432819	2250645	662774	0	0	0	0	0	176	181715	3962811	58159	22174	24	48	0	f__Lachnospiraceae (UID1286)	57	420	207	56	361	2	1	0	0	93.03	1.93	0	40	1	3	0	Roseburia_inulinivorans	20.947	3.96
S1	Supernova	bin.90	443	8	8	2	1	0	0	0	0	0	499082	499082	316508	238375	0	0	0	0	0	8	238375	499082	78133	41717	2	4	0	k__Bacteria (UID203)	5449	104	58	101	3	0	0	0	0	5.17	0	0	9	0	0	0	Bacteroides_caccae	52.655	0.5
S1	Supernova	bin.91	2316	179	70	6	1	0	0	0	0	0	2630728	2053784	557993	168217	0	0	0	0	0	179	168217	2630728	26978	12278	28	63	0	o__Clostridiales (UID1226)	155	278	158	12	264	2	0	0	0	95.41	0.84	0	29	2	0	0	butyrate-producing_bacterium	13.363	2.63
S1	Supernova	bin.92	1098	187	23	1	0	0	0	0	0	0	1214257	379153	54217	0	0	0	0	0	0	187	54217	1214257	7031	4953	52	105	0	k__Bacteria (UID203)	5449	102	56	72	30	0	0	0	0	40.18	0	0	5	0	0	1	Faecalibacterium_prausnitzii	96.821	1.21
S1	Supernova	bin.93	1229	86	37	4	0	0	0	0	0	0	1225820	963460	244053	0	0	0	0	0	0	86	71010	1225820	27439	11532	15	33	0	root (UID1)	5656	56	24	54	2	0	0	0	0	8.33	0	0	5	0	1	1	Faecalibacterium_prausnitzii	54.908	1.23
S1	Supernova	bin.94	337	4	4	4	1	0	0	0	0	0	381119	381119	381119	172153	0	0	0	0	0	4	172153	381119	75990	70733	2	3	0	root (UID1)	5656	56	24	56	0	0	0	0	0	0	0	0	11	0	0	0	Oscillibacter_sp.	45.17	0.38
S1	Supernova	bin.95	244	36	6	0	0	0	0	0	0	0	278250	118263	0	0	0	0	0	0	0	36	40789	278250	8313	5682	9	19	0	k__Bacteria (UID203)	5449	104	58	94	10	0	0	0	0	13.79	0	0	2	0	0	0	Faecalibacterium_prausnitzii	14.659	0.28
S1	Supernova	bin.96	1435	207	49	2	0	0	0	0	0	0	1765620	956641	125009	0	0	0	0	0	0	207	74108	1765620	10969	5854	42	98	0	p__Bacteroidetes (UID2605)	350	314	208	72	242	0	0	0	0	75.35	0	0	17	0	0	1	Alistipes_communis	97.351	1.77
S1	Supernova	bin.97	2959	135	93	23	2	0	0	0	0	0	3674801	3393577	1665205	227806	0	0	0	0	0	135	125036	3674801	46151	24374	27	54	0	k__Bacteria (UID2569)	434	278	186	61	217	0	0	0	0	87.26	0	0	17	0	0	0	Butyricimonas_virosa	98.241	3.67
S1	Supernova	bin.98	2240	73	50	17	6	0	0	0	0	0	2553526	2425718	1618085	879075	0	0	0	0	0	73	191276	2553526	68887	32770	12	25	0	f__Lachnospiraceae (UID1286)	57	420	207	66	349	5	0	0	0	91.01	1.45	0	43	3	3	0	Simiaoa_sunii	98.38	2.55
S1	Supernova	bin.99	2093	39	29	15	7	2	1	0	0	0	2546476	2494816	2038676	1460467	825854	512850	0	0	0	39	512850	2546476	105166	58395	6	13	0	o__Bacteroidales (UID2621)	198	427	260	206	220	1	0	0	0	52.67	0.13	0	27	4	4	4	Parabacteroides_distasonis	97.719	2.55
S1	Supernova	bin.unbinned	69353	25329	809	87	10	0	0	0	0	0	71095962	21341401	6429453	1221719	0	0	0	0	0	25329	161952	71095962	3328	1694	3555	11369	0	root (UID1)	5656	56	24	0	0	0	0	0	56	100	1607.18	5.86	637	63	87	59	Faecalibacterium_prausnitzii	6.492	71.1
S2	Athena	bin.1	554	3	3	3	1	1	0	0	0	0	609528	609528	609528	481706	481706	0	0	0	0	3	481706	609528	481706	481706	1	1	0	k__Bacteria (UID203)	5449	104	58	100	4	0	0	0	0	5.17	0	0	4	0	1	1	Bacteroides_caecimuris	79.029	0.61
S2	Athena	bin.10	3870	99	72	27	11	1	0	0	0	0	4296439	4131844	2989044	1896766	319229	0	0	0	0	99	319229	4296439	79785	38309	14	33	2.33	f__Lachnospiraceae (UID1286)	57	420	207	28	272	85	33	2	0	90.1	35.74	1.02	45	3	1	2	Roseburia_intestinalis	16.864	4.3
S2	Athena	bin.100	1964	19	19	15	10	2	0	0	0	0	2397237	2397237	2249953	1827071	622311	0	0	0	0	19	345991	2397237	144721	116868	6	10	0	k__Bacteria (UID203)	5449	104	58	77	26	1	0	0	0	43.1	1.72	0	32	0	0	1	Phocaeicola_coprophilus	27.61	2.4
S2	Athena	bin.101	2378	66	44	16	7	0	0	0	0	0	2414235	2286866	1602786	949134	0	0	0	0	0	66	198056	2414235	79740	39915	10	21	4.14	o__Clostridiales (UID1212)	172	263	149	156	77	27	3	0	0	40.77	12.05	50	39	4	3	4	Siphoviridae_sp.	21.985	2.41
S2	Athena	bin.102	2652	12	12	10	9	6	1	0	0	0	3057523	3057523	2973922	2909363	2551989	641583	0	0	0	12	641583	3057523	445214	286980	3	6	0	o__Bacteroidales (UID2617)	213	406	265	47	345	14	0	0	0	86.6	3.21	7.14	42	4	3	3	uncultured_bacterium	25.309	3.06
S2	Athena	bin.103	3592	607	83	1	0	0	0	0	0	0	3658175	1329299	53194	0	0	0	0	0	0	607	53194	3658175	6850	4194	146	319	2.73	k__Bacteria (UID2372)	131	177	106	24	135	17	1	0	0	87.36	13.99	0	31	0	2	2	Erysipelotrichaceae_bacterium	21.857	3.66
S2	Athena	bin.104	21540	97	96	76	50	12	0	0	0	0	12594606	12586667	11893429	9921246	4038532	0	0	0	0	97	446576	12594606	183277	111394	23	46	0.79	k__Archaea (UID2)	207	149	107	46	29	18	15	19	22	62.16	127.22	71.93	189	0	0	0	Blastocystis_hominis	82.953	12.59
S2	Athena	bin.105	1125	30	23	10	2	0	0	0	0	0	1248557	1198955	850573	243966	0	0	0	0	0	30	142087	1248557	79618	41214	7	13	0	root (UID1)	5656	56	24	56	0	0	0	0	0	0	0	0	7	3	1	1	Roseburia_intestinalis	14.312	1.25
S2	Athena	bin.106	496	15	10	5	1	0	0	0	0	0	549432	522997	419920	103093	0	0	0	0	0	15	103093	549432	79215	71498	3	5	18.2	root (UID1)	5656	56	24	56	0	0	0	0	0	0	0	0	NA	0	0	0	Lachnospiraceae_bacterium	99.293	0.55
S2	Athena	bin.107	1430	34	26	13	3	0	0	0	0	0	1692017	1638866	1217759	569758	0	0	0	0	0	34	234971	1692017	64410	44855	7	15	0	o__Clostridiales (UID1212)	172	263	149	70	189	4	0	0	0	71.14	2.01	100	28	3	2	2	uncultured_organism	52.139	1.69
S2	Athena	bin.108	216	2	2	1	1	0	0	0	0	0	278873	278873	233680	233680	0	0	0	0	0	2	233680	278873	233680	233680	1	1	0	root (UID1)	5656	56	24	56	0	0	0	0	0	0	0	0	2	1	2	1	Muribaculum_intestinale	83.794	0.28
S2	Athena	bin.109	1672	98	64	9	0	0	0	0	0	0	1864083	1667678	547894	0	0	0	0	0	0	98	79001	1864083	26531	16845	22	43	0	o__Clostridiales (UID1212)	172	263	149	91	169	3	0	0	0	68.08	1.57	33.33	4	0	0	2	Oscillospiraceae_bacterium	14.755	1.86
S2	Athena	bin.11	845	7	5	2	1	1	1	0	0	0	919759	907832	836309	778574	778574	778574	0	0	0	7	778574	919759	778574	778574	1	1	0	k__Bacteria (UID203)	5449	103	57	97	6	0	0	0	0	8.77	0	0	14	0	0	0	Roseburia_sp.	84.65	0.92
S2	Athena	bin.110	3209	189	115	13	5	1	0	0	0	0	3953986	3550691	1440975	956502	330426	0	0	0	0	189	330426	3953986	30849	16401	28	71	10.12	k__Bacteria (UID203)	5449	104	58	69	29	6	0	0	0	45.69	6.9	66.67	21	0	1	1	Phocaeicola_vulgatus	27.927	3.95
S2	Athena	bin.111	385	4	3	2	2	1	0	0	0	0	436033	431596	383241	383241	278934	0	0	0	0	4	278934	436033	278934	104307	1	2	0	k__Bacteria (UID203)	5449	104	58	98	6	0	0	0	0	10.34	0	0	3	0	0	0	Bacteroides_stercoris	98.982	0.44
S2	Athena	bin.112	1881	23	22	13	8	3	0	0	0	0	2373444	2370503	2139250	1820860	1103958	0	0	0	0	23	470875	2373444	194701	100791	4	8	0	g__Prevotella (UID2724)	55	567	296	205	359	1	2	0	0	58.45	1.69	85.71	34	0	0	1	Prevotella_copri	99.343	2.37
S2	Athena	bin.113	1148	298	15	0	0	0	0	0	0	0	1412830	190433	0	0	0	0	0	0	0	298	19276	1412830	4987	3492	95	179	0	o__Clostridiales (UID1212)	172	261	148	134	123	4	0	0	0	50.68	0.68	0	4	0	0	0	Lachnospiraceae_(taxid	8.068	1.41
S2	Athena	bin.114	1701	272	56	1	0	0	0	0	0	0	2014542	977107	72266	0	0	0	0	0	0	272	72266	2014542	9535	5552	60	130	0	k__Bacteria (UID203)	5449	103	57	66	37	0	0	0	0	58.77	0	0	4	0	0	0	Lachnospira_eligens	39.372	2.01
S2	Athena	bin.115	494	22	10	1	1	1	0	0	0	0	479321	414663	261388	261388	261388	0	0	0	0	22	261388	479321	261388	15254	1	6	20.86	root (UID1)	5656	56	24	55	1	0	0	0	0	4.17	0	0	17	0	0	0	uncultured_human	54.533	0.48
S2	Athena	bin.116	246	2	2	2	1	0	0	0	0	0	258864	258864	258864	199517	0	0	0	0	0	2	199517	258864	199517	199517	1	1	0	k__Bacteria (UID203)	5449	104	58	95	9	0	0	0	0	12.07	0	0	11	0	0	2	Clostridiaceae_bacterium	77.074	0.26
S2	Athena	bin.117	1051	200	22	0	0	0	0	0	0	0	1161964	302107	0	0	0	0	0	0	0	200	21372	1161964	6249	4334	59	114	0	k__Bacteria (UID2566)	525	208	136	81	126	1	0	0	0	62.55	0.03	0	NA	0	0	0	cellular_organisms	13.146	1.16
S2	Athena	bin.118	1832	46	33	14	3	0	0	0	0	0	1889557	1825830	1344216	476059	0	0	0	0	0	46	176430	1889557	79986	39025	9	16	5.29	o__Clostridiales (UID1212)	172	263	149	16	247	0	0	0	0	92.39	0	0	52	2	2	3	Faecalibacterium_prausnitzii	33.269	1.89
S2	Athena	bin.119	2250	50	42	19	8	0	0	0	0	0	2533127	2487714	1940016	1151791	0	0	0	0	0	50	238065	2533127	90020	51276	10	19	0	o__Clostridiales (UID1212)	172	263	149	17	246	0	0	0	0	93.01	0	0	20	3	0	0	Lachnospira_eligens	50.978	2.53
S2	Athena	bin.12	165	7	6	1	0	0	0	0	0	0	205209	200627	76727	0	0	0	0	0	0	7	76727	205209	43807	25718	2	4	0	root (UID1)	5656	56	24	56	0	0	0	0	0	0	0	0	NA	0	0	0	Prevotella_copri	97.767	0.21
S2	Athena	bin.120	336	5	3	2	1	0	0	0	0	0	370031	357985	322506	249122	0	0	0	0	0	5	249122	370031	249122	73384	1	2	0	root (UID1)	5656	56	24	56	0	0	0	0	0	0	0	0	NA	0	0	0	Lachnospiraceae_bacterium	98.83	0.37
S2	Athena	bin.121	1447	21	19	13	5	0	0	0	0	0	1632375	1624724	1430154	868745	0	0	0	0	0	21	246394	1632375	112169	66543	5	10	12.25	k__Bacteria (UID203)	5449	103	57	68	33	2	0	0	0	50.88	3.51	0	38	5	4	1	Lachnospiraceae_bacterium	92.062	1.63
S2	Athena	bin.122	825	229	7	0	0	0	0	0	0	0	981696	86738	0	0	0	0	0	0	0	229	19203	981696	4299	3218	76	142	0	k__Bacteria (UID203)	5449	103	57	81	22	0	0	0	0	31.93	0	0	4	0	0	0	Lachnospira_eligens	34.198	0.98
S2	Athena	bin.123	1590	3	3	2	2	2	1	1	0	0	1909008	1909008	1874962	1874962	1874962	1396596	1396596	0	0	3	1396596	1909008	1396596	478366	1	2	0	k__Bacteria (UID203)	5449	104	58	83	19	2	0	0	0	27.59	1.72	0	16	0	0	1	Parabacteroides_distasonis	100	1.91
S2	Athena	bin.124	4252	42	35	20	14	6	2	0	0	0	5365074	5323575	4918976	4483625	2832917	1449198	0	0	0	42	889937	5365074	262601	195362	6	12	5.59	g__Bacteroides (UID2691)	33	839	309	178	443	212	5	1	0	78.82	27.34	40.77	45	0	0	0	Bacteroides_caccae	60.258	5.37
S2	Athena	bin.125	399	14	7	3	0	0	0	0	0	0	313813	264929	198058	0	0	0	0	0	0	14	78866	313813	51094	19526	3	5	0	root (UID1)	5656	56	24	56	0	0	0	0	0	0	0	0	NA	0	0	0	Roseburia_intestinalis	32.208	0.31
S2	Athena	bin.126	1770	53	43	14	3	0	0	0	0	0	2177294	2108183	1318769	501967	0	0	0	0	0	53	222753	2177294	71646	39023	10	22	0	p__Bacteroidetes (UID2605)	350	314	208	50	263	1	0	0	0	82.85	0.48	100	26	0	0	0	Alistipes_communis	100	2.18
S2	Athena	bin.127	243	2	1	1	1	0	0	0	0	0	204954	200416	200416	200416	0	0	0	0	0	2	200416	204954	200416	200416	1	1	0	root (UID1)	5656	56	24	56	0	0	0	0	0	0	0	0	12	0	0	0	Catocala_fraxini	97.786	0.2
S2	Athena	bin.128	2335	35	31	20	10	1	0	0	0	0	2765321	2746275	2398176	1710815	445229	0	0	0	0	35	445229	2765321	122134	63200	8	15	0	k__Bacteria (UID2982)	88	229	147	8	220	1	0	0	0	95.92	0.68	0	38	1	1	2	Akkermansia_muciniphila	100	2.77
S2	Athena	bin.129	849	15	12	7	4	0	0	0	0	0	1051063	1031880	867503	644471	0	0	0	0	0	15	218708	1051063	138602	73025	3	6	0	o__Bacteroidales (UID2657)	160	491	268	277	214	0	0	0	0	38.64	0	0	9	0	0	0	Phocaeicola_coprophilus	34.996	1.05
S2	Athena	bin.13	190	15	9	0	0	0	0	0	0	0	209550	175937	0	0	0	0	0	0	0	15	36179	209550	17411	11631	4	8	0	root (UID1)	5656	56	24	56	0	0	0	0	0	0	0	0	2	0	0	0	Vescimonas_coprocola	38.829	0.21
S2	Athena	bin.130	2668	35	31	22	13	1	0	0	0	0	3238522	3212620	2849355	2227758	274621	0	0	0	0	35	274621	3238522	151869	66570	9	16	0	o__Bacteroidales (UID2621)	198	427	260	80	346	1	0	0	0	78.85	0.38	0	45	0	0	0	Phocaeicola_vulgatus	60.953	3.24
S2	Athena	bin.131	3549	16	16	16	14	8	1	0	0	0	3875769	3875769	3875769	3712261	2801343	532154	0	0	0	16	532154	3875769	301791	231497	5	9	0	f__Lachnospiraceae (UID1286)	57	420	207	1	368	51	0	0	0	99.52	11.88	76.47	54	4	4	0	Simiaoa_sunii	96.302	3.88
S2	Athena	bin.132	390	21	16	0	0	0	0	0	0	0	479017	438043	0	0	0	0	0	0	0	21	48519	479017	32241	19995	7	11	0	root (UID1)	5656	56	24	54	0	1	1	0	0	8.33	12.5	100	NA	0	0	0	Alistipes_shahii	100	0.48
S2	Athena	bin.133	236	2	2	2	1	0	0	0	0	0	236135	236135	236135	138255	0	0	0	0	0	2	138255	236135	138255	97880	1	2	0	root (UID1)	5656	56	24	56	0	0	0	0	0	0	0	0	NA	0	0	0	Bacteriophage_sp.	58.549	0.24
S2	Athena	bin.134	1288	10	10	7	6	1	0	0	0	0	1369842	1369842	1303227	1214055	363238	0	0	0	0	10	363238	1369842	193067	122253	3	5	7.3	o__Clostridiales (UID1212)	172	263	149	107	154	2	0	0	0	53.47	0.89	100	31	3	1	2	Faecalibacterium_prausnitzii	44.722	1.37
S2	Athena	bin.135	1231	6	4	4	4	1	1	0	0	0	1437045	1427080	1427080	1427080	920459	920459	0	0	0	6	920459	1437045	920459	200847	1	2	0	k__Bacteria (UID203)	5449	103	57	80	22	1	0	0	0	35.09	1.75	0	26	2	2	0	[Eubacterium]_rectale	64.469	1.44
S2	Athena	bin.136	218	47	5	0	0	0	0	0	0	0	264449	73619	0	0	0	0	0	0	0	47	22607	264449	6035	4219	14	26	0	root (UID1)	5656	56	24	56	0	0	0	0	0	0	0	0	NA	0	0	0	cellular_organisms	13.501	0.26
S2	Athena	bin.137	238	46	4	0	0	0	0	0	0	0	240213	48696	0	0	0	0	0	0	0	46	13768	240213	6335	3969	14	26	0	root (UID1)	5656	56	24	56	0	0	0	0	0	0	0	0	NA	0	0	0	Siphoviridae_sp.	10.14	0.24
S2	Athena	bin.138	829	22	15	5	2	0	0	0	0	0	910610	865129	571249	309137	0	0	0	0	0	22	175241	910610	91458	40751	4	8	0	p__Firmicutes (UID1022)	100	295	158	228	67	0	0	0	0	18.35	0	0	18	0	0	0	Dialister_hominis	52.907	0.91
S2	Athena	bin.139	1173	6	5	4	4	2	0	0	0	0	1284385	1277850	1235425	1235425	828330	0	0	0	0	6	443909	1284385	384421	211670	2	3	0	p__Bacteroidetes (UID2605)	350	314	208	153	161	0	0	0	0	57.69	0	0	30	0	0	0	Myoviridae_sp.	45.146	1.28
S2	Athena	bin.14	532	3	3	3	2	1	0	0	0	0	555379	555379	555379	493377	385291	0	0	0	0	3	385291	555379	385291	108086	1	2	0	o__Clostridiales (UID1212)	172	263	149	207	56	0	0	0	0	22.82	0	0	7	0	0	0	Vescimonas_coprocola	69.374	0.56
S2	Athena	bin.140	2409	30	27	17	9	2	0	0	0	0	2721965	2704902	2386695	1779852	669230	0	0	0	0	30	383467	2721965	148347	86546	6	12	3.67	o__Clostridiales (UID1212)	172	263	149	21	242	0	0	0	0	91.62	0	0	54	4	4	5	Faecalibacterium_prausnitzii	48.23	2.72
S2	Athena	bin.141	235	6	5	1	1	0	0	0	0	0	213995	204327	108196	108196	0	0	0	0	0	6	108196	213995	108196	25111	1	3	0	k__Bacteria (UID203)	5449	104	58	94	10	0	0	0	0	10.34	0	0	NA	0	0	0	[Ruminococcus]_torques	50.56	0.21
S2	Athena	bin.142	1965	9	9	8	8	3	1	0	0	0	2269005	2269005	2238430	2238430	1368370	701177	0	0	0	9	701177	2269005	290514	218135	3	5	0	k__Bacteria (UID2569)	434	278	186	173	104	1	0	0	0	37.37	0.54	0	18	3	3	3	Odoribacter_splanchnicus	98.652	2.27
S2	Athena	bin.143	1675	3	3	3	3	2	1	1	0	0	1964515	1964515	1964515	1964515	1743811	1365034	1365034	0	0	3	1365034	1964515	1365034	378777	1	2	0	p__Proteobacteria (UID3887)	1487	256	161	4	251	1	0	0	0	97.52	0.62	0	59	5	5	0	uncultured_Sutterella	100	1.96
S2	Athena	bin.144	2218	51	47	23	6	0	0	0	0	0	2781322	2750770	2045467	775134	0	0	0	0	0	51	174955	2781322	75353	49117	13	24	0	o__Bacteroidales (UID2617)	213	406	265	70	330	6	0	0	0	80.57	1.89	0	16	1	0	1	unclassified_Duncaniella	16.884	2.78
S2	Athena	bin.145	1488	5	5	5	4	2	2	0	0	0	1647105	1647105	1647105	1568382	1306667	1306667	0	0	0	5	745233	1647105	561434	561434	2	2	0	root (UID1)	5656	56	24	52	4	0	0	0	0	16.67	0	0	20	2	2	0	Roseburia_intestinalis	52.742	1.65
S2	Athena	bin.146	373	30	15	0	0	0	0	0	0	0	353866	263806	0	0	0	0	0	0	0	30	40962	353866	14407	9866	8	16	0	root (UID1)	5656	56	24	56	0	0	0	0	0	0	0	0	11	0	0	0	Lachnospiraceae_bacterium	17.84	0.35
S2	Athena	bin.147	1421	92	49	5	1	0	0	0	0	0	1550376	1320019	362399	130727	0	0	0	0	0	92	130727	1550376	25469	15942	19	38	0	o__Clostridiales (UID1212)	172	263	149	53	204	6	0	0	0	77.71	2.85	66.67	20	1	0	0	Vescimonas_coprocola	99.487	1.55
S2	Athena	bin.148	605	33	21	2	0	0	0	0	0	0	613869	542326	114326	0	0	0	0	0	0	33	62082	613869	28928	14408	8	15	32.58	root (UID1)	5656	56	24	56	0	0	0	0	0	0	0	0	NA	1	0	0	Siphoviridae_sp.	26.557	0.61
S2	Athena	bin.149	3043	18	17	10	10	5	2	0	0	0	3732842	3724724	3481090	3481090	2664091	1815249	0	0	0	18	974827	3732842	311195	222509	3	6	0	p__Bacteroidetes (UID2605)	350	314	208	32	265	17	0	0	0	97.4	6.25	17.65	46	2	2	2	Alistipes_onderdonkii	94.057	3.73
S2	Athena	bin.15	2225	8	8	7	7	5	0	0	0	0	2308634	2308634	2288315	2288315	1922171	0	0	0	0	8	474791	2308634	399884	300373	3	5	0	k__Bacteria (UID203)	5449	103	57	34	25	44	0	0	0	50.88	16.19	63.64	27	2	2	0	Roseburia_hominis	86.989	2.31
S2	Athena	bin.150	2026	6	6	6	6	5	1	0	0	0	2455636	2455636	2455636	2455636	2232429	888509	0	0	0	6	888509	2455636	463816	281723	2	4	0	p__Bacteroidetes (UID2605)	350	314	208	41	273	0	0	0	0	85.74	0	0	36	1	1	2	Alistipes_sp.	100	2.46
S2	Athena	bin.151	1842	67	48	12	3	0	0	0	0	0	1973885	1848510	915172	368872	0	0	0	0	0	67	159735	1973885	47532	27191	14	27	0	o__Clostridiales (UID1212)	172	263	149	47	215	1	0	0	0	94.26	0.67	0	29	0	4	4	Myoviridae_sp.	27.042	1.97
S2	Athena	bin.152	1120	61	34	4	0	0	0	0	0	0	1196243	1062992	263545	0	0	0	0	0	0	61	79231	1196243	34050	22642	13	24	0	o__Clostridiales (UID1212)	172	263	149	52	199	12	0	0	0	76.2	5.93	25	15	0	0	0	uncultured_Clostridia	85.126	1.2
S2	Athena	bin.153	429	9	8	5	1	0	0	0	0	0	514249	507164	442615	193178	0	0	0	0	0	9	193178	514249	70335	55381	2	4	0	k__Bacteria (UID203)	5449	104	58	98	6	0	0	0	0	8.62	0	0	NA	0	0	0	Phocaeicola_coprophilus	64.736	0.51
S2	Athena	bin.154	266	6	5	2	1	0	0	0	0	0	286583	278550	196719	137440	0	0	0	0	0	6	137440	286583	59279	44416	2	3	0	k__Bacteria (UID203)	5449	104	58	99	5	0	0	0	0	3.1	0	0	4	0	0	0	Alistipes_shahii	68.643	0.29
S2	Athena	bin.155	194	3	3	2	0	0	0	0	0	0	212050	212050	165685	0	0	0	0	0	0	3	95094	212050	70591	70591	2	2	0	root (UID1)	5656	56	24	54	2	0	0	0	0	8.33	0	0	NA	0	0	0	Butyricimonas_faecalis	100	0.21
S2	Athena	bin.156	2843	7	7	7	6	4	4	0	0	0	3132632	3132632	3132632	3035320	2630582	2630582	0	0	0	7	725749	3132632	646076	603288	3	4	0	f__Lachnospiraceae (UID1286)	57	420	207	2	417	1	0	0	0	99.03	0.48	0	56	5	5	0	[Eubacterium]_rectale	100	3.13
S2	Athena	bin.157	1322	3	3	3	3	2	1	0	0	0	1477430	1477430	1477430	1477430	1274424	884195	0	0	0	3	884195	1477430	884195	390229	1	2	0	k__Bacteria (UID203)	5449	103	57	69	34	0	0	0	0	49.12	0	0	33	2	2	2	Roseburia_hominis	100	1.48
S2	Athena	bin.158	1308	9	8	7	6	3	0	0	0	0	1663688	1656605	1623910	1536201	1057452	0	0	0	0	9	423846	1663688	298936	215301	3	4	0	o__Bacteroidales (UID2617)	213	406	265	135	270	1	0	0	0	60.94	0.38	0	27	3	2	2	Muribaculum_gordoncarteri	33.791	1.66
S2	Athena	bin.159	2795	27	26	17	16	2	0	0	0	0	3348208	3342762	3127113	3066705	720848	0	0	0	0	27	413061	3348208	173194	126013	7	12	0	o__Bacteroidales (UID2657)	160	492	269	38	453	1	0	0	0	90.24	0.19	0	47	0	0	0	Phocaeicola_coprophilus	16.789	3.35
S2	Athena	bin.16	1207	5	5	5	4	4	0	0	0	0	1307931	1307931	1307931	1218555	1218555	0	0	0	0	5	384119	1307931	298926	263003	2	4	0	f__Lachnospiraceae (UID1286)	57	420	207	152	267	1	0	0	0	55.5	0.48	0	16	1	1	0	Simiaoa_sunii	29.368	1.31
S2	Athena	bin.160	4853	43	39	32	22	7	2	0	0	0	6274621	6256786	6093296	5305879	3029648	1290423	0	0	0	43	744210	6274621	228055	132067	8	17	0	o__Bacteroidales (UID2621)	198	427	260	59	366	2	0	0	0	93.37	0.77	100	48	0	0	2	Parabacteroides_goldsteinii	97.065	6.27
S2	Athena	bin.161	778	9	8	3	3	1	0	0	0	0	867545	862337	717748	717748	369206	0	0	0	0	9	369206	867545	218660	129882	2	3	0	o__Clostridiales (UID1226)	155	278	158	195	83	0	0	0	0	17.72	0	0	8	1	1	1	Blautia_obeum	42.558	0.87
S2	Athena	bin.162	210	2	2	2	1	0	0	0	0	0	233607	233607	233607	161358	0	0	0	0	0	2	161358	233607	161358	72249	1	2	0	k__Bacteria (UID203)	5449	103	57	98	5	0	0	0	0	5.26	0	0	NA	0	0	0	Lachnospiraceae_bacterium	69.072	0.23
S2	Athena	bin.163	281	8	7	3	0	0	0	0	0	0	336504	333821	229635	0	0	0	0	0	0	8	86532	336504	82157	40282	2	4	0	root (UID1)	5656	56	24	56	0	0	0	0	0	0	0	0	5	0	0	0	Lachnospiraceae_bacterium	95.548	0.34
S2	Athena	bin.164	1747	22	20	14	7	1	0	0	0	0	1995840	1983490	1774701	1306424	299384	0	0	0	0	22	299384	1995840	162152	70804	5	10	5.01	o__Clostridiales (UID1212)	172	261	147	75	186	0	0	0	0	70.52	0	0	43	6	5	2	Faecalibacterium_prausnitzii	99.853	2
S2	Athena	bin.165	1547	8	8	8	6	4	0	0	0	0	1848312	1848312	1848312	1714526	1481748	0	0	0	0	8	428280	1848312	349081	327037	3	4	0	o__Bacteroidales (UID2621)	198	427	260	257	170	0	0	0	0	32.68	0	0	8	0	0	2	Parabacteroides_distasonis	100	1.85
S2	Athena	bin.166	505	3	3	3	1	1	0	0	0	0	541491	541491	541491	405247	405247	0	0	0	0	3	405247	541491	405247	72428	1	2	0	k__Bacteria (UID203)	5449	104	58	89	15	0	0	0	0	22.41	0	0	12	0	0	0	Inoviridae_sp.	74.839	0.54
S2	Athena	bin.167	174	51	0	0	0	0	0	0	0	0	238233	0	0	0	0	0	0	0	0	51	9626	238233	4827	3919	19	32	0	root (UID1)	5656	56	24	56	0	0	0	0	0	0	0	0	NA	0	0	0	cellular_organisms	12.877	0.24
S2	Athena	bin.168	2320	3	3	3	3	2	2	2	0	0	2820515	2820515	2820515	2820515	2651935	2651935	2651935	0	0	3	1331262	2820515	1320673	1320673	2	2	0	p__Bacteroidetes (UID2605)	350	314	208	39	274	1	0	0	0	96.63	0.16	0	44	2	2	2	Alistipes_indistinctus	100	2.82
S2	Athena	bin.169	248	10	7	2	0	0	0	0	0	0	272396	252661	127739	0	0	0	0	0	0	10	69830	272396	46889	19215	3	5	0	k__Bacteria (UID203)	5449	104	58	100	4	0	0	0	0	5.17	0	0	2	0	0	0	Bacteroides_salyersiae	53.581	0.27
S2	Athena	bin.17	302	19	6	1	1	0	0	0	0	0	316938	250966	153147	153147	0	0	0	0	0	19	153147	316938	36975	13303	2	5	0	root (UID1)	5656	56	24	54	2	0	0	0	0	8.33	0	0	NA	0	0	0	Roseburia_intestinalis	57.879	0.32
S2	Athena	bin.170	2419	12	11	10	9	6	0	0	0	0	2694110	2690176	2679587	2592698	2172621	0	0	0	0	12	477035	2694110	361628	262640	4	6	3.71	f__Lachnospiraceae (UID1286)	57	420	207	59	360	1	0	0	0	91.49	0.16	0	48	4	4	0	Lachnospiraceae_bacterium	30.475	2.69
S2	Athena	bin.171	1309	3	3	3	3	3	1	0	0	0	1280877	1280877	1280877	1280877	1280877	654794	0	0	0	3	654794	1280877	654794	362932	1	2	0	k__Bacteria (UID2329)	174	149	89	8	140	1	0	0	0	92.42	1.12	0	35	2	2	1	Bacilli_bacterium	100	1.28
S2	Athena	bin.172	311	4	3	2	1	1	0	0	0	0	355519	352426	331212	262492	262492	0	0	0	0	4	262492	355519	262492	68720	1	2	0	k__Bacteria (UID203)	5449	104	58	102	2	0	0	0	0	3.45	0	0	7	0	0	0	Siphoviridae_sp.	93.163	0.36
S2	Athena	bin.173	972	8	7	7	4	1	0	0	0	0	1053983	1051459	1051459	834262	390684	0	0	0	0	8	390684	1053983	190093	102992	2	4	0	k__Bacteria (UID203)	5449	104	58	87	17	0	0	0	0	12.07	0	0	13	0	0	0	Siphoviridae_sp.	66.508	1.05
S2	Athena	bin.174	2278	12	12	9	7	5	2	0	0	0	2908456	2908456	2807681	2654032	2311640	1102335	0	0	0	12	593777	2908456	492385	305703	3	5	3.44	k__Bacteria (UID203)	5449	104	58	17	69	18	0	0	0	83.54	7.76	94.44	53	0	0	0	uncultured_bacterium	54.5	2.91
S2	Athena	bin.175	2247	117	76	9	1	0	0	0	0	0	2624868	2394527	695932	150146	0	0	0	0	0	117	150146	2624868	32852	22075	26	49	0	f__Lachnospiraceae (UID1255)	90	354	174	79	269	5	1	0	0	86.52	3.64	50	23	2	0	0	uncultured_organism	33.178	2.62
S2	Athena	bin.176	1762	478	13	0	0	0	0	0	0	0	2061161	159135	0	0	0	0	0	0	0	478	17552	2061161	4220	3317	159	298	0	k__Bacteria (UID2982)	88	230	148	111	119	0	0	0	0	43.58	0	0	8	0	0	0	Victivallales_bacterium	97.968	2.06
S2	Athena	bin.177	281	1	1	1	1	1	0	0	0	0	305595	305595	305595	305595	305595	0	0	0	0	1	305595	305595	305595	305595	1	1	0	k__Bacteria (UID203)	5449	104	58	89	15	0	0	0	0	22.41	0	0	9	0	0	0	Dialister_massiliensis	100	0.31
S2	Athena	bin.178	2071	20	19	14	10	1	0	0	0	0	2208015	2200508	2065196	1725798	357802	0	0	0	0	20	357802	2208015	141813	118293	6	10	0	o__Clostridiales (UID1212)	172	263	149	12	250	1	0	0	0	93.92	0.67	0	43	2	2	2	Dysosmobacter_sp.	27.834	2.21
S2	Athena	bin.179	13889	273	208	105	46	8	2	0	0	0	16664533	16271645	13650273	9418889	3374661	1399341	0	0	0	273	753652	16664533	131627	61644	37	85	4.2	k__Bacteria (UID203)	5449	104	58	0	39	33	24	8	0	100	143.1	46.41	128	0	0	0	Bacteroides_thetaiotaomicron	33.271	16.66
S2	Athena	bin.18	6843	77	63	39	28	11	2	0	0	0	8949849	8858210	8249235	7501990	4441151	1224115	0	0	0	77	615570	8949849	246867	172000	12	22	1.12	o__Bacteroidales (UID2657)	160	490	268	7	292	171	19	1	0	98.57	44.32	44.87	61	0	0	0	Bacteroides_intestinalis	58.954	8.95
S2	Athena	bin.180	250	5	4	2	1	0	0	0	0	0	313461	308816	269362	185736	0	0	0	0	0	5	185736	313461	185736	83626	1	2	0	root (UID1)	5656	56	24	56	0	0	0	0	0	0	0	0	8	0	0	1	Collinsella_aerofaciens	100	0.31
S2	Athena	bin.181	13235	139	126	80	54	18	5	0	0	0	16827657	16762047	15509374	13626574	8158986	3540869	0	0	0	139	918169	16827657	247037	118374	20	45	0.59	k__Bacteria (UID203)	5449	104	58	0	9	52	41	2	0	100	143.73	72.73	136	0	0	0	Bacteroides_cellulosilyticus	38.391	16.83
S2	Athena	bin.182	559	145	6	0	0	0	0	0	0	0	650002	67218	0	0	0	0	0	0	0	145	12804	650002	4813	3270	48	89	0	k__Bacteria (UID203)	5449	104	58	91	13	0	0	0	0	18.1	0	0	NA	0	0	0	Oscillospiraceae_bacterium	8.306	0.65
S2	Athena	bin.183	313	10	8	2	0	0	0	0	0	0	350273	336454	178570	0	0	0	0	0	0	10	99718	350273	78852	30874	2	5	0	k__Bacteria (UID203)	5449	104	58	101	3	0	0	0	0	5.17	0	0	4	0	0	0	Alistipes_communis	82.853	0.35
S2	Athena	bin.19	1848	7	7	7	7	3	0	0	0	0	1901984	1901984	1901984	1901984	1178819	0	0	0	0	7	424542	1901984	346346	188714	3	5	0	o__Clostridiales (UID1212)	172	263	149	40	223	0	0	0	0	85.23	0	0	48	2	2	2	Myoviridae_sp.	28.1	1.9
S2	Athena	bin.2	182	2	2	2	1	0	0	0	0	0	215204	215204	215204	159448	0	0	0	0	0	2	159448	215204	159448	55756	1	2	0	k__Bacteria (UID203)	5449	104	58	98	6	0	0	0	0	8.62	0	0	NA	0	0	0	Faecalibacterium_prausnitzii	74.092	0.22
S2	Athena	bin.20	1392	5	5	4	4	4	1	0	0	0	1614261	1614261	1600206	1600206	1600206	510732	0	0	0	5	510732	1614261	439894	368687	2	3	0	k__Bacteria (UID203)	5449	104	58	88	16	0	0	0	0	24.14	0	0	34	0	0	1	Parabacteroides_distasonis	100	1.61
S2	Athena	bin.21	1382	6	6	5	5	3	0	0	0	0	1535377	1535377	1492987	1492987	1131609	0	0	0	0	6	427860	1535377	406569	246259	2	4	0	k__Bacteria (UID203)	5449	103	57	71	32	0	0	0	0	49.12	0	0	32	3	3	0	Roseburia_hominis	35.365	1.54
S2	Athena	bin.22	165	27	6	0	0	0	0	0	0	0	201376	90163	0	0	0	0	0	0	0	27	19004	201376	8798	5331	8	15	0	root (UID1)	5656	56	24	56	0	0	0	0	0	0	0	0	NA	0	0	0	Bacteroides_stercoris	79.161	0.2
S2	Athena	bin.23	2001	32	27	17	7	0	0	0	0	0	2137963	2109615	1803348	1071312	0	0	0	0	0	32	241634	2137963	103625	68183	7	14	0	o__Clostridiales (UID1212)	172	263	149	36	205	22	0	0	0	83.22	1.97	77.27	20	4	0	0	[Eubacterium]_eligens	62.998	2.14
S2	Athena	bin.24	748	9	7	3	2	1	0	0	0	0	896992	877186	761995	707791	490052	0	0	0	0	9	490052	896992	490052	217739	1	2	0	k__Bacteria (UID203)	5449	104	58	82	22	0	0	0	0	29.31	0	0	26	0	0	0	Prevotella_copri	100	0.9
S2	Athena	bin.25	420	2	2	2	2	2	0	0	0	0	575220	575220	575220	575220	575220	0	0	0	0	2	300146	575220	300146	275074	1	2	0	o__Clostridiales (UID1212)	172	263	149	196	67	0	0	0	0	18.79	0	0	28	2	2	0	Coprococcus_comes	52.179	0.58
S2	Athena	bin.26	304	6	4	2	1	0	0	0	0	0	306507	290848	212412	140292	0	0	0	0	0	6	140292	306507	72120	44582	2	3	0	root (UID1)	5656	56	24	55	1	0	0	0	0	4.17	0	0	12	1	1	1	Oscillospiraceae_bacterium	56.816	0.31
S2	Athena	bin.27	311	23	10	0	0	0	0	0	0	0	323119	254087	0	0	0	0	0	0	0	23	47224	323119	27811	10126	5	9	0	root (UID1)	5656	56	24	56	0	0	0	0	0	0	0	0	2	0	0	0	Faecalibacterium_prausnitzii	17.839	0.32
S2	Athena	bin.28	207	14	6	1	0	0	0	0	0	0	203751	161958	77742	0	0	0	0	0	0	14	77742	203751	20081	11671	3	6	0	root (UID1)	5656	56	24	56	0	0	0	0	0	0	0	0	NA	0	0	0	Faecalibacterium_prausnitzii	40.71	0.2
S2	Athena	bin.29	2372	25	23	19	10	2	0	0	0	0	2908983	2896359	2747051	2057623	507609	0	0	0	0	25	254395	2908983	190133	92201	7	12	0	o__Bacteroidales (UID2657)	160	492	269	252	235	5	0	0	0	50.81	1.12	0	12	1	0	0	Bacteroides_salyersiae	79.563	2.91
S2	Athena	bin.3	1009	2	2	2	2	1	0	0	0	0	639914	639914	639914	639914	391465	0	0	0	0	2	391465	639914	391465	248449	1	2	0	k__Archaea (UID2)	207	149	107	137	12	0	0	0	0	5.04	0	0	13	0	0	0	Blastocystis_hominis	100	0.64
S2	Athena	bin.30	719	13	11	8	3	0	0	0	0	0	772288	760546	680724	359912	0	0	0	0	0	13	150787	772288	76955	57823	4	7	0	o__Clostridiales (UID1212)	172	263	149	178	85	0	0	0	0	36.24	0	0	17	0	1	1	Anaerotruncus_sp.	61.693	0.77
S2	Athena	bin.31	673	20	17	5	3	0	0	0	0	0	849831	831896	546664	400656	0	0	0	0	0	20	166906	849831	93656	30732	4	8	0	root (UID1)	5656	56	24	55	1	0	0	0	0	4.17	0	0	4	1	1	1	Siphoviridae_sp.	24.455	0.85
S2	Athena	bin.32	197	4	3	2	1	0	0	0	0	0	210201	203778	192138	104728	0	0	0	0	0	4	104728	210201	87410	87410	2	2	0	root (UID1)	5656	56	24	56	0	0	0	0	0	0	0	0	NA	0	0	0	Coprococcus_eutactus	49.823	0.21
S2	Athena	bin.33	237	3	3	3	0	0	0	0	0	0	230508	230508	230508	0	0	0	0	0	0	3	91263	230508	75915	63330	2	3	0	root (UID1)	5656	56	24	56	0	0	0	0	0	0	0	0	3	0	0	0	Faecalibacterium_prausnitzii	67.066	0.23
S2	Athena	bin.34	370	6	6	3	2	0	0	0	0	0	436758	436758	353469	291355	0	0	0	0	0	6	156207	436758	135148	62114	2	3	0	k__Bacteria (UID203)	5449	104	58	93	11	0	0	0	0	7.37	0	0	5	0	0	0	Bacteroides_stercoris	97.224	0.44
S2	Athena	bin.35	2219	12	11	11	10	4	1	0	0	0	2657903	2650981	2650981	2574819	1595786	632681	0	0	0	12	632681	2657903	311319	189812	3	6	0	k__Bacteria (UID2569)	434	278	186	132	146	0	0	0	0	56.45	0	0	35	4	4	4	Butyricimonas_faecalis	100	2.66
S2	Athena	bin.36	2469	8	6	5	4	2	1	1	0	0	2819061	2811563	2773215	2715587	2290249	1903088	1903088	0	0	8	1903088	2819061	1903088	387161	1	2	0	o__Clostridiales (UID1212)	172	263	149	1	262	0	0	0	0	99.33	0	0	47	4	4	0	Lachnospiraceae_bacterium	98.374	2.82
S2	Athena	bin.37	211	6	6	2	0	0	0	0	0	0	245342	245342	136869	0	0	0	0	0	0	6	77422	245342	59447	29347	2	4	0	k__Bacteria (UID203)	5449	104	58	87	17	0	0	0	0	23.28	0	0	10	0	0	0	Dialister_hominis	81.055	0.25
S2	Athena	bin.38	2846	11	8	8	6	6	3	0	0	0	3237191	3224891	3224891	3093581	3093581	2100270	0	0	0	11	766269	3237191	584912	388605	3	4	0	k__Bacteria (UID203)	5449	103	57	6	53	43	0	1	0	91.23	50.88	26.53	69	4	4	0	Lachnospira_eligens	28.8	3.24
S2	Athena	bin.39	1500	13	11	9	8	2	0	0	0	0	1763582	1747071	1680007	1627658	612847	0	0	0	0	13	346270	1763582	181416	167283	4	6	0	p__Actinobacteria (UID2112)	31	211	124	34	176	1	0	0	0	83.06	0.81	0	43	1	1	1	Collinsella_aerofaciens	100	1.76
S2	Athena	bin.4	460	1	1	1	1	1	0	0	0	0	472646	472646	472646	472646	472646	0	0	0	0	1	472646	472646	472646	472646	1	1	0	root (UID1)	5656	56	24	55	1	0	0	0	0	4.17	0	0	19	2	2	2	Siphoviridae_sp.	100	0.47
S2	Athena	bin.40	2209	11	9	9	8	3	2	0	0	0	2565079	2555707	2555707	2473475	1517634	1218116	0	0	0	11	701954	2565079	299518	211491	3	5	0	o__Clostridiales (UID1226)	155	278	158	71	207	0	0	0	0	87.34	0	0	33	3	3	3	Myoviridae_sp.	30.572	2.57
S2	Athena	bin.41	386	5	5	3	2	0	0	0	0	0	423551	423551	371380	293098	0	0	0	0	0	5	166351	423551	126747	78282	2	3	0	k__Bacteria (UID203)	5449	104	58	95	9	0	0	0	0	10.34	0	0	10	0	0	0	Alistipes_communis	48.407	0.42
S2	Athena	bin.42	234	3	3	1	1	0	0	0	0	0	257224	257224	176027	176027	0	0	0	0	0	3	176027	257224	176027	41466	1	2	0	root (UID1)	5656	56	24	54	2	0	0	0	0	8.33	0	0	NA	0	0	0	Blautia_sp.	68.433	0.26
S2	Athena	bin.43	478	11	8	4	1	0	0	0	0	0	524730	504339	353874	103837	0	0	0	0	0	11	103837	524730	87061	44510	3	5	0	p__Firmicutes (UID1022)	100	295	158	235	60	0	0	0	0	15.19	0	0	9	1	1	2	Dialister_massiliensis	58.217	0.52
S2	Athena	bin.44	626	3	3	3	3	2	0	0	0	0	696492	696492	696492	696492	546669	0	0	0	0	3	284893	696492	261776	261776	2	2	0	p__Bacteroidetes (UID2605)	350	314	208	186	128	0	0	0	0	34.29	0	0	5	1	1	1	Bacteroides_uniformis	40.904	0.7
S2	Athena	bin.45	1411	3	3	3	3	3	1	0	0	0	1525564	1525564	1525564	1525564	1525564	922086	0	0	0	3	922086	1525564	922086	333222	1	2	0	k__Bacteria (UID203)	5449	104	58	81	23	0	0	0	0	34.48	0	0	18	1	0	0	Muribaculum_gordoncarteri	100	1.53
S2	Athena	bin.46	590	19	12	2	1	0	0	0	0	0	541862	497254	228516	148780	0	0	0	0	0	19	148780	541862	49018	24931	3	7	0	k__Bacteria (UID203)	5449	104	58	102	2	0	0	0	0	1.72	0	0	9	0	0	0	Faecalibacterium_sp.	33.512	0.54
S2	Athena	bin.47	169	10	7	1	0	0	0	0	0	0	240067	217558	79073	0	0	0	0	0	0	10	79073	240067	34053	18752	3	5	0	k__Bacteria (UID203)	5449	104	58	98	6	0	0	0	0	8.62	0	0	3	0	0	0	Parabacteroides_merdae	100	0.24
S2	Athena	bin.48	2592	10	10	10	9	4	2	0	0	0	3156136	3156136	3156136	3094649	2149170	1566703	0	0	0	10	844343	3156136	303936	228876	3	5	0	o__Clostridiales (UID1120)	304	250	143	2	245	3	0	0	0	98.6	1.17	0	49	5	5	6	Siphoviridae_sp.	85.85	3.16
S2	Athena	bin.49	214	1	1	1	1	0	0	0	0	0	217277	217277	217277	217277	0	0	0	0	0	1	217277	217277	217277	217277	1	1	0	k__Bacteria (UID203)	5449	102	56	93	9	0	0	0	0	14.29	0	0	5	0	0	0	Faecalibacterium_prausnitzii	100	0.22
S2	Athena	bin.5	248	3	3	2	1	0	0	0	0	0	280594	280594	247525	187592	0	0	0	0	0	3	187592	280594	187592	59933	1	2	0	o__Clostridiales (UID1212)	172	263	149	237	26	0	0	0	0	8.05	0	0	5	1	1	1	Oscillospiraceae_bacterium	66.855	0.28
S2	Athena	bin.50	1184	237	13	0	0	0	0	0	0	0	1222614	193808	0	0	0	0	0	0	0	237	28359	1222614	5543	3813	72	139	0	k__Bacteria (UID203)	5449	98	58	63	35	0	0	0	0	45.52	0	0	6	0	0	0	Oscillospiraceae_bacterium	39.376	1.22
S2	Athena	bin.51	2193	29	26	18	10	2	0	0	0	0	2358345	2335825	2178744	1650762	561192	0	0	0	0	29	284475	2358345	134661	72829	6	12	0	o__Selenomonadales (UID1024)	64	334	167	1	328	5	0	0	0	99.98	1.65	0	49	2	2	3	Phascolarctobacterium_faecium	97.102	2.36
S2	Athena	bin.52	3004	7	6	6	6	5	2	1	0	0	3172469	3167391	3167391	3167391	3065767	2084043	1470903	0	0	7	1470903	3172469	613140	435495	2	3	0	o__Clostridiales (UID1212)	172	260	146	3	257	0	0	0	0	98.63	0	0	63	4	4	4	Ruminococcus_bicirculans	100	3.17
S2	Athena	bin.53	232	52	8	0	0	0	0	0	0	0	309044	126305	0	0	0	0	0	0	0	52	26474	309044	7561	3757	12	27	0	root (UID1)	5656	56	24	55	1	0	0	0	0	4.17	0	0	NA	0	0	0	Bacteroides_eggerthii	30.126	0.31
S2	Athena	bin.54	1099	4	4	4	3	1	1	0	0	0	1361203	1361203	1361203	1308476	893585	893585	0	0	0	4	893585	1361203	893585	244316	1	2	0	k__Bacteria (UID2569)	434	278	186	165	113	0	0	0	0	34.95	0	0	12	1	1	1	Butyricimonas_faecalis	100	1.36
S2	Athena	bin.55	1496	16	15	12	8	1	0	0	0	0	1719117	1716292	1581103	1320133	262992	0	0	0	0	16	262992	1719117	159310	115358	5	8	0	c__Deltaproteobacteria (UID3218)	61	284	169	40	243	1	0	0	0	81.89	0.59	0	45	1	3	3	Desulfovibrio_piger	60.885	1.72
S2	Athena	bin.56	2519	94	68	14	5	0	0	0	0	0	2885661	2733193	1280297	648771	0	0	0	0	0	94	152877	2885661	41360	28427	18	39	0	o__Clostridiales (UID1226)	155	278	158	11	266	1	0	0	0	95.57	0.63	100	35	4	0	2	butyrate-producing_bacterium	22.21	2.89
S2	Athena	bin.57	1107	125	27	2	0	0	0	0	0	0	1019852	553612	145716	0	0	0	0	0	0	125	78883	1019852	10729	5390	23	59	0	root (UID1)	5656	56	24	56	0	0	0	0	0	0	0	0	4	1	0	0	Siphoviridae_sp.	20.022	1.02
S2	Athena	bin.58	1988	8	7	7	5	3	1	0	0	0	2192055	2189429	2189429	2010543	1756091	923961	0	0	0	8	923961	2192055	460317	371813	2	3	0	o__Clostridiales (UID1212)	172	263	149	2	260	1	0	0	0	98.66	0.34	0	57	3	3	5	Siphoviridae_sp.	84.353	2.19
S2	Athena	bin.59	1198	2	2	2	2	2	1	0	0	0	1355186	1355186	1355186	1355186	1355186	947408	0	0	0	2	947408	1355186	947408	407778	1	2	0	k__Bacteria (UID203)	5449	104	58	86	18	0	0	0	0	29.31	0	0	25	0	0	0	Muribaculum_gordoncarteri	69.91	1.36
S2	Athena	bin.6	4393	49	48	33	19	3	0	0	0	0	4709607	4703114	4308730	3396905	1197207	0	0	0	0	49	456630	4709607	127488	86274	10	21	0	k__Bacteria (UID203)	5449	104	58	19	34	51	0	0	0	94.51	63.48	86.27	57	1	1	1	Oscillospiraceae_bacterium	22.439	4.71
S2	Athena	bin.60	1581	11	11	9	6	2	0	0	0	0	1645090	1645090	1578865	1333414	552744	0	0	0	0	11	290287	1645090	201462	159690	4	6	0	o__Clostridiales (UID1212)	172	263	149	67	195	1	0	0	0	70.92	0.34	0	29	1	1	1	Faecalibacterium_prausnitzii	30.611	1.65
S2	Athena	bin.61	2901	51	49	26	11	0	0	0	0	0	3595244	3583636	2869280	1779341	0	0	0	0	0	51	219274	3595244	99344	53654	12	23	2.78	p__Bacteroidetes (UID2605)	350	314	208	24	262	27	1	0	0	93.64	9.16	76.67	40	1	1	1	Alistipes_shahii	93.652	3.6
S2	Athena	bin.62	210	11	8	1	0	0	0	0	0	0	235534	215752	72943	0	0	0	0	0	0	11	72943	235534	27731	21323	3	5	0	k__Bacteria (UID203)	5449	104	58	94	10	0	0	0	0	12.07	0	0	NA	0	0	0	Ruminococcus_champanellensis	42.743	0.24
S2	Athena	bin.63	1610	66	49	10	2	0	0	0	0	0	1890189	1797389	885182	349863	0	0	0	0	0	66	220630	1890189	48965	24119	12	25	0	p__Actinobacteria (UID2112)	31	211	124	7	203	1	0	0	0	94.76	0.12	0	36	1	1	1	uncultured_bacterium	49.808	1.89
S2	Athena	bin.64	3852	323	141	6	1	0	0	0	0	0	4128186	3049059	379325	108266	0	0	0	0	0	323	108266	4128186	18007	9640	69	146	9.69	k__Bacteria (UID203)	5449	102	56	26	24	51	1	0	0	91.8	67.58	88.89	53	3	1	0	Faecalibacterium_sp.	71.709	4.13
S2	Athena	bin.65	596	6	4	2	1	1	0	0	0	0	601947	591522	512870	444517	444517	0	0	0	0	6	444517	601947	444517	68353	1	2	0	root (UID1)	5656	56	24	56	0	0	0	0	0	0	0	0	10	1	1	1	Faecalibacterium_prausnitzii	73.847	0.6
S2	Athena	bin.66	318	8	4	2	1	0	0	0	0	0	298180	279663	237961	164447	0	0	0	0	0	8	164447	298180	164447	73514	1	2	0	root (UID1)	5656	56	24	56	0	0	0	0	0	0	0	0	6	1	1	1	Coprococcus_catus	55.15	0.3
S2	Athena	bin.67	2670	27	27	19	10	2	0	0	0	0	3015872	3015872	2806927	2161317	859090	0	0	0	0	27	457558	3015872	162160	93074	6	12	0	o__Clostridiales (UID1226)	155	278	158	18	258	2	0	0	0	91.98	1.27	0	38	3	3	2	uncultured_human	20.475	3.02
S2	Athena	bin.68	1585	194	68	0	0	0	0	0	0	0	1889946	1212531	0	0	0	0	0	0	0	194	46093	1889946	12265	7575	45	92	0	f__Lachnospiraceae (UID1256)	33	333	171	63	269	1	0	0	0	85.43	0.58	100	NA	0	0	0	[Ruminococcus]_torques	25.529	1.89
S2	Athena	bin.69	626	126	8	0	0	0	0	0	0	0	603787	113537	0	0	0	0	0	0	0	126	23785	603787	4983	3593	39	75	0	k__Bacteria (UID2329)	174	149	89	51	98	0	0	0	0	63.32	0	0	5	0	0	0	uncultured_organism	11.171	0.6
S2	Athena	bin.7	1957	41	37	12	5	0	0	0	0	0	2031444	2003897	1267810	785493	0	0	0	0	0	41	200026	2031444	73967	38804	8	18	9.85	o__Clostridiales (UID1212)	172	263	149	37	210	16	0	0	0	83.83	7.38	100	48	1	2	2	Oscillospiraceae_bacterium	33.963	2.03
S2	Athena	bin.70	2054	5	4	4	4	4	1	1	0	0	1925698	1920577	1920577	1920577	1920577	1073670	1073670	0	0	5	1073670	1925698	1073670	292723	1	3	0	o__Clostridiales (UID1212)	172	263	149	47	214	2	0	0	0	76.78	1.34	0	35	2	2	2	uncultured_Clostridia	86.339	1.93
S2	Athena	bin.71	2045	15	10	7	7	5	1	0	0	0	2515824	2487647	2385256	2385256	1943864	630469	0	0	0	15	630469	2515824	361610	260209	3	5	0	o__Bacteroidales (UID2657)	160	492	269	127	363	2	0	0	0	73.32	0.74	0	30	0	0	0	Bacteroides_stercoris	98.136	2.52
S2	Athena	bin.72	3140	32	29	24	14	4	0	0	0	0	3689218	3673375	3524292	2777877	1218609	0	0	0	0	32	381873	3689218	166766	117721	8	14	0	o__Clostridiales (UID1226)	155	278	158	14	261	3	0	0	0	94.62	1.58	0	49	4	3	0	Siphoviridae_sp.	13.023	3.69
S2	Athena	bin.73	2995	28	27	20	12	4	0	0	0	0	3732689	3724200	3516326	2876919	1570466	0	0	0	0	28	479082	3732689	237859	106371	6	12	0	o__Bacteroidales (UID2621)	198	427	260	61	365	1	0	0	0	84.23	0.38	100	47	0	0	2	Parabacteroides_merdae	96.242	3.73
S2	Athena	bin.74	555	157	3	0	0	0	0	0	0	0	618660	33982	0	0	0	0	0	0	0	157	11898	618660	3853	3064	56	101	0	k__Bacteria (UID203)	5449	104	58	81	23	0	0	0	0	34.48	0	0	2	0	0	0	Haemophilus_parainfluenzae	100	0.62
S2	Athena	bin.75	1964	40	32	14	7	1	0	0	0	0	2087452	2050343	1592958	1056048	273235	0	0	0	0	40	273235	2087452	103143	57319	7	14	0	o__Clostridiales (UID1226)	155	278	158	57	221	0	0	0	0	77.85	0	0	28	2	0	1	Blautia_obeum	78.716	2.09
S2	Athena	bin.76	760	7	7	6	4	0	0	0	0	0	840155	840155	800745	613717	0	0	0	0	0	7	190978	840155	148867	99698	3	5	0	o__Clostridiales (UID1212)	172	263	149	124	139	0	0	0	0	49.33	0	0	8	0	1	2	Anaerotruncus_sp.	59.55	0.84
S2	Athena	bin.77	185	14	7	0	0	0	0	0	0	0	202456	156623	0	0	0	0	0	0	0	14	33308	202456	18581	13550	4	7	0	k__Bacteria (UID203)	5449	104	58	100	4	0	0	0	0	6.9	0	0	4	0	0	0	Vescimonas_fastidiosa	21.914	0.2
S2	Athena	bin.78	3909	25	24	18	15	7	1	0	0	0	4723903	4718758	4560378	4323813	3009841	663702	0	0	0	25	663702	4723903	354566	199510	6	10	0	o__Bacteroidales (UID2657)	160	492	269	3	471	18	0	0	0	99.07	5.2	100	52	0	0	0	Bacteroides_uniformis	100	4.72
S2	Athena	bin.79	1473	17	16	9	7	1	0	0	0	0	1608278	1602900	1381441	1252089	289022	0	0	0	0	17	289022	1608278	174323	109017	4	7	0	o__Clostridiales (UID1212)	172	263	149	42	218	3	0	0	0	78.79	0.67	0	34	2	2	2	uncultured_Clostridia	98.936	1.61
S2	Athena	bin.8	776	18	16	5	4	1	0	0	0	0	1019237	1007196	710001	632491	265072	0	0	0	0	18	265072	1019237	122971	40871	3	7	9.81	root (UID1)	5656	56	24	53	3	0	0	0	0	12.5	0	0	NA	0	0	0	Bacteroides_uniformis	98.819	1.02
S2	Athena	bin.80	208	4	4	3	0	0	0	0	0	0	225277	225277	178406	0	0	0	0	0	0	4	71571	225277	53828	53007	2	3	88.78	k__Bacteria (UID203)	5449	104	58	96	8	0	0	0	0	10.34	0	0	9	1	1	1	Clostridiaceae_bacterium	52.576	0.23
S2	Athena	bin.81	1786	286	53	0	0	0	0	0	0	0	2024215	808594	0	0	0	0	0	0	0	286	26477	2024215	8554	5335	76	150	4.94	k__Bacteria (UID203)	5449	103	57	71	31	1	0	0	0	50	1.75	0	2	0	0	0	Roseburia_hominis	15.072	2.02
S2	Athena	bin.82	1209	231	21	0	0	0	0	0	0	0	1260148	309864	0	0	0	0	0	0	0	231	31028	1260148	5791	3955	64	130	0	c__Clostridia (UID1085)	35	420	196	186	227	7	0	0	0	58.29	1.34	0	14	0	0	0	cellular_organisms	8.897	1.26
S2	Athena	bin.83	1302	218	48	0	0	0	0	0	0	0	1706133	856971	0	0	0	0	0	0	0	218	49055	1706133	10055	5537	48	106	0	k__Bacteria (UID203)	5449	104	58	86	17	1	0	0	0	28.45	1.72	0	3	0	0	0	Bacteroides_stercoris	69.232	1.71
S2	Athena	bin.84	2455	70	54	23	6	0	0	0	0	0	2840931	2746563	1949487	729014	0	0	0	0	0	70	156750	2840931	71845	41336	15	28	3.52	o__Clostridiales (UID1212)	172	261	147	23	234	4	0	0	0	89.46	2.38	75	35	1	0	0	uncultured_organism	34.698	2.84
S2	Athena	bin.85	2201	338	49	2	0	0	0	0	0	0	2374477	967823	124882	0	0	0	0	0	0	338	63321	2374477	8237	4932	74	166	0	f__Lachnospiraceae (UID1256)	33	333	171	94	195	38	6	0	0	72.4	14.27	5.36	2	0	0	0	Coprococcus_comes	69.892	2.37
S2	Athena	bin.86	1004	8	8	5	3	2	0	0	0	0	1187360	1187360	1083363	904171	794852	0	0	0	0	8	426623	1187360	368229	109319	2	3	0	o__Bacteroidales (UID2617)	213	406	265	205	195	6	0	0	0	40	1.89	100	14	3	1	1	Muribaculum_intestinale	35.93	1.19
S2	Athena	bin.87	325	3	3	2	2	0	0	0	0	0	318643	318643	272561	272561	0	0	0	0	0	3	157341	318643	115220	115220	2	2	0	root (UID1)	5656	56	24	56	0	0	0	0	0	0	0	0	11	0	0	0	Myoviridae_sp.	49.378	0.32
S2	Athena	bin.88	1755	12	11	9	8	3	0	0	0	0	2101223	2095855	2036872	1944927	1000240	0	0	0	0	12	439222	2101223	231299	200426	4	6	0	k__Bacteria (UID2569)	434	278	186	121	157	0	0	0	0	55.38	0	0	37	1	1	1	Odoribacter_splanchnicus	100	2.1
S2	Athena	bin.89	291	3	3	3	2	0	0	0	0	0	336470	336470	336470	252360	0	0	0	0	0	3	138854	336470	113506	113506	2	2	0	k__Bacteria (UID203)	5449	103	57	91	12	0	0	0	0	19.3	0	0	5	1	1	0	Lachnospira_eligens	58.732	0.34
S2	Athena	bin.9	2860	6	6	6	5	4	3	1	0	0	3122725	3122725	3122725	3029930	2883827	2514595	1311347	0	0	6	1311347	3122725	604416	598832	2	3	0	o__Clostridiales (UID1212)	172	263	149	84	136	41	2	0	0	63.09	22.82	0	55	5	5	6	Faecalibacterium_sp.	53.818	3.12
S2	Athena	bin.90	180	44	4	0	0	0	0	0	0	0	226304	50175	0	0	0	0	0	0	0	44	15127	226304	5355	3732	14	27	0	k__Bacteria (UID203)	5449	104	58	102	2	0	0	0	0	3.45	0	0	NA	0	0	0	Prevotella_sp.	19.481	0.23
S2	Athena	bin.91	278	64	1	0	0	0	0	0	0	0	296957	11978	0	0	0	0	0	0	0	64	11978	296957	4410	3657	24	42	0	k__Bacteria (UID203)	5449	104	58	93	11	0	0	0	0	13.79	0	0	2	0	0	0	cellular_organisms	24.211	0.3
S2	Athena	bin.92	398	4	3	3	2	0	0	0	0	0	439687	434022	434022	337981	0	0	0	0	0	4	236924	439687	236924	101057	1	2	0	k__Bacteria (UID203)	5449	104	58	93	11	0	0	0	0	13.79	0	0	9	0	0	2	Phocaeicola_vulgatus	76.869	0.44
S2	Athena	bin.93	2860	44	38	22	16	2	0	0	0	0	3532713	3500113	3027445	2601124	755945	0	0	0	0	44	443252	3532713	117095	96803	9	17	0	o__Bacteroidales (UID2657)	160	491	268	46	433	12	0	0	0	90.67	3.73	33.33	44	0	0	0	Phocaeicola_coprophilus	35.735	3.53
S2	Athena	bin.94	1960	247	56	2	0	0	0	0	0	0	2064692	1093633	125264	0	0	0	0	0	0	247	63168	2064692	10693	5942	51	118	0	o__Clostridiales (UID1212)	172	263	149	46	215	2	0	0	0	80.53	1.34	0	13	1	1	2	cellular_organisms	7.987	2.06
S2	Athena	bin.95	553	4	4	3	3	1	0	0	0	0	634511	634511	618976	618976	274938	0	0	0	0	4	274938	634511	227584	227584	2	2	0	k__Bacteria (UID203)	5449	104	58	98	6	0	0	0	0	8.62	0	0	9	0	0	0	Phocaeicola_salanitronis	43.331	0.63
S2	Athena	bin.96	970	179	14	0	0	0	0	0	0	0	1014786	247421	0	0	0	0	0	0	0	179	35028	1014786	6119	4057	50	100	9.85	k__Bacteria (UID203)	5449	102	56	86	15	1	0	0	0	23.51	1.79	0	2	0	0	1	Faecalibacterium_prausnitzii	63.375	1.01
S2	Athena	bin.97	1155	7	7	6	5	2	0	0	0	0	1170272	1170272	1140532	1051513	623677	0	0	0	0	7	364575	1170272	259102	118844	2	4	0	f__Lachnospiraceae (UID1286)	57	420	207	235	185	0	0	0	0	36.71	0	0	4	0	0	0	Myoviridae_sp.	31.153	1.17
S2	Athena	bin.98	275	3	3	2	2	0	0	0	0	0	294990	294990	275739	275739	0	0	0	0	0	3	154680	294990	154680	121059	1	2	0	k__Bacteria (UID203)	5449	104	58	97	7	0	0	0	0	10.34	0	0	2	0	0	0	Anaerotruncus_sp.	58.962	0.29
S2	Athena	bin.99	3083	343	112	3	0	0	0	0	0	0	3630098	2337885	206696	0	0	0	0	0	0	343	71840	3630098	14575	7671	69	157	0	c__Deltaproteobacteria (UID3218)	61	284	169	28	255	1	0	0	0	86.98	0.3	100	11	0	0	0	uncultured_organism	24.788	3.63
S2	Athena	bin.unbinned	65422	26494	549	90	12	0	0	0	0	0	64202927	15917463	6862141	1468400	0	0	0	0	0	26494	158502	64202927	2371	1519	4900	13477	0.31	root (UID1)	5656	56	24	0	0	0	0	0	56	100	1361.51	3.31	396	41	56	40	cellular_organisms	6.442	64.2
S2	cloudSPAdes	bin.1	1013	28	24	9	1	0	0	0	0	0	1080444	1062930	638846	117704	0	0	0	0	0	28	117704	1080444	52304	33516	8	14	0	o__Selenomonadales (UID1024)	64	334	167	128	205	1	0	0	0	53.87	0.6	0	25	0	0	0	Phascolarctobacterium_faecium	94.613	1.08
S2	cloudSPAdes	bin.10	498	99	4	0	0	0	0	0	0	0	521534	53689	0	0	0	0	0	0	0	99	16204	521534	6291	4092	31	58	0	k__Bacteria (UID203)	5449	104	58	96	6	2	0	0	0	10.66	0.31	100	2	0	0	0	Myoviridae_sp.	9.833	0.52
S2	cloudSPAdes	bin.100	3299	42	40	29	17	2	0	0	0	0	4004877	3992852	3594945	2739484	578200	0	0	0	0	42	298972	4004877	135003	83630	11	20	0	o__Bacteroidales (UID2621)	198	427	260	91	325	11	0	0	0	85.86	2	90.91	23	0	0	2	Parabacteroides_distasonis	100	4
S2	cloudSPAdes	bin.101	273	1	1	1	1	1	0	0	0	0	261489	261489	261489	261489	261489	0	0	0	0	1	261489	261489	261489	261489	1	1	0	root (UID1)	5656	56	24	55	1	0	0	0	0	4.17	0	0	17	0	0	0	uncultured_human	100	0.26
S2	cloudSPAdes	bin.102	19819	378	299	74	2	0	0	0	0	0	11234260	10710213	5101054	230915	0	0	0	0	0	378	119104	11234260	46093	26324	85	166	0	k__Archaea (UID2)	207	149	107	48	34	25	16	14	12	60.91	90.27	73.25	101	0	0	0	Blastocystis_hominis	59.503	11.23
S2	cloudSPAdes	bin.103	188	3	3	3	0	0	0	0	0	0	212037	212037	212037	0	0	0	0	0	0	3	85794	212037	65509	60734	2	3	0	k__Bacteria (UID203)	5449	103	57	103	0	0	0	0	0	0	0	0	NA	0	0	0	Roseburia_inulinivorans	40.462	0.21
S2	cloudSPAdes	bin.104	216	12	6	1	0	0	0	0	0	0	207353	166325	65097	0	0	0	0	0	0	12	65097	207353	22781	10947	3	6	0	root (UID1)	5656	56	24	56	0	0	0	0	0	0	0	0	NA	0	0	0	Oscillospiraceae_bacterium	42.381	0.21
S2	cloudSPAdes	bin.105	1472	17	16	8	6	2	0	0	0	0	1689955	1685234	1465269	1337659	727222	0	0	0	0	17	467177	1689955	226292	107363	3	6	0	o__Clostridiales (UID1212)	172	263	149	76	187	0	0	0	0	74.14	0	0	17	0	0	0	Lachnospiraceae_bacterium	99.164	1.69
S2	cloudSPAdes	bin.106	1869	143	83	2	0	0	0	0	0	0	2279865	1925179	146766	0	0	0	0	0	0	143	92956	2279865	22283	14399	34	66	0	p__Bacteroidetes (UID2605)	350	314	208	69	243	2	0	0	0	86.38	0.72	50	7	0	0	0	Alistipes_communis	97.874	2.28
S2	cloudSPAdes	bin.107	2625	174	95	14	0	0	0	0	0	0	3186531	2733445	887785	0	0	0	0	0	0	174	79017	3186531	28841	16589	33	69	0	k__Bacteria (UID203)	5449	104	58	60	43	1	0	0	0	68.1	1.72	100	NA	0	0	0	Bacteroides_stercoris	88.92	3.19
S2	cloudSPAdes	bin.108	193	5	3	1	1	0	0	0	0	0	201478	193317	122513	122513	0	0	0	0	0	5	122513	201478	122513	41075	1	2	0	root (UID1)	5656	56	24	55	1	0	0	0	0	4.17	0	0	2	0	0	0	Coprococcus_comes	60.807	0.2
S2	cloudSPAdes	bin.109	1162	16	12	5	4	1	0	0	0	0	1215005	1191737	1015614	953618	386892	0	0	0	0	16	386892	1215005	236379	148676	2	4	0	f__Lachnospiraceae (UID1286)	57	420	207	288	131	1	0	0	0	25.6	0.48	0	13	0	0	0	[Eubacterium]_rectale	94.237	1.22
S2	cloudSPAdes	bin.11	1028	18	17	11	5	0	0	0	0	0	1333067	1327318	1166462	672572	0	0	0	0	0	18	150094	1333067	125252	81887	5	9	0	g__Prevotella (UID2724)	55	567	296	354	213	0	0	0	0	29.73	0	0	18	0	0	4	Prevotella_copri	99.569	1.33
S2	cloudSPAdes	bin.110	265	10	9	2	0	0	0	0	0	0	317988	310680	145453	0	0	0	0	0	0	10	76538	317988	44495	25568	3	5	0	k__Bacteria (UID203)	5449	104	58	91	13	0	0	0	0	18.97	0	0	10	0	0	0	Dialister_massiliensis	64.662	0.32
S2	cloudSPAdes	bin.111	3063	164	93	18	0	0	0	0	0	0	3369496	2967289	1190516	0	0	0	0	0	0	164	81723	3369496	35680	19450	31	62	0	f__Lachnospiraceae (UID1286)	57	420	207	66	337	17	0	0	0	90.81	2.36	0	6	0	0	0	Roseburia_intestinalis	22.217	3.37
S2	cloudSPAdes	bin.112	2194	174	86	5	0	0	0	0	0	0	2549705	2040524	295453	0	0	0	0	0	0	174	69988	2549705	21168	11480	37	75	0	f__Lachnospiraceae (UID1255)	90	354	174	68	283	3	0	0	0	90.19	1.05	0	9	0	0	0	uncultured_organism	22.55	2.55
S2	cloudSPAdes	bin.113	1108	20	17	12	5	0	0	0	0	0	1315196	1302185	1182071	668815	0	0	0	0	0	20	176933	1315196	108263	66508	5	9	0	c__Deltaproteobacteria (UID3218)	61	284	169	121	162	1	0	0	0	55.46	0.59	0	20	0	0	0	Desulfovibrio_piger	56.094	1.32
S2	cloudSPAdes	bin.114	583	89	14	0	0	0	0	0	0	0	616185	243795	0	0	0	0	0	0	0	89	45083	616185	8701	4946	22	45	0	k__Bacteria (UID203)	5449	104	58	90	14	0	0	0	0	21.55	0	0	4	0	0	0	Myoviridae_sp.	13.128	0.62
S2	cloudSPAdes	bin.115	2279	197	101	3	0	0	0	0	0	0	2618987	2066410	159896	0	0	0	0	0	0	197	57818	2618987	17833	10962	45	92	0	o__Clostridiales (UID1226)	155	278	158	53	222	3	0	0	0	88.61	1.27	0	8	0	0	0	butyrate-producing_bacterium	18.31	2.62
S2	cloudSPAdes	bin.116	169	48	2	0	0	0	0	0	0	0	271388	26335	0	0	0	0	0	0	0	48	15745	271388	5959	4480	18	30	0	root (UID1)	5656	56	24	56	0	0	0	0	0	0	0	0	NA	0	0	0	Prevotella_sp.	13.256	0.27
S2	cloudSPAdes	bin.117	253	8	7	3	0	0	0	0	0	0	269691	263090	167140	0	0	0	0	0	0	8	57778	269691	52837	26281	3	5	0	k__Bacteria (UID203)	5449	104	58	90	14	0	0	0	0	17.24	0	0	8	0	0	0	Dialister_hominis	68.853	0.27
S2	cloudSPAdes	bin.118	1383	9	8	7	5	2	0	0	0	0	1431343	1426027	1376568	1202220	813913	0	0	0	0	9	423780	1431343	390133	110530	2	4	0	o__Clostridiales (UID1212)	172	260	146	99	161	0	0	0	0	57.53	0	0	18	0	0	0	Ruminococcus_bicirculans	72.744	1.43
S2	cloudSPAdes	bin.119	6732	423	252	32	4	0	0	0	0	0	8523348	7527792	2398406	448960	0	0	0	0	0	423	127079	8523348	32559	17852	81	169	0	k__Bacteria (UID203)	5449	104	58	55	31	13	5	0	0	74.48	37.93	42.86	3	0	0	1	Bacteroides_salyersiae	54.087	8.52
S2	cloudSPAdes	bin.12	2866	185	85	11	2	0	0	0	0	0	3122885	2581832	828756	217910	0	0	0	0	0	185	110796	3122885	30456	14837	30	67	0	o__Clostridiales (UID1212)	172	263	149	52	122	88	1	0	0	80.14	39.39	65.93	24	0	0	0	Oscillospiraceae_bacterium	20.077	3.12
S2	cloudSPAdes	bin.120	1004	184	16	0	0	0	0	0	0	0	1035419	216829	0	0	0	0	0	0	0	184	22105	1035419	6289	4194	55	106	0	c__Clostridia (UID1085)	35	420	196	145	270	5	0	0	0	58.97	1.42	20	17	0	0	0	cellular_organisms	11.015	1.04
S2	cloudSPAdes	bin.121	974	185	17	0	0	0	0	0	0	0	1086775	219204	0	0	0	0	0	0	0	185	21373	1086775	6144	4631	60	110	0	k__Bacteria (UID2566)	525	208	136	111	97	0	0	0	0	52.81	0	0	5	0	0	0	cellular_organisms	13.865	1.09
S2	cloudSPAdes	bin.122	2539	136	83	20	3	0	0	0	0	0	3559960	3217480	1737386	527945	0	0	0	0	0	136	194046	3559960	49862	21946	21	49	0	k__Bacteria (UID203)	5449	104	58	80	22	2	0	0	0	34.83	1.72	100	10	0	0	2	Bacteroides_intestinalis	65.044	3.56
S2	cloudSPAdes	bin.123	987	25	22	6	3	0	0	0	0	0	1125927	1111263	703580	492334	0	0	0	0	0	25	179836	1125927	98982	32198	4	10	0	o__Clostridiales (UID1212)	172	263	149	85	178	0	0	0	0	58.39	0	0	7	0	0	1	Anaerotruncus_sp.	47.706	1.13
S2	cloudSPAdes	bin.124	1787	118	72	8	1	0	0	0	0	0	2318532	2036947	552097	102989	0	0	0	0	0	118	102989	2318532	30129	17517	25	50	0	p__Bacteroidetes (UID2605)	350	314	208	76	236	2	0	0	0	82.61	0.96	0	11	0	0	1	Alistipes_shahii	99.244	2.32
S2	cloudSPAdes	bin.125	360	5	5	3	1	0	0	0	0	0	404833	404833	340495	228321	0	0	0	0	0	5	228321	404833	228321	52483	1	3	0	k__Bacteria (UID203)	5449	104	58	96	7	1	0	0	0	12.07	1.72	100	6	0	0	0	Bacteroides_xylanisolvens	56.399	0.4
S2	cloudSPAdes	bin.126	1533	39	33	7	2	1	0	0	0	0	1652461	1614989	868031	490438	375482	0	0	0	0	39	375482	1652461	61761	35057	7	17	0	o__Clostridiales (UID1212)	172	263	149	53	210	0	0	0	0	74.05	0	0	37	0	0	3	Inoviridae_sp.	22.723	1.65
S2	cloudSPAdes	bin.127	400	33	17	1	0	0	0	0	0	0	441393	352002	63950	0	0	0	0	0	0	33	63950	441393	16990	10775	8	15	0	k__Bacteria (UID203)	5449	104	58	90	13	1	0	0	0	22.41	1.72	100	8	0	0	0	Gammaproteobacteria_(taxid	14.488	0.44
S2	cloudSPAdes	bin.128	1098	106	51	4	0	0	0	0	0	0	1571527	1246369	288318	0	0	0	0	0	0	106	85821	1571527	21929	10772	20	45	0	root (UID1)	5656	56	24	55	1	0	0	0	0	4.17	0	0	2	0	0	0	Bacteroides_thetaiotaomicron	86.851	1.57
S2	cloudSPAdes	bin.129	2498	61	56	20	3	0	0	0	0	0	2695499	2660438	1657863	406635	0	0	0	0	0	61	188167	2695499	67254	34646	15	29	0	f__Lachnospiraceae (UID1286)	57	420	207	43	371	6	0	0	0	95.22	2.51	0	4	0	0	0	Lachnospiraceae_bacterium	43.326	2.7
S2	cloudSPAdes	bin.13	236	6	6	2	0	0	0	0	0	0	345527	345527	176137	0	0	0	0	0	0	6	95100	345527	81037	42589	2	4	0	k__Bacteria (UID203)	5449	104	58	102	2	0	0	0	0	3.45	0	0	3	0	0	0	Phocaeicola_coprophilus	27.523	0.35
S2	cloudSPAdes	bin.130	1785	52	38	14	2	0	0	0	0	0	1961449	1875515	1200494	371749	0	0	0	0	0	52	241403	1961449	61714	36383	11	21	0	o__Clostridiales (UID1212)	172	263	149	8	254	1	0	0	0	94.63	0.34	0	39	1	2	4	Siphoviridae_sp.	37.355	1.96
S2	cloudSPAdes	bin.131	434	5	5	4	2	1	0	0	0	0	520289	520289	504857	379434	279111	0	0	0	0	5	279111	520289	279111	66795	1	3	0	root (UID1)	5656	56	24	53	3	0	0	0	0	12.5	0	0	8	0	0	0	Lachnospiraceae_bacterium	100	0.52
S2	cloudSPAdes	bin.132	201	40	5	0	0	0	0	0	0	0	235030	60639	0	0	0	0	0	0	0	40	15637	235030	6505	4489	13	24	0	root (UID1)	5656	56	24	56	0	0	0	0	0	0	0	0	NA	0	0	0	Bacteroides_stercoris	72.159	0.24
S2	cloudSPAdes	bin.133	912	20	19	8	4	0	0	0	0	0	1124772	1119827	866870	575393	0	0	0	0	0	20	218622	1124772	108972	59887	4	8	0	o__Bacteroidales (UID2617)	213	406	265	223	183	0	0	0	0	44.43	0	0	2	0	0	0	unclassified_Duncaniella	32.332	1.12
S2	cloudSPAdes	bin.134	1752	50	38	15	4	0	0	0	0	0	2041435	1969879	1304910	556824	0	0	0	0	0	50	207241	2041435	65893	38880	10	21	0	o__Clostridiales (UID1226)	155	278	158	49	229	0	0	0	0	83.54	0	0	6	0	0	0	[Ruminococcus]_torques	18.886	2.04
S2	cloudSPAdes	bin.135	250	48	3	0	0	0	0	0	0	0	221557	38369	0	0	0	0	0	0	0	48	13614	221557	4305	3294	15	29	0	root (UID1)	5656	56	24	56	0	0	0	0	0	0	0	0	NA	0	0	0	Siphoviridae_sp.	20.36	0.22
S2	cloudSPAdes	bin.136	1978	84	61	11	0	0	0	0	0	0	2105267	1988266	721374	0	0	0	0	0	0	84	97537	2105267	40712	22954	19	36	0	o__Clostridiales (UID1212)	172	263	149	55	207	1	0	0	0	92.62	0.67	0	17	0	0	0	Dysosmobacter_sp.	53.776	2.11
S2	cloudSPAdes	bin.137	383	95	2	0	0	0	0	0	0	0	396347	21686	0	0	0	0	0	0	0	95	10891	396347	4176	3237	34	61	0	root (UID1)	5656	56	24	55	1	0	0	0	0	4.17	0	0	7	0	0	0	Haemophilus_parainfluenzae	94.799	0.4
S2	cloudSPAdes	bin.138	1301	18	16	9	6	0	0	0	0	0	1266253	1257195	1059277	871312	0	0	0	0	0	18	226180	1266253	115236	57635	4	8	0	k__Bacteria (UID2329)	174	149	89	8	140	1	0	0	0	92.42	1.12	0	28	1	1	1	Bacilli_bacterium	87.706	1.27
S2	cloudSPAdes	bin.139	1372	132	62	2	0	0	0	0	0	0	1629164	1225936	116378	0	0	0	0	0	0	132	63327	1629164	15895	10102	31	62	0	o__Clostridiales (UID1212)	172	263	149	99	164	0	0	0	0	73.27	0	0	19	0	0	1	uncultured_organism	38.042	1.63
S2	cloudSPAdes	bin.14	2295	47	42	20	7	0	0	0	0	0	2547895	2503541	1936216	1082386	0	0	0	0	0	47	233498	2547895	81158	50731	10	20	0	f__Lachnospiraceae (UID1286)	57	420	207	34	383	3	0	0	0	95.11	1.45	0	14	0	0	0	Roseburia_hominis	34.467	2.55
S2	cloudSPAdes	bin.140	2305	48	40	21	7	0	0	0	0	0	2551281	2504634	1935978	920055	0	0	0	0	0	48	155600	2551281	91048	50596	11	21	0	o__Clostridiales (UID1212)	172	263	149	32	224	7	0	0	0	96.86	4.7	85.71	31	0	0	0	Siphoviridae_sp.	19.069	2.55
S2	cloudSPAdes	bin.141	1225	175	37	0	0	0	0	0	0	0	1418084	668027	0	0	0	0	0	0	0	175	38257	1418084	9596	5750	42	89	0	root (UID1)	5656	56	24	53	3	0	0	0	0	12.5	0	0	NA	0	0	0	Lachnospiraceae_bacterium	94.37	1.42
S2	cloudSPAdes	bin.142	936	67	37	3	0	0	0	0	0	0	1072157	907524	175187	0	0	0	0	0	0	67	65174	1072157	24776	14522	15	29	0	o__Clostridiales (UID1212)	172	263	149	162	100	1	0	0	0	43.06	0.67	100	NA	0	0	0	Oscillospiraceae_bacterium	17.318	1.07
S2	cloudSPAdes	bin.143	842	4	4	4	4	2	0	0	0	0	1036944	1036944	1036944	1036944	657944	0	0	0	0	4	338568	1036944	319376	230034	2	3	0	o__Bacteroidales (UID2617)	213	406	265	218	188	0	0	0	0	38.11	0	0	24	2	1	0	Muribaculum_intestinale	32.651	1.04
S2	cloudSPAdes	bin.144	313	3	3	2	2	0	0	0	0	0	457244	457244	447243	447243	0	0	0	0	0	3	223639	457244	223604	223604	2	2	0	root (UID1)	5656	56	24	56	0	0	0	0	0	0	0	0	4	0	0	0	Bacteroides_uniformis	100	0.46
S2	cloudSPAdes	bin.145	237	6	5	2	1	0	0	0	0	0	310795	302817	232695	172438	0	0	0	0	0	6	172438	310795	172438	29970	1	3	0	root (UID1)	5656	56	24	56	0	0	0	0	0	0	0	0	6	0	0	1	Bacteroides_thetaiotaomicron	55.483	0.31
S2	cloudSPAdes	bin.146	2643	66	56	27	11	0	0	0	0	0	3336837	3275917	2558254	1419128	0	0	0	0	0	66	172221	3336837	85260	56239	14	26	0	o__Bacteroidales (UID2657)	160	492	269	123	369	0	0	0	0	80.95	0	0	8	0	0	4	Bacteroides_uniformis	98.87	3.34
S2	cloudSPAdes	bin.147	1030	17	17	10	7	0	0	0	0	0	1293228	1293228	1125721	896999	0	0	0	0	0	17	152172	1293228	116871	88334	5	8	0	k__Bacteria (UID203)	5449	104	58	79	25	0	0	0	0	36.21	0	0	9	1	0	2	Muribaculum_gordoncarteri	38.3	1.29
S2	cloudSPAdes	bin.148	1472	18	17	12	8	0	0	0	0	0	1678219	1673582	1498552	1213788	0	0	0	0	0	18	186876	1678219	140133	78704	6	9	0	k__Bacteria (UID203)	5449	103	57	59	44	0	0	0	0	66.67	0	0	20	0	0	0	[Eubacterium]_rectale	100	1.68
S2	cloudSPAdes	bin.149	3738	83	65	30	13	2	0	0	0	0	4350705	4271484	3375093	2112432	548629	0	0	0	0	83	281476	4350705	99123	58076	14	28	0	k__Bacteria (UID203)	5449	103	57	0	22	80	1	0	0	100	85.96	26.51	53	2	0	0	Lachnospira_eligens	22.288	4.35
S2	cloudSPAdes	bin.15	631	23	18	6	1	0	0	0	0	0	763846	738573	434361	122873	0	0	0	0	0	23	122873	763846	53828	32456	5	10	0	o__Clostridiales (UID1226)	155	278	158	233	45	0	0	0	0	14.56	0	0	4	0	0	0	Blautia_sp.	19.029	0.76
S2	cloudSPAdes	bin.150	1186	12	12	10	6	0	0	0	0	0	1348595	1348595	1283041	1020981	0	0	0	0	0	12	231255	1348595	141392	110153	4	6	0	o__Clostridiales (UID1212)	172	260	146	166	94	0	0	0	0	39.73	0	0	22	0	0	0	Ruminococcus_bicirculans	100	1.35
S2	cloudSPAdes	bin.151	179	7	4	1	1	0	0	0	0	0	236701	214654	114574	114574	0	0	0	0	0	7	114574	236701	45942	35906	2	3	0	k__Bacteria (UID203)	5449	104	58	99	5	0	0	0	0	8.62	0	0	2	0	0	0	Phocaeicola_salanitronis	48.405	0.24
S2	cloudSPAdes	bin.152	341	15	6	2	1	0	0	0	0	0	363294	317401	189031	115919	0	0	0	0	0	15	115919	363294	73112	35479	2	4	0	k__Bacteria (UID203)	5449	104	58	97	7	0	0	0	0	10.34	0	0	6	0	0	0	Siphoviridae_sp.	35.114	0.36
S2	cloudSPAdes	bin.153	2037	34	32	17	11	0	0	0	0	0	2451086	2439819	2069443	1615122	0	0	0	0	0	34	232022	2451086	123497	84461	8	14	0	p__Bacteroidetes (UID2605)	350	314	208	36	278	0	0	0	0	93.11	0	0	19	0	0	0	Alistipes_sp.	100	2.45
S2	cloudSPAdes	bin.154	872	29	24	7	0	0	0	0	0	0	897100	864597	468273	0	0	0	0	0	0	29	98411	897100	50047	29218	7	13	0	k__Bacteria (UID203)	5449	104	58	84	20	0	0	0	0	32.76	0	0	13	0	0	1	Anaerotruncus_sp.	60.451	0.9
S2	cloudSPAdes	bin.155	242	3	3	3	0	0	0	0	0	0	238264	238264	238264	0	0	0	0	0	0	3	89327	238264	85651	63286	2	3	0	root (UID1)	5656	56	24	56	0	0	0	0	0	0	0	0	4	1	0	0	Atethmia_centrago	37.491	0.24
S2	cloudSPAdes	bin.156	941	41	28	5	1	0	0	0	0	0	1066424	985294	392662	110928	0	0	0	0	0	41	110928	1066424	39803	26115	9	17	0	p__Firmicutes (UID1022)	100	295	158	214	81	0	0	0	0	24.68	0	0	19	0	0	0	Dialister_hominis	56.278	1.07
S2	cloudSPAdes	bin.157	1412	84	46	7	1	0	0	0	0	0	1569554	1363243	465747	107413	0	0	0	0	0	84	107413	1569554	30125	17557	16	33	0	o__Clostridiales (UID1120)	304	250	143	64	181	5	0	0	0	77.82	1.59	0	15	0	0	3	uncultured_Clostridia	97.599	1.57
S2	cloudSPAdes	bin.158	470	98	13	0	0	0	0	0	0	0	557674	186203	0	0	0	0	0	0	0	98	26956	557674	6228	3961	26	54	0	k__Bacteria (UID203)	5449	104	58	102	2	0	0	0	0	2.59	0	0	NA	0	0	0	Obtectomera_(taxid	11.367	0.56
S2	cloudSPAdes	bin.159	2327	83	65	18	3	0	0	0	0	0	2618353	2522240	1332189	344543	0	0	0	0	0	83	124368	2618353	50199	29076	18	34	0	o__Clostridiales (UID1212)	172	263	149	28	234	1	0	0	0	97.26	0.34	0	18	0	0	0	Lachnospira_eligens	40.545	2.62
S2	cloudSPAdes	bin.16	294	29	11	1	0	0	0	0	0	0	302635	221202	78804	0	0	0	0	0	0	29	78804	302635	19291	8202	5	12	0	root (UID1)	5656	56	24	56	0	0	0	0	0	0	0	0	NA	0	0	0	Siphoviridae_sp.	32.415	0.3
S2	cloudSPAdes	bin.160	826	94	41	2	0	0	0	0	0	0	1156623	813926	111647	0	0	0	0	0	0	94	55986	1156623	16232	9061	23	47	0	k__Bacteria (UID203)	5449	104	58	93	10	1	0	0	0	18.1	1.72	100	NA	0	0	0	Bacteroides_caccae	87.785	1.16
S2	cloudSPAdes	bin.161	228	10	10	0	0	0	0	0	0	0	292600	292600	0	0	0	0	0	0	0	10	46877	292600	28577	25288	4	7	0	k__Bacteria (UID203)	5449	104	58	97	7	0	0	0	0	5.17	0	0	NA	0	0	0	Alistipes_shahii	55.527	0.29
S2	cloudSPAdes	bin.162	328	8	7	3	1	0	0	0	0	0	330602	324405	230356	118635	0	0	0	0	0	8	118635	330602	58399	44467	2	4	0	root (UID1)	5656	56	24	56	0	0	0	0	0	0	0	0	8	0	0	0	Myoviridae_sp.	35.885	0.33
S2	cloudSPAdes	bin.163	295	11	10	3	0	0	0	0	0	0	440884	434180	216874	0	0	0	0	0	0	11	89705	440884	47954	30246	4	6	0	k__Bacteria (UID203)	5449	104	58	103	1	0	0	0	0	1.72	0	0	2	0	0	0	Bacteroides_salyersiae	42.633	0.44
S2	cloudSPAdes	bin.164	1753	225	61	0	0	0	0	0	0	0	2025505	1074954	0	0	0	0	0	0	0	225	45284	2025505	10656	6773	55	113	0	f__Lachnospiraceae (UID1256)	33	333	171	43	282	8	0	0	0	90.65	2.09	12.5	NA	0	0	0	[Ruminococcus]_torques	16.989	2.03
S2	cloudSPAdes	bin.165	1130	78	50	3	0	0	0	0	0	0	1344030	1186357	179898	0	0	0	0	0	0	78	65415	1344030	24961	14547	18	36	0	p__Actinobacteria (UID2112)	31	211	124	53	155	3	0	0	0	73.59	1.01	66.67	18	0	0	0	uncultured_bacterium	35.504	1.34
S2	cloudSPAdes	bin.166	2091	95	70	17	2	0	0	0	0	0	2637604	2472337	1218392	224694	0	0	0	0	0	95	113966	2637604	41570	21384	20	41	0	k__Bacteria (UID203)	5449	104	58	53	51	0	0	0	0	72.76	0	0	6	0	0	0	Phocaeicola_coprophilus	38.445	2.64
S2	cloudSPAdes	bin.167	1161	94	42	3	0	0	0	0	0	0	1231031	968462	175077	0	0	0	0	0	0	94	62872	1231031	20914	10932	18	38	0	o__Clostridiales (UID1212)	172	263	149	63	196	4	0	0	0	73.3	2.24	0	12	0	0	0	uncultured_Clostridia	82.867	1.23
S2	cloudSPAdes	bin.168	242	10	7	0	0	0	0	0	0	0	231457	204167	0	0	0	0	0	0	0	10	45229	231457	36986	22407	3	5	0	root (UID1)	5656	56	24	56	0	0	0	0	0	0	0	0	3	0	0	0	Faecalibacterium_prausnitzii	58.138	0.23
S2	cloudSPAdes	bin.169	579	79	15	0	0	0	0	0	0	0	574938	249850	0	0	0	0	0	0	0	79	28803	574938	8617	5105	20	41	0	root (UID1)	5656	56	24	56	0	0	0	0	0	0	0	0	NA	0	0	0	Siphoviridae_sp.	14.872	0.57
S2	cloudSPAdes	bin.17	211	5	5	2	0	0	0	0	0	0	203349	203349	134519	0	0	0	0	0	0	5	80048	203349	54471	37337	2	3	0	root (UID1)	5656	56	24	56	0	0	0	0	0	0	0	0	NA	0	0	0	uncultured_human	39.365	0.2
S2	cloudSPAdes	bin.18	2371	81	61	19	3	0	0	0	0	0	2697384	2592361	1510144	323801	0	0	0	0	0	81	113407	2697384	57178	30735	16	33	0	o__Clostridiales (UID1226)	155	278	158	11	266	1	0	0	0	96.3	0.63	0	11	0	0	0	uncultured_organism	25.621	2.7
S2	cloudSPAdes	bin.19	3102	96	67	21	8	0	0	0	0	0	3490956	3314095	2250987	1406580	0	0	0	0	0	96	223816	3490956	72424	32590	13	31	0	f__Lachnospiraceae (UID1255)	90	354	174	11	337	6	0	0	0	95.4	3.45	16.67	9	0	0	0	Roseburia_intestinalis	19.266	3.49
S2	cloudSPAdes	bin.2	3111	36	33	23	12	3	0	0	0	0	3799184	3777007	3454049	2659950	971606	0	0	0	0	36	383168	3799184	192305	87949	8	15	0	k__Bacteria (UID2569)	434	278	186	19	259	0	0	0	0	90.86	0	0	33	0	0	0	Butyricimonas_faecalis	100	3.8
S2	cloudSPAdes	bin.20	1615	56	44	9	2	0	0	0	0	0	1657875	1580092	748574	242550	0	0	0	0	0	56	135551	1657875	44809	24788	11	24	0	o__Clostridiales (UID1212)	172	263	149	28	235	0	0	0	0	86.8	0	0	21	0	0	1	Faecalibacterium_prausnitzii	40.091	1.66
S2	cloudSPAdes	bin.21	163	2	2	2	1	0	0	0	0	0	202814	202814	202814	114146	0	0	0	0	0	2	114146	202814	114146	88668	1	2	0	k__Bacteria (UID203)	5449	104	58	99	5	0	0	0	0	8.62	0	0	2	0	0	0	Prevotella_copri	100	0.2
S2	cloudSPAdes	bin.22	414	52	13	0	0	0	0	0	0	0	423097	236560	0	0	0	0	0	0	0	52	46298	423097	11610	5296	11	25	0	root (UID1)	5656	56	24	56	0	0	0	0	0	0	0	0	NA	0	0	0	Lachnospira_eligens	18.422	0.42
S2	cloudSPAdes	bin.23	219	2	2	2	2	0	0	0	0	0	250512	250512	250512	250512	0	0	0	0	0	2	142002	250512	142002	108510	1	2	0	root (UID1)	5656	56	24	56	0	0	0	0	0	0	0	0	NA	0	0	0	Oscillospiraceae_bacterium	56.685	0.25
S2	cloudSPAdes	bin.24	343	5	5	3	1	0	0	0	0	0	351342	351342	298214	146507	0	0	0	0	0	5	146507	351342	91310	60397	2	3	0	o__Clostridiales (UID1212)	172	263	149	241	22	0	0	0	0	3.71	0	0	7	0	0	0	Lachnospiraceae_bacterium	100	0.35
S2	cloudSPAdes	bin.25	2396	46	38	17	11	2	0	0	0	0	2978748	2940000	2382299	1949879	550112	0	0	0	0	46	293943	2978748	148004	69665	8	15	0	k__Bacteria (UID203)	5449	104	58	53	51	0	0	0	0	75.86	0	0	22	0	0	0	Alistipes_onderdonkii	96.08	2.98
S2	cloudSPAdes	bin.26	1143	283	13	0	0	0	0	0	0	0	1392757	178409	0	0	0	0	0	0	0	283	20939	1392757	5161	3626	90	170	0	o__Clostridiales (UID1212)	172	261	148	134	127	0	0	0	0	50.03	0	0	7	0	0	0	cellular_organisms	8.138	1.39
S2	cloudSPAdes	bin.27	1868	299	58	0	0	0	0	0	0	0	2129667	846646	0	0	0	0	0	0	0	299	27142	2129667	8603	5581	82	159	0	k__Bacteria (UID203)	5449	103	57	68	34	1	0	0	0	55.26	1.75	0	NA	0	0	0	uncultured_organism	14.246	2.13
S2	cloudSPAdes	bin.28	347	2	2	2	2	1	0	0	0	0	439858	439858	439858	439858	295203	0	0	0	0	2	295203	439858	295203	144655	1	2	0	k__Bacteria (UID203)	5449	104	58	82	22	0	0	0	0	32.76	0	0	16	3	3	3	uncultured_Sutterella	100	0.44
S2	cloudSPAdes	bin.29	222	31	7	0	0	0	0	0	0	0	222943	101966	0	0	0	0	0	0	0	31	17805	222943	8897	5426	9	16	0	root (UID1)	5656	56	24	56	0	0	0	0	0	0	0	0	NA	0	0	0	Bacteroides_xylanisolvens	27.37	0.22
S2	cloudSPAdes	bin.3	184	4	4	2	1	0	0	0	0	0	250637	250637	181599	102430	0	0	0	0	0	4	102430	250637	79169	36441	2	3	0	root (UID1)	5656	56	24	55	0	1	0	0	0	4.17	4.17	100	2	0	0	0	Alistipes_onderdonkii	100	0.25
S2	cloudSPAdes	bin.30	764	155	9	0	0	0	0	0	0	0	830849	153893	0	0	0	0	0	0	0	155	33993	830849	5660	3987	46	90	0	k__Bacteria (UID203)	5449	102	56	89	13	0	0	0	0	18.75	0	0	2	0	0	0	Faecalibacterium_prausnitzii	61.828	0.83
S2	cloudSPAdes	bin.31	305	21	10	2	0	0	0	0	0	0	336779	274806	123530	0	0	0	0	0	0	21	72004	336779	23479	14462	4	9	0	root (UID1)	5656	56	24	56	0	0	0	0	0	0	0	0	NA	0	0	0	uncultured_organism	46.779	0.34
S2	cloudSPAdes	bin.32	3126	116	90	25	8	0	0	0	0	0	3963990	3810544	2191262	1029604	0	0	0	0	0	116	169430	3963990	53596	27786	21	45	0	o__Bacteroidales (UID2621)	198	427	260	54	355	17	1	0	0	93.69	4.04	35	21	0	0	2	Parabacteroides_merdae	95.422	3.96
S2	cloudSPAdes	bin.33	1305	266	24	0	0	0	0	0	0	0	1428179	305626	0	0	0	0	0	0	0	266	23660	1428179	5779	3945	79	153	0	k__Bacteria (UID203)	5449	103	57	68	33	2	0	0	0	53.51	3.51	0	2	0	0	0	Coprococcus_comes	84.717	1.43
S2	cloudSPAdes	bin.34	517	60	19	0	0	0	0	0	0	0	573841	359078	0	0	0	0	0	0	0	60	37084	573841	13926	6988	13	29	0	k__Bacteria (UID203)	5449	104	58	90	14	0	0	0	0	20.69	0	0	6	0	0	1	Siphoviridae_sp.	10.494	0.57
S2	cloudSPAdes	bin.35	421	4	3	2	1	1	0	0	0	0	438227	432340	408509	328036	328036	0	0	0	0	4	328036	438227	328036	80473	1	2	0	p__Proteobacteria (UID3887)	1487	256	161	148	108	0	0	0	0	33.54	0	0	11	0	0	0	uncultured_Sutterella	93.219	0.44
S2	cloudSPAdes	bin.36	231	77	0	0	0	0	0	0	0	0	249288	0	0	0	0	0	0	0	0	77	6223	249288	3174	2712	32	54	0	k__Bacteria (UID203)	5449	103	57	95	8	0	0	0	0	12.28	0	0	NA	0	0	0	uncultured_Clostridia	23.189	0.25
S2	cloudSPAdes	bin.37	1909	131	74	5	1	0	0	0	0	0	2126433	1800051	342563	104575	0	0	0	0	0	131	104575	2126433	22428	13473	27	57	0	o__Clostridiales (UID1212)	172	263	149	49	213	1	0	0	0	88.02	0.22	100	2	0	0	0	Lachnospira_eligens	60.487	2.13
S2	cloudSPAdes	bin.38	1355	17	17	9	4	2	1	0	0	0	1654924	1654924	1442753	1065430	792821	538650	0	0	0	17	538650	1654924	159084	78406	3	7	0	k__Bacteria (UID203)	5449	104	58	72	32	0	0	0	0	46.55	0	0	13	0	0	0	Prevotella_copri	100	1.65
S2	cloudSPAdes	bin.39	702	146	8	0	0	0	0	0	0	0	677574	97041	0	0	0	0	0	0	0	146	15246	677574	4624	3505	48	89	0	k__Bacteria (UID2329)	174	149	89	62	87	0	0	0	0	61.78	0	0	4	0	0	0	uncultured_organism	10.661	0.68
S2	cloudSPAdes	bin.4	1855	59	52	14	5	1	0	0	0	0	2333301	2286818	1450161	852780	274711	0	0	0	0	59	274711	2333301	64913	30139	10	22	0	k__Bacteria (UID203)	5449	104	58	64	40	0	0	0	0	56.9	0	0	18	0	0	2	Phocaeicola_vulgatus	53.625	2.33
S2	cloudSPAdes	bin.40	193	14	7	0	0	0	0	0	0	0	207041	168427	0	0	0	0	0	0	0	14	43363	207041	20989	14657	4	6	0	root (UID1)	5656	56	24	56	0	0	0	0	0	0	0	0	NA	0	0	0	uncultured_organism	29.903	0.21
S2	cloudSPAdes	bin.41	1057	211	15	0	0	0	0	0	0	0	1090045	189953	0	0	0	0	0	0	0	211	18433	1090045	5677	3833	66	124	0	k__Bacteria (UID203)	5449	98	58	61	37	0	0	0	0	56.03	0	0	4	0	0	0	Oscillospiraceae_bacterium	43.38	1.09
S2	cloudSPAdes	bin.42	1620	97	57	7	0	0	0	0	0	0	1835419	1631766	398485	0	0	0	0	0	0	97	77582	1835419	33413	18970	21	39	0	o__Clostridiales (UID1212)	172	261	147	78	181	2	0	0	0	82.63	1.02	100	17	0	0	0	Faecalibacterium_prausnitzii	99.857	1.84
S2	cloudSPAdes	bin.43	1699	281	60	0	0	0	0	0	0	0	2026592	934299	0	0	0	0	0	0	0	281	44470	2026592	8808	5312	69	141	0	k__Bacteria (UID203)	5449	103	57	62	41	0	0	0	0	59.11	0	0	2	0	0	0	Lachnospira_eligens	38.083	2.03
S2	cloudSPAdes	bin.44	1585	120	67	0	0	0	0	0	0	0	1687001	1408269	0	0	0	0	0	0	0	120	45022	1687001	21423	12643	28	55	0	o__Clostridiales (UID1212)	172	263	149	63	197	2	1	0	0	87.67	2.68	40	7	0	0	0	Myoviridae_sp.	21.157	1.69
S2	cloudSPAdes	bin.45	1699	469	10	0	0	0	0	0	0	0	2007353	120595	0	0	0	0	0	0	0	469	17674	2007353	4303	3247	159	293	0	k__Bacteria (UID2982)	88	230	148	126	104	0	0	0	0	41.85	0	0	3	0	0	0	Victivallales_bacterium	97.789	2.01
S2	cloudSPAdes	bin.46	785	204	7	0	0	0	0	0	0	0	975585	88451	0	0	0	0	0	0	0	204	16113	975585	5019	3618	65	123	0	k__Bacteria (UID203)	5449	103	57	81	22	0	0	0	0	29.46	0	0	2	0	0	0	Lachnospira_eligens	38.799	0.98
S2	cloudSPAdes	bin.47	8227	641	315	29	6	1	0	0	0	0	10138356	8346433	2519313	905233	256465	0	0	0	0	641	256465	10138356	25139	12207	104	249	0	o__Bacteroidales (UID2657)	160	492	269	66	143	210	62	7	4	92.26	83.89	24.9	24	0	0	3	Phocaeicola_dorei	36.181	10.14
S2	cloudSPAdes	bin.48	1013	28	21	10	2	0	0	0	0	0	1230156	1192431	877852	285457	0	0	0	0	0	28	167123	1230156	80628	49492	6	11	0	k__Bacteria (UID203)	5449	104	58	88	16	0	0	0	0	22.41	0	0	13	0	0	1	Sutterella_megalosphaeroides	36.164	1.23
S2	cloudSPAdes	bin.49	256	32	10	0	0	0	0	0	0	0	351164	218426	0	0	0	0	0	0	0	32	41608	351164	14840	8048	7	15	0	root (UID1)	5656	56	24	55	1	0	0	0	0	4.17	0	0	NA	0	0	0	Bacteroides_cellulosilyticus	86.412	0.35
S2	cloudSPAdes	bin.5	198	4	3	2	1	0	0	0	0	0	250680	244422	222900	156208	0	0	0	0	0	4	156208	250680	156208	66692	1	2	0	root (UID1)	5656	56	24	56	0	0	0	0	0	0	0	0	2	0	0	0	Alistipes_onderdonkii	100	0.25
S2	cloudSPAdes	bin.50	2290	64	53	20	5	1	0	0	0	0	2701409	2637710	1819873	818289	362111	0	0	0	0	64	362111	2701409	69204	39065	12	25	0	k__Bacteria (UID2982)	88	229	147	25	201	3	0	0	0	95.24	0.68	100	30	0	0	0	Akkermansia_muciniphila	100	2.7
S2	cloudSPAdes	bin.51	355	12	10	3	0	0	0	0	0	0	407706	394679	201756	0	0	0	0	0	0	12	70314	407706	41344	27451	4	7	0	root (UID1)	5656	56	24	56	0	0	0	0	0	0	0	0	NA	0	0	0	Parabacteroides_distasonis	97.735	0.41
S2	cloudSPAdes	bin.52	1572	219	60	1	0	0	0	0	0	0	1821280	985892	50170	0	0	0	0	0	0	219	50170	1821280	10965	6108	53	109	0	o__Clostridiales (UID1212)	172	261	147	75	186	0	0	0	0	83.13	0	0	8	0	0	0	Faecalibacterium_prausnitzii	22.652	1.82
S2	cloudSPAdes	bin.53	205	4	3	2	1	0	0	0	0	0	251976	248527	201108	115257	0	0	0	0	0	4	115257	251976	85851	85851	2	2	0	root (UID1)	5656	56	24	55	1	0	0	0	0	4.17	0	0	14	0	2	0	Lachnospira_eligens	45.741	0.25
S2	cloudSPAdes	bin.54	301	4	4	3	2	0	0	0	0	0	404460	404460	360578	299925	0	0	0	0	0	4	161865	404460	138060	60653	2	3	0	root (UID1)	5656	56	24	56	0	0	0	0	0	0	0	0	4	0	1	1	Parabacteroides_distasonis	100	0.4
S2	cloudSPAdes	bin.55	4019	143	110	39	8	0	0	0	0	0	5305048	5104433	3231163	1084594	0	0	0	0	0	143	161115	5305048	62385	34083	29	57	0	k__Bacteria (UID203)	5449	104	58	64	40	0	0	0	0	62.93	0	0	9	0	0	0	Parabacteroides_goldsteinii	99.476	5.31
S2	cloudSPAdes	bin.56	548	135	5	0	0	0	0	0	0	0	615442	56674	0	0	0	0	0	0	0	135	12650	615442	4624	3590	47	84	0	k__Bacteria (UID203)	5449	104	58	95	9	0	0	0	0	13.79	0	0	NA	0	0	0	Faecalibacterium_prausnitzii	8.579	0.62
S2	cloudSPAdes	bin.57	234	11	7	1	0	0	0	0	0	0	214311	194821	70479	0	0	0	0	0	0	11	70479	214311	41747	16551	2	5	0	k__Bacteria (UID203)	5449	104	58	98	6	0	0	0	0	6.9	0	0	NA	0	0	0	Caudovirales_sp.	43.277	0.21
S2	cloudSPAdes	bin.58	221	2	2	2	1	0	0	0	0	0	219171	219171	219171	125581	0	0	0	0	0	2	125581	219171	125581	93590	1	2	0	root (UID1)	5656	56	24	56	0	0	0	0	0	0	0	0	NA	0	0	0	Duncaniella_dubosii	57.298	0.22
S2	cloudSPAdes	bin.59	315	10	6	3	1	0	0	0	0	0	339815	310791	259563	140553	0	0	0	0	0	10	140553	339815	66229	52781	2	3	0	root (UID1)	5656	56	24	56	0	0	0	0	0	0	0	0	NA	0	0	0	Lachnospiraceae_bacterium	62.775	0.34
S2	cloudSPAdes	bin.6	434	6	6	3	2	0	0	0	0	0	511758	511758	428568	341368	0	0	0	0	0	6	216170	511758	125198	87200	2	3	0	k__Bacteria (UID203)	5449	104	58	91	13	0	0	0	0	20.69	0	0	6	0	0	1	Muribaculum_gordoncarteri	51.794	0.51
S2	cloudSPAdes	bin.60	351	14	5	2	1	0	0	0	0	0	379093	317493	229161	143342	0	0	0	0	0	14	143342	379093	85819	38227	2	4	0	root (UID1)	5656	56	24	55	1	0	0	0	0	4.17	0	0	2	0	0	0	Bacteroides_uniformis	91.608	0.38
S2	cloudSPAdes	bin.61	1138	29	25	8	3	0	0	0	0	0	1222187	1191011	725729	358634	0	0	0	0	0	29	144837	1222187	85627	36742	6	13	0	k__Bacteria (UID203)	5449	103	57	68	34	1	0	0	0	53.51	1.75	0	10	0	0	0	Phascolarctobacterium_faecium	98.456	1.22
S2	cloudSPAdes	bin.62	2724	160	90	10	2	0	0	0	0	0	2994389	2596985	767111	219262	0	0	0	0	0	160	113216	2994389	29907	16197	30	64	0	o__Clostridiales (UID1226)	155	278	158	10	250	18	0	0	0	96.04	5.2	16.67	6	0	0	0	Blautia_obeum	79.692	2.99
S2	cloudSPAdes	bin.63	2247	148	78	7	1	0	0	0	0	0	2533668	2103866	523110	124665	0	0	0	0	0	148	124665	2533668	26844	13934	29	62	0	o__Clostridiales (UID1212)	172	263	149	47	212	4	0	0	0	90.83	1.51	50	8	0	0	0	Faecalibacterium_prausnitzii	15.695	2.53
S2	cloudSPAdes	bin.64	167	47	1	0	0	0	0	0	0	0	200544	11068	0	0	0	0	0	0	0	47	11068	200544	4398	3334	17	31	0	root (UID1)	5656	56	24	56	0	0	0	0	0	0	0	0	NA	0	0	0	Bacteroides_thetaiotaomicron	17.405	0.2
S2	cloudSPAdes	bin.65	1761	51	39	14	7	0	0	0	0	0	2085389	2027178	1364510	821373	0	0	0	0	0	51	145322	2085389	93388	41081	10	19	0	p__Actinobacteria (UID2112)	31	211	124	20	190	1	0	0	0	94.09	0.81	0	47	0	0	0	Collinsella_aerofaciens	100	2.09
S2	cloudSPAdes	bin.66	256	4	4	2	1	0	0	0	0	0	291554	291554	218702	165739	0	0	0	0	0	4	165739	291554	165739	52963	1	2	0	f__Lachnospiraceae (UID1286)	57	420	207	378	42	0	0	0	0	8.21	0	0	2	0	0	0	Roseburia_hominis	100	0.29
S2	cloudSPAdes	bin.67	2307	46	41	16	6	3	0	0	0	0	2565392	2524278	1835128	1204306	809335	0	0	0	0	46	280676	2565392	84073	43785	7	19	0	f__Lachnospiraceae (UID1286)	57	420	207	65	346	9	0	0	0	85.43	2.19	88.89	24	0	0	0	Roseburia_hominis	100	2.57
S2	cloudSPAdes	bin.68	748	137	26	0	0	0	0	0	0	0	1004138	405834	0	0	0	0	0	0	0	137	38382	1004138	8741	5397	37	73	0	k__Bacteria (UID203)	5449	104	58	95	9	0	0	0	0	15.52	0	0	NA	0	0	0	Bacteroides_stercoris	62.797	1
S2	cloudSPAdes	bin.69	1732	331	35	1	0	0	0	0	0	0	1896489	612351	83266	0	0	0	0	0	0	331	83266	1896489	6461	3883	78	178	0	k__Bacteria (UID203)	5449	102	56	71	26	5	0	0	0	45.7	8.93	60	6	0	0	0	Faecalibacterium_sp.	61.627	1.9
S2	cloudSPAdes	bin.7	288	3	3	2	1	0	0	0	0	0	361964	361964	320436	228144	0	0	0	0	0	3	228144	361964	228144	92292	1	2	0	p__Bacteroidetes (UID2605)	350	314	208	248	65	1	0	0	0	11.86	0.02	100	2	0	0	0	Alistipes_indistinctus	100	0.36
S2	cloudSPAdes	bin.70	2488	101	80	20	2	0	0	0	0	0	3146997	3011035	1355656	230254	0	0	0	0	0	101	117366	3146997	43842	27672	25	47	0	o__Bacteroidales (UID2617)	213	406	265	28	376	2	0	0	0	91.95	0.75	0	8	0	0	1	Muribaculum_intestinale	12.928	3.15
S2	cloudSPAdes	bin.71	1811	237	49	0	0	0	0	0	0	0	1888790	862233	0	0	0	0	0	0	0	237	48227	1888790	9610	5944	58	122	0	o__Clostridiales (UID1212)	172	263	149	76	183	4	0	0	0	78.29	2.07	50	10	0	0	0	cellular_organisms	8.697	1.89
S2	cloudSPAdes	bin.72	2552	51	46	22	11	0	0	0	0	0	3116339	3081216	2478352	1690946	0	0	0	0	0	51	242049	3116339	109242	58655	10	20	0	o__Bacteroidales (UID2657)	160	492	269	63	429	0	0	0	0	84.67	0	0	22	0	0	1	Bacteroides_thetaiotaomicron	21.279	3.12
S2	cloudSPAdes	bin.73	2852	44	34	24	14	1	0	0	0	0	3358162	3284928	2956937	2337367	317364	0	0	0	0	44	317364	3358162	145635	62756	9	17	0	o__Bacteroidales (UID2617)	213	406	265	26	331	48	1	0	0	91.95	13.9	1.96	23	0	0	0	Muribaculum_gordoncarteri	22.768	3.36
S2	cloudSPAdes	bin.74	3045	379	121	2	0	0	0	0	0	0	3548080	2146571	141551	0	0	0	0	0	0	379	86111	3548080	12033	7191	88	183	0	c__Deltaproteobacteria (UID3218)	61	284	169	27	256	1	0	0	0	92.87	0.59	0	10	0	0	0	uncultured_organism	19.482	3.55
S2	cloudSPAdes	bin.75	215	5	3	2	1	0	0	0	0	0	223795	207781	194004	112700	0	0	0	0	0	5	112700	223795	112700	81304	1	2	0	k__Bacteria (UID203)	5449	104	58	98	6	0	0	0	0	10.34	0	0	2	0	0	0	Phocaeicola_coprophilus	50.359	0.22
S2	cloudSPAdes	bin.76	2961	464	72	0	0	0	0	0	0	0	2989128	1109505	0	0	0	0	0	0	0	464	34502	2989128	7685	4722	117	242	0	k__Bacteria (UID2372)	131	177	106	42	130	5	0	0	0	84.45	3.77	0	13	0	0	0	Erysipelotrichaceae_bacterium	24.378	2.99
S2	cloudSPAdes	bin.77	202	45	1	0	0	0	0	0	0	0	245084	13601	0	0	0	0	0	0	0	45	13601	245084	5636	4556	17	29	0	k__Bacteria (UID203)	5449	104	58	99	5	0	0	0	0	7.24	0	0	NA	0	0	0	cellular_organisms	12.145	0.25
S2	cloudSPAdes	bin.78	2399	67	59	20	4	0	0	0	0	0	2858818	2813875	1665180	610188	0	0	0	0	0	67	210491	2858818	54476	37608	16	31	0	o__Clostridiales (UID1120)	304	250	143	13	233	4	0	0	0	94.87	1.52	25	34	0	0	1	Siphoviridae_sp.	42.603	2.86
S2	cloudSPAdes	bin.79	342	7	7	6	0	0	0	0	0	0	425458	425458	407249	0	0	0	0	0	0	7	82286	425458	74109	53924	3	5	0	k__Bacteria (UID203)	5449	103	57	85	12	6	0	0	0	8.77	6.14	100	4	0	0	0	Anaerobutyricum_hallii	63.905	0.43
S2	cloudSPAdes	bin.8	1409	156	51	1	0	0	0	0	0	0	1533394	929299	59208	0	0	0	0	0	0	156	59208	1533394	12633	7509	37	77	0	o__Clostridiales (UID1212)	172	263	149	87	174	2	0	0	0	76.79	1.34	50	19	0	0	0	Vescimonas_coprocola	96.923	1.53
S2	cloudSPAdes	bin.80	418	7	7	4	2	0	0	0	0	0	510671	510671	448102	294983	0	0	0	0	0	7	149359	510671	145624	98851	2	3	0	root (UID1)	5656	56	24	55	0	1	0	0	0	4.17	4.17	100	9	0	0	0	Bacteroides_uniformis	72.988	0.51
S2	cloudSPAdes	bin.81	147	5	5	2	0	0	0	0	0	0	202183	202183	141565	0	0	0	0	0	0	5	83971	202183	57594	24135	2	3	0	root (UID1)	5656	56	24	56	0	0	0	0	0	0	0	0	4	0	0	0	Prevotella_copri	100	0.2
S2	cloudSPAdes	bin.82	335	5	4	3	2	0	0	0	0	0	407436	400649	379634	292017	0	0	0	0	0	5	181546	407436	110471	87617	2	3	0	root (UID1)	5656	56	24	54	2	0	0	0	0	8.33	0	0	NA	0	0	0	unclassified_Duncaniella	76.83	0.41
S2	cloudSPAdes	bin.83	1533	38	28	9	3	1	0	0	0	0	1607025	1554860	970769	543506	319735	0	0	0	0	38	319735	1607025	57670	36380	7	15	0	o__Clostridiales (UID1212)	172	263	149	39	219	5	0	0	0	85.52	2.68	0	20	0	0	0	Vescimonas_fastidiosa	31.828	1.61
S2	cloudSPAdes	bin.84	266	6	6	3	0	0	0	0	0	0	280376	280376	163585	0	0	0	0	0	0	6	59138	280376	50060	39507	3	5	0	root (UID1)	5656	56	24	56	0	0	0	0	0	0	0	0	2	1	0	0	Phocaeicola_vulgatus	66.511	0.28
S2	cloudSPAdes	bin.85	2178	53	43	16	9	2	0	0	0	0	2805909	2751916	2072929	1570657	652083	0	0	0	0	53	364255	2805909	108037	49986	8	17	0	k__Bacteria (UID203)	5449	104	58	50	52	2	0	0	0	81.03	2.59	50	18	0	0	2	Phocaeicola_coprophilus	47.995	2.81
S2	cloudSPAdes	bin.86	208	8	7	1	0	0	0	0	0	0	235007	225166	75415	0	0	0	0	0	0	8	75415	235007	46760	23166	2	4	0	root (UID1)	5656	56	24	54	2	0	0	0	0	8.33	0	0	NA	0	0	0	Ruthenibacterium_lactatiformans	32.091	0.24
S2	cloudSPAdes	bin.87	196	12	10	0	0	0	0	0	0	0	203192	192864	0	0	0	0	0	0	0	12	37365	203192	17936	16987	5	7	0	k__Bacteria (UID203)	5449	104	58	102	2	0	0	0	0	1.72	0	0	2	0	0	0	Siphoviridae_sp.	27.092	0.2
S2	cloudSPAdes	bin.88	2125	50	43	15	4	1	0	0	0	0	2344218	2296854	1497973	787667	269951	0	0	0	0	50	269951	2344218	61373	36221	10	22	0	o__Clostridiales (UID1212)	172	263	149	33	230	0	0	0	0	85.93	0	0	29	0	1	2	Faecalibacterium_prausnitzii	29.26	2.34
S2	cloudSPAdes	bin.89	1760	28	27	14	8	0	0	0	0	0	2024552	2020619	1591645	1180761	0	0	0	0	0	28	222309	2024552	117457	58938	7	13	0	p__Bacteroidetes (UID2605)	350	314	208	7	305	2	0	0	0	96.63	0.96	0	30	1	1	0	uncultured_organism	55.517	2.02
S2	cloudSPAdes	bin.9	3681	65	61	33	17	0	0	0	0	0	4350593	4326859	3487616	2297816	0	0	0	0	0	65	241969	4350593	101092	61033	16	29	0	k__Bacteria (UID2569)	434	278	186	7	271	0	0	0	0	96.77	0	0	35	0	0	1	Odoribacter_splanchnicus	99.554	4.35
S2	cloudSPAdes	bin.90	1867	27	27	20	7	1	0	0	0	0	2305512	2305512	2139142	1232326	284611	0	0	0	0	27	284611	2305512	115070	60903	7	13	0	p__Bacteroidetes (UID2605)	350	314	208	70	244	0	0	0	0	86.7	0	0	17	0	0	0	Alistipes_indistinctus	100	2.31
S2	cloudSPAdes	bin.91	1026	18	16	11	4	1	0	0	0	0	1291231	1279959	1147184	731633	340491	0	0	0	0	18	340491	1291231	100286	56508	4	8	0	k__Bacteria (UID203)	5449	104	58	91	13	0	0	0	0	18.97	0	0	6	0	0	1	uncultured_bacterium	40.456	1.29
S2	cloudSPAdes	bin.92	981	41	26	7	1	0	0	0	0	0	1132032	1028754	533553	105871	0	0	0	0	0	41	105871	1132032	49440	26013	8	16	0	c__Deltaproteobacteria (UID3218)	61	284	169	179	103	2	0	0	0	36.92	1.18	0	10	0	0	0	Desulfovibrio_piger	29.475	1.13
S2	cloudSPAdes	bin.93	1930	51	40	18	6	0	0	0	0	0	2222097	2157315	1616533	723439	0	0	0	0	0	51	132973	2222097	78971	39021	11	20	0	k__Bacteria (UID203)	5449	103	57	65	38	0	0	0	0	59.65	0	0	19	0	0	0	Siphoviridae_sp.	18.059	2.22
S2	cloudSPAdes	bin.94	14642	718	494	105	23	1	0	0	0	0	19538226	18196521	8982189	3352058	261180	0	0	0	0	718	261180	19538226	45912	23883	122	271	0	k__Bacteria (UID203)	5449	103	58	48	10	14	15	9	7	82.24	161.21	50	39	0	0	3	Bacteroides_faecis	24.368	19.54
S2	cloudSPAdes	bin.95	1916	36	31	16	5	0	0	0	0	0	1795438	1766811	1430184	673131	0	0	0	0	0	36	175899	1795438	81916	56527	8	15	0	o__Clostridiales (UID1212)	172	263	149	54	208	1	0	0	0	72.75	0.67	0	28	4	3	2	uncultured_Clostridia	77.056	1.8
S2	cloudSPAdes	bin.96	1641	159	63	2	0	0	0	0	0	0	1847387	1324040	120135	0	0	0	0	0	0	159	62911	1847387	15776	8508	32	70	0	k__Bacteria (UID203)	5449	104	58	60	43	1	0	0	0	62.38	1.72	0	2	0	0	2	Oscillospiraceae_bacterium	12.618	1.85
S2	cloudSPAdes	bin.97	2598	44	42	23	8	0	0	0	0	0	2921163	2907908	2331728	1269984	0	0	0	0	0	44	228828	2921163	79282	58962	11	21	0	f__Lachnospiraceae (UID1286)	57	420	207	30	378	12	0	0	0	91.79	2.9	58.33	20	0	0	0	Simiaoa_sunii	100	2.92
S2	cloudSPAdes	bin.98	894	25	22	8	1	0	0	0	0	0	1065038	1040970	644475	159587	0	0	0	0	0	25	159587	1065038	58174	35949	7	12	0	o__Clostridiales (UID1226)	155	278	158	214	64	0	0	0	0	16.46	0	0	3	0	0	0	Blautia_obeum	20.111	1.07
S2	cloudSPAdes	bin.99	371	18	12	1	0	0	0	0	0	0	397436	369528	54454	0	0	0	0	0	0	18	54454	397436	37281	22251	5	8	0	root (UID1)	5656	56	24	56	0	0	0	0	0	0	0	0	NA	0	0	0	Parabacteroides_merdae	31.776	0.4
S2	cloudSPAdes	bin.unbinned	97685	38354	976	105	15	0	0	0	0	0	97825237	24989387	7833048	1776009	0	0	0	0	0	38354	174575	97825237	2624	1602	6644	18785	0	root (UID1)	5656	56	24	0	0	0	0	0	56	100	2515.08	5.81	450	17	53	27	Siphoviridae_sp.	6.577	97.83
S2	MEGAHIT	bin.1	580	136	3	0	0	0	0	0	0	0	580250	36241	0	0	0	0	0	0	0	136	14402	580250	4331	3354	48	86	0	k__Bacteria (UID2329)	174	149	89	83	66	0	0	0	0	49.07	0	0	5	0	0	0	Obtectomera_(taxid	10.702	0.58
S2	MEGAHIT	bin.10	1384	143	61	3	0	0	0	0	0	0	1914101	1451228	192468	0	0	0	0	0	0	143	80466	1914101	21720	10269	28	60	0	k__Bacteria (UID203)	5449	104	58	92	12	0	0	0	0	18.1	0	0	4	0	0	0	Bacteroides_thetaiotaomicron	97.097	1.91
S2	MEGAHIT	bin.100	1749	44	37	12	4	0	0	0	0	0	1921041	1875179	1244515	617806	0	0	0	0	0	44	230502	1921041	76177	31280	8	17	0	o__Clostridiales (UID1212)	172	263	149	2	259	2	0	0	0	98.66	0.67	50	31	0	0	6	uncultured_organism	35.844	1.92
S2	MEGAHIT	bin.101	1417	247	38	0	0	0	0	0	0	0	1599403	550336	0	0	0	0	0	0	0	247	23566	1599403	7109	4944	68	136	0	k__Bacteria (UID203)	5449	102	56	74	23	5	0	0	0	42.86	7.14	80	12	0	0	1	Faecalibacterium_sp.	51.674	1.6
S2	MEGAHIT	bin.102	1400	14	14	11	4	2	0	0	0	0	1730901	1730901	1664322	1171853	756897	0	0	0	0	14	480921	1730901	222222	83863	3	6	0	p__Bacteroidetes (UID2605)	350	314	208	146	168	0	0	0	0	58.89	0	0	26	0	0	0	Alistipes_indistinctus	100	1.73
S2	MEGAHIT	bin.103	1340	34	33	13	4	0	0	0	0	0	1694327	1689056	1153062	472830	0	0	0	0	0	34	136636	1694327	74961	40250	9	16	0	o__Bacteroidales (UID2657)	160	492	269	176	314	2	0	0	0	59.66	0.74	0	20	0	0	4	Paraprevotella_xylaniphila	25.588	1.69
S2	MEGAHIT	bin.104	268	33	7	0	0	0	0	0	0	0	233281	120643	0	0	0	0	0	0	0	33	31709	233281	10237	5091	7	15	0	root (UID1)	5656	56	24	56	0	0	0	0	0	0	0	0	NA	0	0	0	Bacteroides_caccae	16.076	0.23
S2	MEGAHIT	bin.105	1422	27	22	12	7	0	0	0	0	0	1566106	1533730	1279161	908145	0	0	0	0	0	27	161308	1566106	107425	58741	6	11	0	o__Clostridiales (UID1212)	172	260	146	105	155	0	0	0	0	49.32	0	0	20	0	0	0	Ruminococcus_bicirculans	91.646	1.57
S2	MEGAHIT	bin.106	3475	89	80	32	9	0	0	0	0	0	4172964	4115377	2799296	1132046	0	0	0	0	0	89	180078	4172964	77602	41799	21	40	0	k__Bacteria (UID2569)	434	278	186	12	266	0	0	0	0	95.7	0	0	43	0	0	3	Odoribacter_splanchnicus	97.338	4.17
S2	MEGAHIT	bin.107	230	26	8	0	0	0	0	0	0	0	242938	136713	0	0	0	0	0	0	0	26	28219	242938	10645	7305	7	14	0	root (UID1)	5656	56	24	56	0	0	0	0	0	0	0	0	NA	0	0	0	Bacteroides_xylanisolvens	34.552	0.24
S2	MEGAHIT	bin.108	1648	47	38	8	2	1	0	0	0	0	1798164	1740117	961323	515308	380172	0	0	0	0	47	380172	1798164	67485	28344	7	19	0	o__Clostridiales (UID1212)	172	263	149	66	197	0	0	0	0	82.33	0	0	36	0	0	4	Inoviridae_sp.	21.142	1.8
S2	MEGAHIT	bin.109	884	37	27	7	2	0	0	0	0	0	1175952	1116962	618674	217553	0	0	0	0	0	37	112991	1175952	51043	29562	7	15	0	k__Bacteria (UID203)	5449	104	58	88	14	2	0	0	0	22.41	1.72	100	5	0	0	0	Bacteroides_caccae	35.621	1.18
S2	MEGAHIT	bin.11	536	20	16	6	0	0	0	0	0	0	626221	603277	366691	0	0	0	0	0	0	20	92213	626221	51963	24341	5	10	0	k__Bacteria (UID203)	5449	104	58	98	6	0	0	0	0	8.62	0	0	5	0	0	0	Muribaculum_gordoncarteri	24.571	0.63
S2	MEGAHIT	bin.110	2636	63	60	22	6	1	0	0	0	0	2984586	2961439	1990001	874544	274232	0	0	0	0	63	274232	2984586	68905	41770	15	28	0	f__Lachnospiraceae (UID1286)	57	420	207	20	396	4	0	0	0	93.64	1.25	25	43	0	0	0	Roseburia_hominis	99.847	2.98
S2	MEGAHIT	bin.111	2047	88	74	13	2	0	0	0	0	0	2614893	2530769	999683	208240	0	0	0	0	0	88	107772	2614893	38488	26382	21	40	0	o__Bacteroidales (UID2617)	213	406	265	79	325	2	0	0	0	81.85	0.75	50	10	0	0	1	Muribaculum_intestinale	11.864	2.61
S2	MEGAHIT	bin.112	5411	242	171	43	8	0	0	0	0	0	6976742	6550831	3552016	1166853	0	0	0	0	0	242	211716	6976742	50513	24976	42	91	0	k__Bacteria (UID203)	5449	104	58	49	41	13	1	0	0	81.38	20.69	37.5	34	0	0	0	Bacteroides_salyersiae	67.502	6.98
S2	MEGAHIT	bin.113	350	80	10	0	0	0	0	0	0	0	431928	131347	0	0	0	0	0	0	0	80	19575	431928	6147	3789	22	46	0	root (UID1)	5656	56	24	56	0	0	0	0	0	0	0	0	NA	0	0	0	cellular_organisms	10.713	0.43
S2	MEGAHIT	bin.114	1741	317	34	0	0	0	0	0	0	0	1891839	515625	0	0	0	0	0	0	0	317	37303	1891839	6219	4365	90	178	0	f__Lachnospiraceae (UID1256)	33	333	171	145	182	6	0	0	0	58.92	1.04	16.67	13	0	0	0	Coprococcus_comes	80.891	1.89
S2	MEGAHIT	bin.115	2052	34	34	18	10	0	0	0	0	0	2483608	2483608	2041967	1484054	0	0	0	0	0	34	211273	2483608	109600	67478	8	15	0	p__Bacteroidetes (UID2605)	350	314	208	11	301	2	0	0	0	95.67	0.12	100	30	0	0	0	Alistipes_sp.	100	2.48
S2	MEGAHIT	bin.116	1639	53	45	14	3	0	0	0	0	0	2006569	1952999	1212931	445377	0	0	0	0	0	53	171609	2006569	60096	30543	10	22	0	k__Bacteria (UID203)	5449	104	58	71	33	0	0	0	0	48.62	0	0	8	0	0	1	Bacteroides_stercoris	96.972	2.01
S2	MEGAHIT	bin.117	1667	63	53	8	2	0	0	0	0	0	1895897	1829052	662789	278987	0	0	0	0	0	63	162492	1895897	37727	25684	15	30	0	o__Clostridiales (UID1212)	172	263	149	94	169	0	0	0	0	75.17	0	0	13	0	0	1	Faecalibacterium_prausnitzii	21.16	1.9
S2	MEGAHIT	bin.118	727	15	15	8	2	0	0	0	0	0	864342	864342	670164	301256	0	0	0	0	0	15	195183	864342	66924	54918	4	8	0	p__Bacteroidetes (UID2605)	350	314	208	147	167	0	0	0	0	50.08	0	0	10	0	0	0	uncultured_organism	41.645	0.86
S2	MEGAHIT	bin.119	564	10	10	5	1	0	0	0	0	0	627718	627718	467684	178111	0	0	0	0	0	10	178111	627718	70772	46579	3	6	0	o__Bacteroidales (UID2617)	213	406	265	296	110	0	0	0	0	22.64	0	0	2	0	0	0	Duncaniella_dubosii	44.782	0.63
S2	MEGAHIT	bin.12	707	134	14	0	0	0	0	0	0	0	754022	190075	0	0	0	0	0	0	0	134	19172	754022	6178	4019	39	76	0	k__Bacteria (UID203)	5449	104	58	87	17	0	0	0	0	24.48	0	0	5	0	0	1	Oscillospiraceae_bacterium	7.277	0.75
S2	MEGAHIT	bin.120	264	4	3	1	1	0	0	0	0	0	244380	240474	191167	191167	0	0	0	0	0	4	191167	244380	191167	191167	1	1	0	root (UID1)	5656	56	24	55	1	0	0	0	0	4.17	0	0	17	0	0	0	uncultured_human	98.402	0.24
S2	MEGAHIT	bin.121	338	17	7	2	0	0	0	0	0	0	301246	255428	113990	0	0	0	0	0	0	17	60647	301246	42744	19143	3	6	0	root (UID1)	5656	56	24	56	0	0	0	0	0	0	0	0	5	0	0	0	Ruminococcus_bicirculans	52.803	0.3
S2	MEGAHIT	bin.122	1570	152	65	3	0	0	0	0	0	0	1743255	1237599	180668	0	0	0	0	0	0	152	64807	1743255	15618	8788	35	73	0	o__Clostridiales (UID1212)	172	263	149	101	161	1	0	0	0	67.36	0.67	0	5	0	0	0	Oscillospiraceae_bacterium	10.27	1.74
S2	MEGAHIT	bin.123	297	12	10	1	0	0	0	0	0	0	273238	258028	64868	0	0	0	0	0	0	12	64868	273238	37481	17533	3	6	0	p__Bacteroidetes (UID2605)	350	314	208	279	35	0	0	0	0	5.21	0	0	NA	0	0	0	Alistipes_onderdonkii	75.7	0.27
S2	MEGAHIT	bin.124	2200	54	45	21	5	1	0	0	0	0	2629619	2580766	2018115	890027	347147	0	0	0	0	54	347147	2629619	87959	50279	10	21	0	k__Bacteria (UID2982)	88	229	147	9	220	0	0	0	0	94.9	0	0	32	0	0	0	Akkermansia_muciniphila	100	2.63
S2	MEGAHIT	bin.125	175	14	8	1	0	0	0	0	0	0	214653	177999	72115	0	0	0	0	0	0	14	72115	214653	19519	11115	3	7	0	k__Bacteria (UID203)	5449	104	58	93	11	0	0	0	0	13.79	0	0	5	0	0	0	uncultured_organism	57.381	0.21
S2	MEGAHIT	bin.126	482	7	7	3	1	1	0	0	0	0	530951	530951	444782	299723	299723	0	0	0	0	7	299723	530951	299723	65458	1	3	0	k__Bacteria (UID203)	5449	104	58	88	10	6	0	0	0	22.41	6.9	0	8	0	0	1	Alistipes_indistinctus	56.45	0.53
S2	MEGAHIT	bin.127	244	15	9	0	0	0	0	0	0	0	290825	245559	0	0	0	0	0	0	0	15	44329	290825	27711	25557	5	7	0	k__Bacteria (UID203)	5449	104	58	95	9	0	0	0	0	13.79	0	0	11	0	0	0	Dialister_massiliensis	67.945	0.29
S2	MEGAHIT	bin.128	674	17	16	8	3	0	0	0	0	0	906155	900325	650642	345657	0	0	0	0	0	17	137519	906155	66906	44233	5	9	0	root (UID1)	5656	56	24	51	5	0	0	0	0	20.83	0	0	14	0	0	0	Muribaculum_gordoncarteri	24.003	0.91
S2	MEGAHIT	bin.129	547	20	18	5	0	0	0	0	0	0	735444	721434	372504	0	0	0	0	0	0	20	85893	735444	56416	27279	5	10	0	k__Bacteria (UID203)	5449	104	58	94	10	0	0	0	0	17.24	0	0	8	0	0	1	Prevotella_copri	94.29	0.74
S2	MEGAHIT	bin.13	1584	63	49	8	1	0	0	0	0	0	1616886	1524997	537174	119344	0	0	0	0	0	63	119344	1616886	35472	22047	15	29	0	o__Clostridiales (UID1212)	172	263	149	23	239	1	0	0	0	88.48	0.34	0	29	0	0	2	Faecalibacterium_prausnitzii	31.471	1.62
S2	MEGAHIT	bin.130	476	14	10	2	1	1	0	0	0	0	590962	564787	346991	284204	284204	0	0	0	0	14	284204	590962	62787	31534	2	5	0	k__Bacteria (UID203)	5449	104	58	95	9	0	0	0	0	3.68	0	0	6	0	0	0	Alistipes_onderdonkii	62.061	0.59
S2	MEGAHIT	bin.131	564	21	17	3	0	0	0	0	0	0	603806	580562	239093	0	0	0	0	0	0	21	97041	603806	38106	25960	5	10	0	o__Clostridiales (UID1212)	172	263	149	181	82	0	0	0	0	34.9	0	0	12	0	0	1	Anaerotruncus_sp.	72.732	0.6
S2	MEGAHIT	bin.132	356	68	5	0	0	0	0	0	0	0	358724	62032	0	0	0	0	0	0	0	68	13988	358724	5827	3896	21	40	0	root (UID1)	5656	56	24	56	0	0	0	0	0	0	0	0	NA	0	0	0	Coprococcus_comes	14.018	0.36
S2	MEGAHIT	bin.133	219	29	6	0	0	0	0	0	0	0	214972	98332	0	0	0	0	0	0	0	29	22332	214972	9425	5400	7	15	0	root (UID1)	5656	56	24	56	0	0	0	0	0	0	0	0	NA	0	0	0	Bacteriophage_sp.	18.388	0.21
S2	MEGAHIT	bin.134	1092	39	30	8	4	0	0	0	0	0	1305622	1249215	752153	524603	0	0	0	0	0	39	190929	1305622	56854	28679	7	15	0	c__Deltaproteobacteria (UID3218)	61	284	169	184	99	1	0	0	0	33.77	0.2	0	21	0	0	2	Desulfovibrio_piger	26.759	1.31
S2	MEGAHIT	bin.135	3732	347	143	2	0	0	0	0	0	0	4159578	3017101	109347	0	0	0	0	0	0	347	54976	4159578	17277	9365	71	154	0	k__Bacteria (UID203)	5449	104	58	29	16	48	9	2	0	90.86	82.71	77.01	20	0	0	5	Oscillospiraceae_bacterium	18.724	4.16
S2	MEGAHIT	bin.136	364	2	2	2	2	1	0	0	0	0	462514	462514	462514	462514	324505	0	0	0	0	2	324505	462514	324505	138009	1	2	0	p__Bacteroidetes (UID2605)	350	314	208	240	74	0	0	0	0	14.42	0	0	4	0	0	0	Alistipes_indistinctus	100	0.46
S2	MEGAHIT	bin.137	259	2	2	1	1	0	0	0	0	0	277681	277681	249172	249172	0	0	0	0	0	2	249172	277681	249172	249172	1	1	0	root (UID1)	5656	56	24	55	1	0	0	0	0	4.17	0	0	8	0	0	0	Sutterella_megalosphaeroides	89.733	0.28
S2	MEGAHIT	bin.138	1771	59	46	11	4	0	0	0	0	0	2087007	2002929	1090362	597644	0	0	0	0	0	59	210187	2087007	54864	29754	11	24	0	p__Actinobacteria (UID2112)	31	211	124	12	199	0	0	0	0	96.33	0	0	46	0	0	1	Collinsella_aerofaciens	100	2.09
S2	MEGAHIT	bin.139	1180	30	26	7	4	0	0	0	0	0	1306542	1284761	776098	569922	0	0	0	0	0	30	208290	1306542	85481	36375	5	12	0	o__Clostridiales (UID1212)	172	263	149	98	164	1	0	0	0	60.07	0.34	0	20	0	0	2	Anaerotruncus_sp.	60.181	1.31
S2	MEGAHIT	bin.14	228	3	2	2	2	0	0	0	0	0	261193	253947	253947	253947	0	0	0	0	0	3	130243	261193	123704	123704	2	2	0	root (UID1)	5656	56	24	56	0	0	0	0	0	0	0	0	5	0	0	0	Roseburia_intestinalis	97.226	0.26
S2	MEGAHIT	bin.140	574	7	7	4	3	0	0	0	0	0	643185	643185	554028	498577	0	0	0	0	0	7	204115	643185	165867	128595	2	3	0	k__Bacteria (UID203)	5449	104	58	86	18	0	0	0	0	25.86	0	0	8	0	0	0	Muribaculum_gordoncarteri	69.145	0.64
S2	MEGAHIT	bin.141	740	11	11	5	3	0	0	0	0	0	848479	848479	678695	541909	0	0	0	0	0	11	249706	848479	139015	56263	3	5	0	k__Bacteria (UID203)	5449	104	58	78	26	0	0	0	0	39.66	0	0	11	0	0	0	uncultured_organism	62.448	0.85
S2	MEGAHIT	bin.142	2033	207	88	2	0	0	0	0	0	0	2383961	1682133	131756	0	0	0	0	0	0	207	80714	2383961	14866	8998	49	100	0	o__Clostridiales (UID1212)	172	261	147	18	243	0	0	0	0	95.58	0	0	12	1	0	0	uncultured_organism	31.508	2.38
S2	MEGAHIT	bin.143	2915	220	98	13	1	0	0	0	0	0	3710188	3029500	879660	105634	0	0	0	0	0	220	105634	3710188	34722	16025	37	78	0	k__Bacteria (UID203)	5449	104	58	71	31	2	0	0	0	53.79	3.45	50	9	0	0	2	Bacteroides_caccae	74.862	3.71
S2	MEGAHIT	bin.144	215	6	6	1	0	0	0	0	0	0	208692	208692	63316	0	0	0	0	0	0	6	63316	208692	43289	31338	2	4	0	k__Bacteria (UID203)	5449	104	58	96	8	0	0	0	0	12.07	0	0	11	0	0	0	Faecalibacterium_prausnitzii	30.339	0.21
S2	MEGAHIT	bin.145	949	46	36	3	0	0	0	0	0	0	1094846	1037490	208153	0	0	0	0	0	0	46	74362	1094846	30982	23877	12	22	0	o__Clostridiales (UID1226)	155	278	158	176	101	1	0	0	0	27.85	0.06	100	18	1	0	0	uncultured_organism	30.671	1.09
S2	MEGAHIT	bin.146	741	149	8	0	0	0	0	0	0	0	762859	101064	0	0	0	0	0	0	0	149	15027	762859	5573	3917	47	89	0	k__Bacteria (UID203)	5449	104	58	74	30	0	0	0	0	39.83	0	0	9	0	0	0	cellular_organisms	8.234	0.76
S2	MEGAHIT	bin.147	1515	223	61	0	0	0	0	0	0	0	1826390	955020	0	0	0	0	0	0	0	223	44093	1826390	10418	6136	57	115	0	f__Lachnospiraceae (UID1256)	33	333	171	98	233	2	0	0	0	75.16	1.17	100	6	0	0	0	[Ruminococcus]_torques	16.666	1.83
S2	MEGAHIT	bin.148	2379	99	83	13	4	0	0	0	0	0	2861605	2766578	1007001	431240	0	0	0	0	0	99	122487	2861605	39790	23706	23	47	0	o__Clostridiales (UID1120)	304	250	143	9	238	3	0	0	0	96.5	1.17	0	37	0	0	3	Siphoviridae_sp.	36.087	2.86
S2	MEGAHIT	bin.149	2791	143	92	16	3	0	0	0	0	0	3129588	2845294	1191732	351105	0	0	0	0	0	143	129552	3129588	34980	17453	25	56	0	f__Lachnospiraceae (UID1286)	57	420	207	105	308	7	0	0	0	83.57	2.66	14.29	24	0	0	0	Roseburia_intestinalis	23.557	3.13
S2	MEGAHIT	bin.15	2277	183	94	12	4	0	0	0	0	0	3286140	2737847	949711	469513	0	0	0	0	0	183	127531	3286140	27936	13387	31	71	0	k__Bacteria (UID203)	5449	104	58	77	27	0	0	0	0	43.1	0	0	9	0	0	1	Bacteroides_intestinalis	67.157	3.29
S2	MEGAHIT	bin.150	1138	202	23	0	0	0	0	0	0	0	1227194	337605	0	0	0	0	0	0	0	202	49380	1227194	6923	4557	58	113	0	k__Bacteria (UID203)	5449	104	58	67	37	0	0	0	0	52.93	0	0	3	0	0	0	Oscillospiraceae_bacterium	13.311	1.23
S2	MEGAHIT	bin.151	2154	128	76	7	1	0	0	0	0	0	2457315	2118414	507631	108704	0	0	0	0	0	128	108704	2457315	27321	16884	28	56	0	o__Clostridiales (UID1212)	172	263	149	41	222	0	0	0	0	92.67	0	0	27	0	0	2	Faecalibacterium_prausnitzii	19.321	2.46
S2	MEGAHIT	bin.152	2538	466	39	0	0	0	0	0	0	0	2584792	539007	0	0	0	0	0	0	0	466	25886	2584792	6226	4071	136	265	0	k__Bacteria (UID2372)	131	177	106	50	118	9	0	0	0	80	7.55	0	34	0	0	2	Erysipelotrichaceae_bacterium	27.938	2.58
S2	MEGAHIT	bin.153	233	27	10	0	0	0	0	0	0	0	247255	169718	0	0	0	0	0	0	0	27	38880	247255	14879	6743	6	13	0	root (UID1)	5656	56	24	56	0	0	0	0	0	0	0	0	NA	0	0	0	Vescimonas_coprocola	21.742	0.25
S2	MEGAHIT	bin.154	1204	58	45	6	0	0	0	0	0	0	1451326	1372204	381344	0	0	0	0	0	0	58	77685	1451326	41364	21666	14	26	0	p__Actinobacteria (UID2112)	31	211	124	31	178	2	0	0	0	79.03	0.92	0	20	1	0	0	uncultured_bacterium	44.719	1.45
S2	MEGAHIT	bin.16	557	127	2	0	0	0	0	0	0	0	597610	27581	0	0	0	0	0	0	0	127	14267	597610	5024	3765	45	79	0	f__Pasteurellaceae (UID4932)	83	767	440	491	270	6	0	0	0	33.8	0.91	66.67	NA	0	0	0	Haemophilus_parainfluenzae	98.77	0.6
S2	MEGAHIT	bin.17	1679	107	68	8	0	0	0	0	0	0	2136306	1869869	517447	0	0	0	0	0	0	107	83738	2136306	29156	16011	24	47	0	p__Bacteroidetes (UID2605)	350	314	208	85	227	2	0	0	0	84.7	0.48	50	10	0	0	0	Alistipes_shahii	98.931	2.14
S2	MEGAHIT	bin.18	2654	105	84	18	5	0	0	0	0	0	3305172	3181428	1529308	697448	0	0	0	0	0	105	229056	3305172	47229	25619	21	44	0	o__Bacteroidales (UID2621)	198	427	260	55	365	7	0	0	0	94.23	1.83	0	54	0	0	2	Phocaeicola_vulgatus	27.391	3.31
S2	MEGAHIT	bin.19	3247	331	138	7	1	0	0	0	0	0	4045055	2953525	471253	133261	0	0	0	0	0	331	133261	4045055	16701	9344	68	147	0	k__Bacteria (UID203)	5449	104	58	75	27	1	1	0	0	43.1	5.17	0	17	0	0	1	Phocaeicola_dorei	57.94	4.05
S2	MEGAHIT	bin.2	825	230	8	0	0	0	0	0	0	0	1021230	96215	0	0	0	0	0	0	0	230	13824	1021230	4475	3334	77	144	0	k__Bacteria (UID203)	5449	103	58	72	31	0	0	0	0	43.1	0	0	12	0	0	0	cellular_organisms	8.242	1.02
S2	MEGAHIT	bin.20	966	18	16	10	2	0	0	0	0	0	1106169	1088751	942904	335642	0	0	0	0	0	18	193180	1106169	86182	64541	5	9	0	c__Deltaproteobacteria (UID3218)	61	284	169	114	170	0	0	0	0	59.61	0	0	14	0	0	2	Desulfovibrio_piger	68.197	1.11
S2	MEGAHIT	bin.21	195	16	7	1	0	0	0	0	0	0	215607	168214	77064	0	0	0	0	0	0	16	77064	215607	19908	10007	3	7	0	root (UID1)	5656	56	24	56	0	0	0	0	0	0	0	0	NA	0	0	0	Lachnospiraceae_bacterium	62.036	0.22
S2	MEGAHIT	bin.22	768	21	19	10	1	0	0	0	0	0	943967	931576	708000	100681	0	0	0	0	0	21	100681	943967	62730	51283	6	10	0	k__Bacteria (UID203)	5449	104	58	79	25	0	0	0	0	36.21	0	0	12	0	0	0	unclassified_Duncaniella	36.475	0.94
S2	MEGAHIT	bin.23	234	70	2	0	0	0	0	0	0	0	276470	20525	0	0	0	0	0	0	0	70	10444	276470	3853	3176	26	46	0	root (UID1)	5656	56	24	54	1	1	0	0	0	8.33	4.17	100	2	0	0	0	Lachnospira_eligens	19.783	0.28
S2	MEGAHIT	bin.24	179	4	4	2	0	0	0	0	0	0	201471	201471	153903	0	0	0	0	0	0	4	96339	201471	57564	57564	2	2	0	root (UID1)	5656	56	24	56	0	0	0	0	0	0	0	0	NA	0	0	0	Alistipes_sp.	100	0.2
S2	MEGAHIT	bin.25	970	45	34	7	0	0	0	0	0	0	1190862	1111869	405843	0	0	0	0	0	0	45	66452	1190862	39447	23646	12	22	0	o__Clostridiales (UID1226)	155	278	158	177	101	0	0	0	0	25.32	0	0	6	0	0	0	Blautia_obeum	13.353	1.19
S2	MEGAHIT	bin.26	504	43	13	2	0	0	0	0	0	0	472048	336808	127494	0	0	0	0	0	0	43	69899	472048	19722	9748	6	15	0	root (UID1)	5656	56	24	56	0	0	0	0	0	0	0	0	NA	0	0	0	Myoviridae_sp.	14.808	0.47
S2	MEGAHIT	bin.27	236	24	9	0	0	0	0	0	0	0	228495	152508	0	0	0	0	0	0	0	24	40698	228495	11290	7193	6	12	0	root (UID1)	5656	56	24	56	0	0	0	0	0	0	0	0	2	0	0	0	Oscillospiraceae_bacterium	21.493	0.23
S2	MEGAHIT	bin.28	183	3	3	2	1	0	0	0	0	0	235136	235136	190114	122729	0	0	0	0	0	3	122729	235136	122729	67385	1	2	0	k__Bacteria (UID203)	5449	104	58	102	2	0	0	0	0	3.45	0	0	NA	0	0	0	Phocaeicola_dorei	52.195	0.24
S2	MEGAHIT	bin.29	1392	89	55	6	1	0	0	0	0	0	1784416	1581563	431663	109204	0	0	0	0	0	89	109204	1784416	28797	17808	19	38	0	k__Bacteria (UID203)	5449	104	58	91	13	0	0	0	0	21.55	0	0	10	0	0	0	Bacteroides_intestinalis	77.61	1.78
S2	MEGAHIT	bin.3	2264	184	79	3	0	0	0	0	0	0	2511152	1855849	204009	0	0	0	0	0	0	184	84856	2511152	19486	9815	38	82	0	o__Clostridiales (UID1212)	172	263	149	34	219	10	0	0	0	90.81	3.61	50	28	0	0	0	Lachnospira_eligens	59.259	2.51
S2	MEGAHIT	bin.30	1741	114	72	4	0	0	0	0	0	0	1978454	1697634	269165	0	0	0	0	0	0	114	73673	1978454	24997	13111	26	54	0	o__Clostridiales (UID1212)	172	261	147	58	191	12	0	0	0	91	5.16	83.33	36	0	0	3	Faecalibacterium_prausnitzii	99.675	1.98
S2	MEGAHIT	bin.31	234	24	9	0	0	0	0	0	0	0	241904	164743	0	0	0	0	0	0	0	24	22384	241904	18826	8627	6	11	0	k__Bacteria (UID203)	5449	104	58	95	9	0	0	0	0	12.07	0	0	3	0	0	1	Siphoviridae_sp.	15.541	0.24
S2	MEGAHIT	bin.32	2072	60	49	14	5	1	0	0	0	0	2465939	2395060	1467522	837731	278310	0	0	0	0	60	278310	2465939	68104	32113	10	25	0	o__Clostridiales (UID1226)	155	278	158	137	139	2	0	0	0	53.22	0.63	0	30	0	0	0	Siphoviridae_sp.	15.591	2.47
S2	MEGAHIT	bin.33	739	8	8	5	3	0	0	0	0	0	768498	768498	704454	553568	0	0	0	0	0	8	248814	768498	196879	76616	2	4	0	k__Bacteria (UID203)	5449	103	57	84	19	0	0	0	0	26.32	0	0	14	0	0	0	Ruminococcus_bicirculans	64.14	0.77
S2	MEGAHIT	bin.34	1231	32	26	10	1	1	0	0	0	0	1354348	1312825	962612	289994	289994	0	0	0	0	32	289994	1354348	76633	30963	6	12	0	k__Bacteria (UID203)	5449	104	58	68	35	1	0	0	0	50	1.72	0	24	0	0	1	Faecalibacterium_prausnitzii	33.775	1.35
S2	MEGAHIT	bin.35	2641	56	49	19	9	0	0	0	0	0	2921630	2888514	2080249	1419365	0	0	0	0	0	56	216967	2921630	77186	44057	10	22	0	f__Lachnospiraceae (UID1286)	57	420	207	7	381	31	1	0	0	96.62	4.47	35.29	40	0	0	0	[Eubacterium]_rectale	95.547	2.92
S2	MEGAHIT	bin.36	188	26	13	0	0	0	0	0	0	0	309531	234795	0	0	0	0	0	0	0	26	34552	309531	15314	10784	7	13	0	root (UID1)	5656	56	24	56	0	0	0	0	0	0	0	0	NA	0	0	0	Bacteroides_xylanisolvens	65.185	0.31
S2	MEGAHIT	bin.37	1678	43	34	12	4	0	0	0	0	0	1775388	1715849	1086524	571101	0	0	0	0	0	43	198320	1775388	57294	37475	9	18	0	o__Clostridiales (UID1212)	172	263	149	33	223	7	0	0	0	88.95	3.69	28.57	35	0	0	1	Vescimonas_coprocola	18.686	1.78
S2	MEGAHIT	bin.38	2973	38	36	25	13	2	0	0	0	0	3660601	3649452	3288860	2406127	614868	0	0	0	0	38	345656	3660601	143258	88053	9	17	0	k__Bacteria (UID2569)	434	278	186	17	261	0	0	0	0	91.94	0	0	26	0	0	2	Butyricimonas_faecalis	100	3.66
S2	MEGAHIT	bin.39	1615	295	41	0	0	0	0	0	0	0	1942107	666971	0	0	0	0	0	0	0	295	38085	1942107	7610	4918	76	156	0	o__Clostridiales (UID1212)	172	263	149	115	143	5	0	0	0	68.22	1.45	20	10	0	0	0	Lachnospira_eligens	35.352	1.94
S2	MEGAHIT	bin.4	353	84	2	0	0	0	0	0	0	0	382091	20379	0	0	0	0	0	0	0	84	10274	382091	4556	3579	30	53	0	k__Bacteria (UID203)	5449	104	58	89	15	0	0	0	0	20.69	0	0	5	0	0	0	Haemophilus_parainfluenzae	96.483	0.38
S2	MEGAHIT	bin.40	2264	81	61	13	4	0	0	0	0	0	2542751	2434106	1179600	527197	0	0	0	0	0	81	159058	2542751	49247	27695	15	33	0	k__Bacteria (UID203)	5449	103	57	47	56	0	0	0	0	83.33	0	0	32	0	0	0	Lachnospira_eligens	33.153	2.54
S2	MEGAHIT	bin.41	1951	40	36	11	8	0	0	0	0	0	2287182	2264737	1553514	1355970	0	0	0	0	0	40	232609	2287182	122448	46752	7	15	0	o__Bacteroidales (UID2617)	213	406	265	109	264	32	1	0	0	69.31	10.69	2.86	31	0	0	2	Muribaculum_intestinale	28.064	2.29
S2	MEGAHIT	bin.42	815	160	12	0	0	0	0	0	0	0	882041	150907	0	0	0	0	0	0	0	160	17336	882041	5614	4348	54	98	0	k__Bacteria (UID203)	5449	104	58	69	35	0	0	0	0	46.32	0	0	2	0	0	0	cellular_organisms	14.048	0.88
S2	MEGAHIT	bin.43	341	42	14	0	0	0	0	0	0	0	370991	214040	0	0	0	0	0	0	0	42	26669	370991	11963	7008	12	22	0	root (UID1)	5656	56	24	56	0	0	0	0	0	0	0	0	NA	0	0	0	Phocaeicola_vulgatus	30.017	0.37
S2	MEGAHIT	bin.44	2807	162	80	16	3	0	0	0	0	0	3081670	2647332	1198431	364064	0	0	0	0	0	162	146064	3081670	40050	14620	24	54	0	o__Clostridiales (UID1226)	155	278	158	4	265	9	0	0	0	98.1	2.19	11.11	35	0	0	0	Blautia_obeum	73.186	3.08
S2	MEGAHIT	bin.45	4261	86	61	30	15	4	0	0	0	0	4990318	4850340	4053996	2902994	1161598	0	0	0	0	86	315844	4990318	124693	71628	12	25	0	k__Bacteria (UID203)	5449	103	57	0	14	87	1	1	0	100	99.76	17.71	57	1	0	0	Lachnospira_eligens	26.922	4.99
S2	MEGAHIT	bin.46	2680	67	61	21	4	1	0	0	0	0	3087731	3051753	1944793	716081	258857	0	0	0	0	67	258857	3087731	71397	36415	14	30	0	f__Lachnospiraceae (UID1286)	57	420	207	21	394	5	0	0	0	94.57	1.79	0	28	0	0	0	Lachnospiraceae_bacterium	24.862	3.09
S2	MEGAHIT	bin.47	1192	33	29	9	1	0	0	0	0	0	1256702	1226335	642236	105726	0	0	0	0	0	33	105726	1256702	52191	32416	9	17	0	o__Selenomonadales (UID1024)	64	334	167	112	221	1	0	0	0	61.06	0.6	0	21	1	0	1	Phascolarctobacterium_faecium	94.348	1.26
S2	MEGAHIT	bin.48	660	134	20	0	0	0	0	0	0	0	855153	284857	0	0	0	0	0	0	0	134	24894	855153	7008	4692	39	76	0	k__Bacteria (UID203)	5449	104	58	97	7	0	0	0	0	10.34	0	0	NA	0	0	0	Bacteroides_stercoris	71.589	0.86
S2	MEGAHIT	bin.49	897	40	27	8	1	0	0	0	0	0	1069650	1001108	552482	104502	0	0	0	0	0	40	104502	1069650	54579	23360	8	16	0	root (UID1)	5656	56	24	53	3	0	0	0	0	12.5	0	0	9	0	0	0	Bacteroides_stercoris	81.236	1.07
S2	MEGAHIT	bin.5	1655	68	51	10	3	0	0	0	0	0	1954570	1856812	890351	416868	0	0	0	0	0	68	154181	1954570	44159	25777	12	27	0	p__Proteobacteria (UID3887)	1487	256	161	64	190	2	0	0	0	77.02	1.24	0	49	1	0	1	uncultured_Sutterella	35.715	1.95
S2	MEGAHIT	bin.50	1181	62	32	6	1	0	0	0	0	0	1271208	1118130	513892	153129	0	0	0	0	0	62	153129	1271208	47087	17705	9	21	0	o__Clostridiales (UID1226)	155	278	158	159	117	2	0	0	0	41.59	0.95	0	16	0	0	0	Clostridiaceae_bacterium	12.046	1.27
S2	MEGAHIT	bin.51	1163	36	29	11	1	0	0	0	0	0	1367998	1311224	829182	113459	0	0	0	0	0	36	113459	1367998	56242	33809	9	16	0	k__Bacteria (UID203)	5449	103	57	64	39	0	0	0	0	61.4	0	0	13	0	0	0	Siphoviridae_sp.	18.988	1.37
S2	MEGAHIT	bin.52	1609	224	43	0	0	0	0	0	0	0	1698850	758069	0	0	0	0	0	0	0	224	43353	1698850	8613	5417	53	116	0	o__Clostridiales (UID1212)	172	263	149	109	152	2	0	0	0	66.89	0.84	0	12	0	0	3	cellular_organisms	9.058	1.7
S2	MEGAHIT	bin.53	1388	395	5	0	0	0	0	0	0	0	1616458	63351	0	0	0	0	0	0	0	395	17963	1616458	4111	3260	139	252	0	k__Bacteria (UID2982)	88	230	148	137	93	0	0	0	0	32.28	0	0	2	0	0	0	Victivallales_bacterium	97.099	1.62
S2	MEGAHIT	bin.54	202	17	11	0	0	0	0	0	0	0	206139	177559	0	0	0	0	0	0	0	17	29904	206139	14176	12146	6	9	0	root (UID1)	5656	56	24	56	0	0	0	0	0	0	0	0	NA	0	0	0	Faecalibacterium_prausnitzii	42.205	0.21
S2	MEGAHIT	bin.55	1807	50	38	13	3	0	0	0	0	0	1694096	1629542	1048605	391538	0	0	0	0	0	50	176691	1694096	57238	38416	10	19	0	o__Clostridiales (UID1120)	304	250	143	85	151	14	0	0	0	76.57	6.29	0	34	0	0	2	uncultured_Clostridia	67.95	1.69
S2	MEGAHIT	bin.56	3859	373	181	12	1	0	0	0	0	0	5269325	4138233	832251	110673	0	0	0	0	0	373	110673	5269325	21221	11466	74	164	0	k__Bacteria (UID203)	5449	104	58	69	29	6	0	0	0	55.17	10.34	83.33	4	0	0	0	Bacteroides_faecis	70.636	5.27
S2	MEGAHIT	bin.57	1593	112	60	2	1	0	0	0	0	0	1704460	1380265	152539	100586	0	0	0	0	0	112	100586	1704460	22988	11518	24	51	0	o__Clostridiales (UID1212)	172	263	149	57	202	4	0	0	0	85.4	1.68	50	18	0	0	2	Myoviridae_sp.	25.963	1.7
S2	MEGAHIT	bin.58	1871	142	76	2	0	0	0	0	0	0	2195221	1820868	132737	0	0	0	0	0	0	142	70762	2195221	25387	13400	32	62	0	f__Lachnospiraceae (UID1255)	90	354	174	94	255	5	0	0	0	84.68	1.72	0	25	0	0	0	Lachnospiraceae_bacterium	25.712	2.2
S2	MEGAHIT	bin.59	2903	364	109	2	0	0	0	0	0	0	3404675	2006603	122018	0	0	0	0	0	0	364	67443	3404675	12185	7092	82	175	0	c__Deltaproteobacteria (UID3218)	61	284	169	53	230	1	0	0	0	86.74	0.03	0	14	0	0	0	uncultured_organism	18.693	3.4
S2	MEGAHIT	bin.6	2631	78	69	21	4	0	0	0	0	0	2954262	2883286	1637746	454917	0	0	0	0	0	78	127260	2954262	52736	30176	18	37	0	f__Lachnospiraceae (UID1286)	57	420	207	39	368	13	0	0	0	96.94	2.05	30.77	43	0	0	0	Simiaoa_sunii	100	2.95
S2	MEGAHIT	bin.60	942	32	27	8	0	0	0	0	0	0	1032220	1001818	541561	0	0	0	0	0	0	32	89709	1032220	50582	26474	8	15	0	k__Bacteria (UID203)	5449	103	57	77	25	1	0	0	0	41.23	1.75	0	18	0	0	0	Phascolarctobacterium_faecium	96.929	1.03
S2	MEGAHIT	bin.61	732	46	31	1	0	0	0	0	0	0	806109	706252	70251	0	0	0	0	0	0	46	70251	806109	22719	13273	12	23	0	p__Firmicutes (UID1022)	100	295	158	217	78	0	0	0	0	23.42	0	0	16	0	0	1	Dialister_massiliensis	58.105	0.81
S2	MEGAHIT	bin.62	1883	132	76	5	1	0	0	0	0	0	2317748	1982645	411396	134585	0	0	0	0	0	132	134585	2317748	25056	14556	28	57	0	p__Bacteroidetes (UID2605)	350	314	208	48	257	9	0	0	0	88.04	3.12	22.22	16	0	0	0	Alistipes_communis	100	2.32
S2	MEGAHIT	bin.63	379	6	5	3	2	0	0	0	0	0	412321	405587	327649	273406	0	0	0	0	0	6	158382	412321	115024	54243	2	3	0	k__Bacteria (UID203)	5449	104	58	94	10	0	0	0	0	15.52	0	0	10	0	0	1	Muribaculum_gordoncarteri	38.412	0.41
S2	MEGAHIT	bin.64	1677	33	31	16	7	0	0	0	0	0	2131075	2115453	1689714	1020941	0	0	0	0	0	33	184827	2131075	99257	54385	8	15	0	o__Bacteroidales (UID2617)	213	406	265	88	317	1	0	0	0	77.99	0.38	0	26	0	0	0	Muribaculum_intestinale	30.657	2.13
S2	MEGAHIT	bin.65	236	66	1	0	0	0	0	0	0	0	296203	10276	0	0	0	0	0	0	0	66	10276	296203	4679	3721	24	42	0	root (UID1)	5656	56	24	55	1	0	0	0	0	4.17	0	0	2	0	0	0	Lachnospira_eligens	39.056	0.3
S2	MEGAHIT	bin.66	1423	122	56	1	0	0	0	0	0	0	1529987	1126066	51427	0	0	0	0	0	0	122	51427	1529987	17507	9650	30	59	0	o__Clostridiales (UID1212)	172	263	149	59	199	5	0	0	0	81.04	1.68	40	30	0	0	2	Vescimonas_coprocola	99.592	1.53
S2	MEGAHIT	bin.67	1704	135	61	3	0	0	0	0	0	0	1858520	1383185	177027	0	0	0	0	0	0	135	68410	1858520	19864	9917	29	63	0	o__Clostridiales (UID1212)	172	263	149	56	197	10	0	0	0	92.9	4.7	20	27	0	0	0	Dysosmobacter_sp.	43.96	1.86
S2	MEGAHIT	bin.68	1292	112	56	6	0	0	0	0	0	0	1763791	1437535	396511	0	0	0	0	0	0	112	83961	1763791	25227	13062	21	46	0	k__Bacteria (UID203)	5449	104	58	92	12	0	0	0	0	20.69	0	0	7	0	0	0	Bacteroides_thetaiotaomicron	88.841	1.76
S2	MEGAHIT	bin.69	1746	33	28	15	10	0	0	0	0	0	2185961	2147385	1763159	1419390	0	0	0	0	0	33	230139	2185961	112970	72089	8	13	0	k__Bacteria (UID203)	5449	104	58	70	33	1	0	0	0	51.72	0.86	100	41	0	0	3	uncultured_bacterium	32.347	2.19
S2	MEGAHIT	bin.7	338	23	13	0	0	0	0	0	0	0	358464	295088	0	0	0	0	0	0	0	23	45021	358464	24095	13094	6	11	0	k__Bacteria (UID203)	5449	104	58	95	9	0	0	0	0	15.52	0	0	2	0	0	0	Paenibacillus_sp.	12.559	0.36
S2	MEGAHIT	bin.70	3185	203	127	13	1	0	0	0	0	0	3951125	3441778	912805	145482	0	0	0	0	0	203	145482	3951125	28343	14910	43	90	0	k__Bacteria (UID203)	5449	104	58	47	55	2	0	0	0	80.17	2.59	100	25	0	0	2	Bacteroides_uniformis	87.965	3.95
S2	MEGAHIT	bin.71	1475	255	35	0	0	0	0	0	0	0	1667258	515178	0	0	0	0	0	0	0	255	26346	1667258	7278	4905	74	144	0	k__Bacteria (UID203)	5449	103	57	80	22	1	0	0	0	35.09	1.75	0	6	0	0	0	Roseburia_hominis	12.973	1.67
S2	MEGAHIT	bin.72	2775	193	109	12	0	0	0	0	0	0	3474487	2944160	783066	0	0	0	0	0	0	193	93721	3474487	27076	15584	39	83	0	o__Bacteroidales (UID2621)	198	427	260	79	343	5	0	0	0	88.29	0.71	40	35	0	0	0	Parabacteroides_merdae	95	3.47
S2	MEGAHIT	bin.73	2494	44	41	26	4	1	0	0	0	0	2684602	2668446	2247321	726180	364150	0	0	0	0	44	364150	2684602	76596	56633	11	22	0	f__Lachnospiraceae (UID1286)	57	420	207	38	376	6	0	0	0	92.59	2.27	16.67	21	0	0	0	Lachnospiraceae_bacterium	39.139	2.68
S2	MEGAHIT	bin.74	289	29	12	1	0	0	0	0	0	0	315091	229078	50705	0	0	0	0	0	0	29	50705	315091	15801	8194	7	13	0	k__Bacteria (UID203)	5449	103	57	99	4	0	0	0	0	5.26	0	0	NA	0	0	0	uncultured_organism	22.203	0.32
S2	MEGAHIT	bin.75	1161	61	38	6	0	0	0	0	0	0	1318572	1178054	441582	0	0	0	0	0	0	61	94670	1318572	33898	18344	12	26	0	o__Clostridiales (UID1226)	155	278	158	129	148	1	0	0	0	59.7	0.63	0	24	0	0	0	uncultured_organism	21.138	1.32
S2	MEGAHIT	bin.76	227	38	8	0	0	0	0	0	0	0	307337	119241	0	0	0	0	0	0	0	38	23554	307337	8649	6293	12	23	0	k__Bacteria (UID203)	5449	104	58	103	1	0	0	0	0	1.72	0	0	NA	0	0	0	Bacteroides_cellulosilyticus	98.525	0.31
S2	MEGAHIT	bin.77	18858	534	347	29	2	0	0	0	0	0	10524160	9318496	2002651	214749	0	0	0	0	0	534	114727	10524160	28198	16277	116	239	0	k__Archaea (UID2)	207	149	107	65	44	22	12	3	3	49.86	39.2	46.85	78	0	0	0	Blastocystis_hominis	34.263	10.52
S2	MEGAHIT	bin.78	2230	77	67	18	4	0	0	0	0	0	2865824	2796728	1456472	501427	0	0	0	0	0	77	155523	2865824	51847	32426	18	37	0	o__Bacteroidales (UID2657)	160	491	268	84	405	2	0	0	0	87.68	0.56	0	24	0	0	2	Phocaeicola_coprophilus	50.162	2.87
S2	MEGAHIT	bin.79	3913	119	92	34	15	0	0	0	0	0	5135403	4973465	3385713	2014667	0	0	0	0	0	119	199203	5135403	76815	37924	22	45	0	o__Bacteroidales (UID2621)	198	427	260	99	327	1	0	0	0	84.65	0.19	100	28	0	0	1	Parabacteroides_goldsteinii	99.521	5.14
S2	MEGAHIT	bin.8	2339	20	19	15	8	4	0	0	0	0	2690796	2687382	2520012	2060169	1489882	0	0	0	0	20	459820	2690796	274497	106361	4	8	0	o__Clostridiales (UID1212)	172	263	149	1	261	1	0	0	0	99.33	0.67	0	40	2	0	0	Lachnospiraceae_bacterium	100	2.69
S2	MEGAHIT	bin.80	1265	221	28	0	0	0	0	0	0	0	1398375	415856	0	0	0	0	0	0	0	221	31906	1398375	6941	4567	62	123	0	k__Bacteria (UID203)	5449	102	56	75	23	4	0	0	0	45.54	7.14	100	12	0	0	0	Faecalibacterium_sp.	78.988	1.4
S2	MEGAHIT	bin.81	2680	127	88	20	3	0	0	0	0	0	3376173	3166267	1458143	305195	0	0	0	0	0	127	102014	3376173	47347	25606	25	51	0	k__Bacteria (UID203)	5449	104	58	48	52	4	0	0	0	81.38	4.66	75	56	0	0	2	Phocaeicola_coprophilus	33.472	3.38
S2	MEGAHIT	bin.82	1157	27	23	10	3	0	0	0	0	0	1404612	1370835	1006633	478195	0	0	0	0	0	27	190947	1404612	80956	49919	6	11	0	k__Bacteria (UID203)	5449	104	58	88	16	0	0	0	0	24.14	0	0	25	0	0	2	Paraprevotella_xylaniphila	18.188	1.4
S2	MEGAHIT	bin.83	1469	154	52	2	0	0	0	0	0	0	1550692	1064214	125387	0	0	0	0	0	0	154	70577	1550692	16139	7856	29	64	0	o__Clostridiales (UID1212)	172	263	149	60	195	8	0	0	0	74.3	3.08	0	13	0	0	1	uncultured_Clostridia	69.753	1.55
S2	MEGAHIT	bin.84	2293	49	44	21	9	0	0	0	0	0	2571413	2529002	1930226	1147083	0	0	0	0	0	49	208796	2571413	81095	50869	11	21	0	f__Lachnospiraceae (UID1286)	57	420	207	82	336	2	0	0	0	93.09	0.48	0	22	0	0	0	Roseburia_hominis	37.207	2.57
S2	MEGAHIT	bin.85	1307	119	54	1	0	0	0	0	0	0	1422012	1089190	50119	0	0	0	0	0	0	119	50119	1422012	18176	10699	26	52	0	o__Clostridiales (UID1212)	172	263	149	64	194	5	0	0	0	74.1	2.01	40	10	0	0	2	uncultured_Clostridia	96.864	1.42
S2	MEGAHIT	bin.86	323	39	14	0	0	0	0	0	0	0	313709	200999	0	0	0	0	0	0	0	39	21368	313709	12362	6068	11	19	0	root (UID1)	5656	56	24	56	0	0	0	0	0	0	0	0	NA	0	0	0	Bacteroides_thetaiotaomicron	36.159	0.31
S2	MEGAHIT	bin.87	9846	825	424	41	5	0	0	0	0	0	13185006	10866295	2992333	599699	0	0	0	0	0	825	164327	13185006	24587	12745	149	339	0	k__Bacteria (UID203)	5449	104	58	29	22	36	13	2	2	92.24	104.18	45.54	56	0	0	1	Bacteroides_cellulosilyticus	35.921	13.19
S2	MEGAHIT	bin.88	1260	23	16	9	4	0	0	0	0	0	1232237	1201690	1034294	624158	0	0	0	0	0	23	183395	1232237	139469	74693	4	8	0	k__Bacteria (UID2329)	174	149	89	10	138	1	0	0	0	90.17	1.12	0	27	1	1	1	Bacilli_bacterium	76.731	1.23
S2	MEGAHIT	bin.89	2410	149	100	4	1	0	0	0	0	0	2765544	2475443	371266	146403	0	0	0	0	0	149	146403	2765544	26723	14793	33	68	0	o__Clostridiales (UID1226)	155	278	158	9	265	4	0	0	0	95.89	2.11	25	23	0	0	0	butyrate-producing_bacterium	21.093	2.77
S2	MEGAHIT	bin.9	1130	35	29	8	1	0	0	0	0	0	1341099	1296116	664727	200915	0	0	0	0	0	35	200915	1341099	49126	37910	9	16	0	k__Bacteria (UID203)	5449	104	58	74	30	0	0	0	0	43.1	0	0	23	0	0	1	Prevotella_copri	99.502	1.34
S2	MEGAHIT	bin.90	748	38	27	5	0	0	0	0	0	0	868788	794972	352917	0	0	0	0	0	0	38	95889	868788	33100	15951	8	16	0	o__Clostridiales (UID1212)	172	263	149	174	89	0	0	0	0	29.8	0	0	7	0	0	1	Faecalibacterium_prausnitzii	25.041	0.87
S2	MEGAHIT	bin.91	1924	165	83	1	1	0	0	0	0	0	2218161	1771803	109403	109403	0	0	0	0	0	165	109403	2218161	20449	11046	35	73	0	k__Bacteria (UID203)	5449	103	57	67	36	0	0	0	0	51.52	0	0	12	0	0	0	Lachnospiraceae_bacterium	94.629	2.22
S2	MEGAHIT	bin.92	2213	29	28	23	10	1	0	0	0	0	2858004	2848761	2717084	1718156	266018	0	0	0	0	29	266018	2858004	149041	88411	8	15	0	p__Bacteroidetes (UID2605)	350	314	208	83	229	2	0	0	0	85.22	0.96	50	29	0	0	0	Alistipes_onderdonkii	99.148	2.86
S2	MEGAHIT	bin.93	467	11	11	5	1	0	0	0	0	0	646212	646212	476363	214549	0	0	0	0	0	11	214549	646212	70511	41261	3	6	0	g__Prevotella (UID2724)	55	567	296	446	121	0	0	0	0	18.52	0	0	12	0	0	0	Prevotella_copri	100	0.65
S2	MEGAHIT	bin.94	917	200	10	0	0	0	0	0	0	0	959506	129908	0	0	0	0	0	0	0	200	17263	959506	4948	3555	63	121	0	k__Bacteria (UID203)	5449	98	58	74	24	0	0	0	0	35.63	0	0	7	0	0	0	Oscillospiraceae_bacterium	40.458	0.96
S2	MEGAHIT	bin.95	442	93	7	0	0	0	0	0	0	0	462216	89818	0	0	0	0	0	0	0	93	20286	462216	4966	3674	28	56	0	root (UID1)	5656	56	24	55	1	0	0	0	0	4.17	0	0	2	0	0	0	Faecalibacterium_prausnitzii	64.905	0.46
S2	MEGAHIT	bin.96	295	12	12	2	1	0	0	0	0	0	367807	367807	157512	102142	0	0	0	0	0	12	102142	367807	40128	17547	3	7	0	root (UID1)	5656	56	24	56	0	0	0	0	0	0	0	0	NA	0	0	1	Prevotella_copri	100	0.37
S2	MEGAHIT	bin.97	1382	126	58	1	0	0	0	0	0	0	1637610	1225688	64132	0	0	0	0	0	0	126	64132	1637610	18168	9696	29	59	0	o__Clostridiales (UID1212)	172	263	149	90	173	0	0	0	0	64.09	0	0	16	0	0	1	uncultured_organism	46.673	1.64
S2	MEGAHIT	bin.98	263	24	13	0	0	0	0	0	0	0	289181	226353	0	0	0	0	0	0	0	24	27387	289181	16731	11085	7	13	0	root (UID1)	5656	56	24	56	0	0	0	0	0	0	0	0	NA	0	0	0	Bacteroides_thetaiotaomicron	61.875	0.29
S2	MEGAHIT	bin.99	3868	66	59	31	16	2	0	0	0	0	4733090	4694171	3836571	2766541	627743	0	0	0	0	66	362478	4733090	129632	62856	13	26	0	o__Bacteroidales (UID2621)	198	427	260	7	420	0	0	0	0	98.22	0	0	47	0	0	2	Parabacteroides_distasonis	97.399	4.73
S2	MEGAHIT	bin.unbinned	111055	41205	1191	88	14	0	0	0	0	0	109526565	28345174	6820874	1789489	0	0	0	0	0	41205	190466	109526565	2950	1659	6815	19617	0	root (UID1)	5656	56	24	0	0	0	0	0	56	100	2740.58	6.51	808	59	96	91	Siphoviridae_sp.	6.978	109.53
S2	metaSPAdes	bin.1	1316	153	51	0	0	0	0	0	0	0	1522179	942650	0	0	0	0	0	0	0	153	47884	1522179	13910	7414	36	75	0	k__Bacteria (UID203)	5449	103	57	82	21	0	0	0	0	33.33	0	0	2	0	0	0	Lachnospiraceae_bacterium	97.326	1.52
S2	metaSPAdes	bin.10	2362	80	63	16	6	0	0	0	0	0	2662288	2572196	1428380	732465	0	0	0	0	0	80	171681	2662288	51277	28372	15	31	0	o__Clostridiales (UID1212)	172	263	149	53	210	0	0	0	0	95.24	0	0	15	0	0	0	Lachnospira_eligens	38.344	2.66
S2	metaSPAdes	bin.100	1695	171	70	7	0	0	0	0	0	0	2123359	1542496	427832	0	0	0	0	0	0	171	79378	2123359	16413	8993	33	76	0	p__Bacteroidetes (UID2605)	350	314	208	72	242	0	0	0	0	87.18	0	0	6	0	0	0	Alistipes_shahii	99.778	2.12
S2	metaSPAdes	bin.101	2151	162	88	3	0	0	0	0	0	0	2488051	2042710	188643	0	0	0	0	0	0	162	73922	2488051	22982	13591	37	73	0	f__Lachnospiraceae (UID1255)	90	354	174	39	312	3	0	0	0	93.47	0.77	33.33	9	0	0	0	Lachnospiraceae_bacterium	24.332	2.49
S2	metaSPAdes	bin.102	855	28	19	5	2	0	0	0	0	0	943353	882839	505689	333582	0	0	0	0	0	28	208132	943353	51225	32986	5	11	0	k__Bacteria (UID203)	5449	103	57	71	32	0	0	0	0	49.12	0	0	6	0	0	0	Myoviridae_sp.	22.063	0.94
S2	metaSPAdes	bin.103	352	2	2	1	1	1	0	0	0	0	391883	391883	375907	375907	375907	0	0	0	0	2	375907	391883	375907	375907	1	1	0	o__Clostridiales (UID1212)	172	263	149	210	53	0	0	0	0	21.48	0	0	3	0	0	0	Inoviridae_sp.	95.923	0.39
S2	metaSPAdes	bin.104	1892	24	23	17	7	3	0	0	0	0	2327749	2322780	2191774	1474189	891970	0	0	0	0	24	316452	2327749	156851	82910	5	10	0	p__Bacteroidetes (UID2605)	350	314	208	70	244	0	0	0	0	86.7	0	0	27	0	0	0	Alistipes_indistinctus	99.787	2.33
S2	metaSPAdes	bin.105	2129	146	88	6	0	0	0	0	0	0	2406543	2054463	407159	0	0	0	0	0	0	146	85852	2406543	23288	12840	32	67	0	o__Clostridiales (UID1212)	172	263	149	55	208	0	0	0	0	90.79	0	0	5	0	0	2	Faecalibacterium_prausnitzii	16.186	2.41
S2	metaSPAdes	bin.106	936	76	41	0	0	0	0	0	0	0	1087259	887780	0	0	0	0	0	0	0	76	48640	1087259	20839	11767	18	35	0	p__Actinobacteria (UID2112)	31	211	124	101	110	0	0	0	0	58.47	0	0	22	0	0	0	uncultured_bacterium	14.823	1.09
S2	metaSPAdes	bin.107	275	11	9	2	0	0	0	0	0	0	269119	255408	105861	0	0	0	0	0	0	11	55218	269119	43117	17345	3	6	0	root (UID1)	5656	56	24	56	0	0	0	0	0	0	0	0	NA	0	0	0	Siphoviridae_sp.	57.519	0.27
S2	metaSPAdes	bin.108	382	30	18	0	0	0	0	0	0	0	458172	398598	0	0	0	0	0	0	0	30	47871	458172	20554	14766	8	14	0	k__Bacteria (UID203)	5449	103	57	95	8	0	0	0	0	12.28	0	0	2	0	0	0	uncultured_organism	24.98	0.46
S2	metaSPAdes	bin.109	403	36	12	1	0	0	0	0	0	0	409962	281640	54683	0	0	0	0	0	0	36	54683	409962	20501	8751	7	15	0	root (UID1)	5656	56	24	56	0	0	0	0	0	0	0	0	NA	0	0	0	Phocaeicola_dorei	29.856	0.41
S2	metaSPAdes	bin.11	360	10	9	4	0	0	0	0	0	0	396182	393018	264237	0	0	0	0	0	0	10	75663	396182	59351	37217	3	5	0	k__Bacteria (UID203)	5449	104	58	92	12	0	0	0	0	17.24	0	0	2	0	0	1	Siphoviridae_sp.	56.018	0.4
S2	metaSPAdes	bin.110	1419	39	30	14	4	0	0	0	0	0	1681351	1617890	1201213	550420	0	0	0	0	0	39	191138	1681351	75511	47216	8	16	0	k__Bacteria (UID203)	5449	103	57	68	35	0	0	0	0	54.39	0	0	13	0	0	0	Roseburia_hominis	11.368	1.68
S2	metaSPAdes	bin.111	1254	32	31	9	2	0	0	0	0	0	1356738	1348543	770521	249859	0	0	0	0	0	32	134669	1356738	61761	27029	8	16	0	k__Bacteria (UID203)	5449	104	58	63	41	0	0	0	0	56.9	0	0	30	0	0	3	Faecalibacterium_sp.	23.821	1.36
S2	metaSPAdes	bin.112	407	91	8	0	0	0	0	0	0	0	498441	125988	0	0	0	0	0	0	0	91	31029	498441	5744	3937	26	53	0	k__Bacteria (UID203)	5449	104	58	102	2	0	0	0	0	2.59	0	0	NA	0	0	0	cellular_organisms	13.573	0.5
S2	metaSPAdes	bin.113	1418	68	56	7	1	0	0	0	0	0	1849282	1769277	500677	113966	0	0	0	0	0	68	113966	1849282	34023	23215	18	34	0	k__Bacteria (UID203)	5449	104	58	64	40	0	0	0	0	58.62	0	0	7	0	0	0	Phocaeicola_coprophilus	45.116	1.85
S2	metaSPAdes	bin.114	1816	56	48	14	3	0	0	0	0	0	2008630	1958523	1145182	416270	0	0	0	0	0	56	166822	2008630	53871	30495	12	24	0	o__Clostridiales (UID1212)	172	263	149	23	240	0	0	0	0	91.72	0	0	24	0	0	0	Faecalibacterium_prausnitzii	37.132	2.01
S2	metaSPAdes	bin.115	388	8	7	3	2	0	0	0	0	0	397769	392138	328329	251157	0	0	0	0	0	8	126228	397769	124929	77172	2	3	0	root (UID1)	5656	56	24	56	0	0	0	0	0	0	0	0	4	0	0	0	Roseburia_hominis	95.878	0.4
S2	metaSPAdes	bin.116	208	21	10	0	0	0	0	0	0	0	212579	156150	0	0	0	0	0	0	0	21	33055	212579	12163	7306	6	11	0	root (UID1)	5656	56	24	56	0	0	0	0	0	0	0	0	3	0	0	0	Siphoviridae_sp.	20.929	0.21
S2	metaSPAdes	bin.117	1625	27	26	15	9	0	0	0	0	0	2044226	2036937	1775770	1359362	0	0	0	0	0	27	214381	2044226	122841	94734	7	11	0	o__Bacteroidales (UID2617)	213	406	265	102	303	1	0	0	0	74.22	0.38	0	20	0	0	0	Muribaculum_intestinale	25.91	2.04
S2	metaSPAdes	bin.118	1262	19	19	8	4	1	0	0	0	0	1446345	1446345	1132608	851650	307240	0	0	0	0	19	307240	1446345	171384	59718	4	8	0	f__Lachnospiraceae (UID1286)	57	420	207	127	293	0	0	0	0	69.4	0	0	21	0	0	0	[Eubacterium]_rectale	100	1.45
S2	metaSPAdes	bin.119	1026	273	13	0	0	0	0	0	0	0	1295253	168542	0	0	0	0	0	0	0	273	19277	1295253	4897	3604	89	166	0	o__Clostridiales (UID1212)	172	261	148	141	120	0	0	0	0	48.59	0	0	4	0	0	0	Lachnospiraceae_(taxid	8.229	1.3
S2	metaSPAdes	bin.12	1276	117	47	1	0	0	0	0	0	0	1364642	1048737	79232	0	0	0	0	0	0	117	79232	1364642	20984	10190	21	45	0	o__Clostridiales (UID1212)	172	263	149	57	201	5	0	0	0	74.88	2.91	0	10	0	0	1	uncultured_Clostridia	79.016	1.36
S2	metaSPAdes	bin.120	904	27	21	7	2	0	0	0	0	0	996058	959325	636863	345105	0	0	0	0	0	27	190979	996058	53389	32450	5	10	0	o__Clostridiales (UID1212)	172	263	149	123	140	0	0	0	0	46.98	0	0	7	0	0	0	Anaerotruncus_sp.	57.501	1
S2	metaSPAdes	bin.121	1682	457	10	0	0	0	0	0	0	0	1965879	118916	0	0	0	0	0	0	0	457	17553	1965879	4197	3328	155	287	0	k__Bacteria (UID2982)	88	230	148	122	107	1	0	0	0	40.36	0.17	0	8	0	0	0	Victivallales_bacterium	98.065	1.97
S2	metaSPAdes	bin.122	1517	131	56	2	0	0	0	0	0	0	1693555	1252245	116599	0	0	0	0	0	0	131	64811	1693555	18264	9822	27	58	0	o__Clostridiales (UID1212)	172	261	147	84	169	8	0	0	0	81.09	2.27	87.5	4	0	0	1	Faecalibacterium_prausnitzii	100	1.69
S2	metaSPAdes	bin.123	2200	159	87	8	2	0	0	0	0	0	2753886	2318340	707967	313776	0	0	0	0	0	159	188583	2753886	25122	13363	29	66	0	k__Bacteria (UID203)	5449	104	58	69	35	0	0	0	0	51.72	0	0	7	0	0	0	Bacteroides_stercoris	88.44	2.75
S2	metaSPAdes	bin.124	273	55	3	0	0	0	0	0	0	0	301313	43943	0	0	0	0	0	0	0	55	18908	301313	5979	4489	19	33	0	root (UID1)	5656	56	24	55	1	0	0	0	0	4.17	0	0	NA	0	0	0	Faecalibacterium_prausnitzii	60.451	0.3
S2	metaSPAdes	bin.125	3074	142	92	30	6	0	0	0	0	0	4393644	4064052	2616036	881603	0	0	0	0	0	142	215948	4393644	60074	30121	23	48	0	k__Bacteria (UID203)	5449	104	58	73	30	1	0	0	0	48.28	1.72	100	6	0	0	0	Bacteroides_intestinalis	80.304	4.39
S2	metaSPAdes	bin.126	2993	172	114	15	3	0	0	0	0	0	3773679	3423300	1232087	411180	0	0	0	0	0	172	178567	3773679	33005	17672	32	71	0	o__Bacteroidales (UID2621)	198	427	260	45	380	2	0	0	0	95.57	0.77	0	12	0	0	0	Parabacteroides_merdae	96.733	3.77
S2	metaSPAdes	bin.127	1229	248	20	0	0	0	0	0	0	0	1354529	307228	0	0	0	0	0	0	0	248	32823	1354529	5756	3906	72	143	0	k__Bacteria (UID203)	5449	102	56	78	23	1	0	0	0	36.61	1.79	100	2	0	0	0	Faecalibacterium_sp.	65.894	1.35
S2	metaSPAdes	bin.128	185	37	2	0	0	0	0	0	0	0	215928	25135	0	0	0	0	0	0	0	37	12724	215928	6268	5090	13	22	0	root (UID1)	5656	56	24	56	0	0	0	0	0	0	0	0	NA	0	0	0	Bacteroides_stercoris	74.557	0.22
S2	metaSPAdes	bin.129	2386	122	98	9	3	0	0	0	0	0	3012995	2860734	868993	456357	0	0	0	0	0	122	227914	3012995	32865	18550	25	55	0	o__Bacteroidales (UID2621)	198	427	260	97	328	2	0	0	0	84.49	0.51	0	27	0	0	0	Phocaeicola_vulgatus	28.711	3.01
S2	metaSPAdes	bin.13	558	17	12	7	0	0	0	0	0	0	600362	563534	428429	0	0	0	0	0	0	17	80953	600362	53208	48338	5	8	0	o__Clostridiales (UID1212)	172	263	149	185	78	0	0	0	0	33.56	0	0	10	0	0	0	Anaerotruncus_sp.	81.961	0.6
S2	metaSPAdes	bin.130	363	14	13	4	0	0	0	0	0	0	514199	509552	277700	0	0	0	0	0	0	14	82655	514199	56578	27404	4	7	0	root (UID1)	5656	56	24	54	0	2	0	0	0	8.33	8.33	100	4	0	0	0	Prevotella_copri	91.931	0.51
S2	metaSPAdes	bin.131	226	65	1	0	0	0	0	0	0	0	321655	11415	0	0	0	0	0	0	0	65	11415	321655	5375	4148	25	42	0	root (UID1)	5656	56	24	56	0	0	0	0	0	0	0	0	NA	0	0	0	cellular_organisms	17.98	0.32
S2	metaSPAdes	bin.132	246	61	3	0	0	0	0	0	0	0	268654	34726	0	0	0	0	0	0	0	61	11972	268654	4441	3468	21	38	0	k__Bacteria (UID203)	5449	102	56	97	5	0	0	0	0	7.14	0	0	NA	0	0	0	Faecalibacterium_prausnitzii	65.944	0.27
S2	metaSPAdes	bin.133	2127	47	41	14	8	0	0	0	0	0	2458635	2413460	1643829	1201798	0	0	0	0	0	47	214971	2458635	93114	41210	9	19	0	o__Bacteroidales (UID2617)	213	406	265	109	249	46	2	0	0	69.5	15.22	1.92	21	0	0	0	Muribaculum_gordoncarteri	23.902	2.46
S2	metaSPAdes	bin.134	662	135	9	0	0	0	0	0	0	0	636493	113706	0	0	0	0	0	0	0	135	23786	636493	4819	3522	43	81	0	k__Bacteria (UID2329)	174	149	89	60	89	0	0	0	0	65.03	0	0	7	0	0	0	Obtectomera_(taxid	9.38	0.64
S2	metaSPAdes	bin.135	194	18	7	0	0	0	0	0	0	0	224584	161418	0	0	0	0	0	0	0	18	39909	224584	23506	8644	4	8	0	root (UID1)	5656	56	24	56	0	0	0	0	0	0	0	0	NA	0	0	0	Siphoviridae_sp.	25.227	0.22
S2	metaSPAdes	bin.136	1511	283	28	0	0	0	0	0	0	0	1664221	396739	0	0	0	0	0	0	0	283	33006	1664221	6926	4431	82	158	0	f__Lachnospiraceae (UID1256)	33	333	171	124	197	12	0	0	0	66.01	2.63	0	NA	0	0	0	Coprococcus_comes	88.11	1.66
S2	metaSPAdes	bin.137	906	173	17	0	0	0	0	0	0	0	928747	217568	0	0	0	0	0	0	0	173	17179	928747	5713	4071	51	99	0	k__Bacteria (UID203)	5449	104	58	70	33	1	0	0	0	47.76	1.72	0	11	0	0	0	Firmicutes_(taxid	7.919	0.93
S2	metaSPAdes	bin.138	3264	57	53	28	11	2	0	0	0	0	4007285	3981976	3292643	2005722	607330	0	0	0	0	57	334394	4007285	103593	69821	11	24	0	k__Bacteria (UID2569)	434	278	186	2	276	0	0	0	0	98.92	0	0	31	0	0	0	Butyricimonas_faecalis	100	4.01
S2	metaSPAdes	bin.139	272	2	2	2	1	0	0	0	0	0	261501	261501	261501	206814	0	0	0	0	0	2	206814	261501	206814	206814	1	1	0	root (UID1)	5656	56	24	55	1	0	0	0	0	4.17	0	0	17	0	0	0	uncultured_human	100	0.26
S2	metaSPAdes	bin.14	678	18	17	7	1	0	0	0	0	0	876207	870659	587483	175454	0	0	0	0	0	18	175454	876207	61757	44406	5	9	0	k__Bacteria (UID203)	5449	104	58	87	17	0	0	0	0	25.86	0	0	6	0	0	0	Muribaculum_gordoncarteri	26.174	0.88
S2	metaSPAdes	bin.140	2027	43	40	17	9	0	0	0	0	0	2451703	2430099	1874660	1306747	0	0	0	0	0	43	188865	2451703	110125	53552	9	17	0	p__Bacteroidetes (UID2605)	350	314	208	33	281	0	0	0	0	93.99	0	0	19	0	0	0	Alistipes_sp.	100	2.45
S2	metaSPAdes	bin.141	273	56	3	0	0	0	0	0	0	0	285727	45864	0	0	0	0	0	0	0	56	22570	285727	5046	3980	18	34	0	root (UID1)	5656	56	24	56	0	0	0	0	0	0	0	0	NA	0	0	0	Faecalibacterium_prausnitzii	62.025	0.29
S2	metaSPAdes	bin.142	1297	22	20	9	4	0	0	0	0	0	1262001	1253496	976980	604016	0	0	0	0	0	22	185116	1262001	99139	56515	5	9	0	k__Bacteria (UID2329)	174	149	89	8	140	1	0	0	0	92.42	1.12	0	27	1	2	1	Bacilli_bacterium	83.161	1.26
S2	metaSPAdes	bin.143	1611	37	33	13	5	0	0	0	0	0	1867215	1841339	1312134	686140	0	0	0	0	0	37	160888	1867215	89588	45688	8	15	0	c__Deltaproteobacteria (UID3218)	61	284	169	27	255	2	0	0	0	87.81	1.18	0	34	0	0	0	Desulfovibrio_piger	54.338	1.87
S2	metaSPAdes	bin.144	4320	90	65	32	16	3	0	0	0	0	5012618	4879531	3995976	2780751	916867	0	0	0	0	90	340578	5012618	106585	64738	14	28	0	k__Bacteria (UID203)	5449	103	57	0	17	84	1	1	0	100	96.49	22.58	68	1	0	0	Lachnospira_eligens	23	5.01
S2	metaSPAdes	bin.145	3299	196	113	11	1	0	0	0	0	0	3613433	3138059	778778	115333	0	0	0	0	0	196	115333	3613433	29706	15567	38	79	0	f__Lachnospiraceae (UID1286)	57	420	207	35	379	4	2	0	0	96.41	1.45	0	4	0	0	0	Roseburia_intestinalis	26.443	3.61
S2	metaSPAdes	bin.146	3651	72	68	36	13	1	0	0	0	0	4475892	4449951	3511549	1851415	279228	0	0	0	0	72	279228	4475892	89506	55112	18	34	0	o__Bacteroidales (UID2621)	198	427	260	41	385	1	0	0	0	95.25	0.1	100	20	0	0	0	Parabacteroides_distasonis	98.914	4.48
S2	metaSPAdes	bin.147	224	9	7	1	1	0	0	0	0	0	263431	247183	104968	104968	0	0	0	0	0	9	104968	263431	33804	29701	2	4	0	root (UID1)	5656	56	24	56	0	0	0	0	0	0	0	0	NA	0	0	0	Prevotella_copri	78.064	0.26
S2	metaSPAdes	bin.148	446	40	14	0	0	0	0	0	0	0	448428	286072	0	0	0	0	0	0	0	40	35709	448428	16309	7716	10	20	0	root (UID1)	5656	56	24	56	0	0	0	0	0	0	0	0	4	0	0	0	Siphoviridae_sp.	15.94	0.45
S2	metaSPAdes	bin.149	233	5	5	3	0	0	0	0	0	0	262911	262911	218957	0	0	0	0	0	0	5	81264	262911	73664	64029	2	3	0	k__Bacteria (UID203)	5449	104	58	101	3	0	0	0	0	3.45	0	0	NA	0	0	0	Faecalibacterium_prausnitzii	35.896	0.26
S2	metaSPAdes	bin.15	2995	495	65	0	0	0	0	0	0	0	3034505	978101	0	0	0	0	0	0	0	495	43936	3034505	7143	4439	131	266	0	k__Bacteria (UID2372)	131	177	106	35	126	16	0	0	0	81.45	4.25	0	32	0	0	0	Erysipelotrichaceae_bacterium	25.314	3.03
S2	metaSPAdes	bin.150	800	26	24	6	0	0	0	0	0	0	923470	910544	445987	0	0	0	0	0	0	26	93600	923470	47434	28234	7	13	0	k__Bacteria (UID203)	5449	104	58	93	11	0	0	0	0	15.52	0	0	8	0	0	0	Prevotella_copri	98.874	0.92
S2	metaSPAdes	bin.151	1910	125	63	8	1	0	0	0	0	0	2055049	1699971	518757	107975	0	0	0	0	0	125	107975	2055049	26455	14209	23	51	0	o__Clostridiales (UID1212)	172	263	149	29	231	3	0	0	0	90.94	2.01	0	20	0	0	0	Dysosmobacter_sp.	53.822	2.06
S2	metaSPAdes	bin.152	8049	474	307	50	7	1	0	0	0	0	10502815	9460237	3938093	1029274	277270	0	0	0	0	474	277270	10502815	36061	17114	81	186	0	k__Bacteria (UID203)	5449	103	58	52	12	30	8	0	1	78.45	77.59	54.69	15	0	0	1	Bacteroides_faecis	42.12	10.5
S2	metaSPAdes	bin.153	2271	58	52	19	5	0	0	0	0	0	2543928	2494663	1558544	647847	0	0	0	0	0	58	149067	2543928	60140	40808	14	27	0	f__Lachnospiraceae (UID1286)	57	420	207	56	363	1	0	0	0	88.08	0.24	0	22	0	0	0	Roseburia_hominis	100	2.54
S2	metaSPAdes	bin.154	243	10	8	1	0	0	0	0	0	0	268438	252360	59448	0	0	0	0	0	0	10	59448	268438	43796	19737	3	5	0	k__Bacteria (UID203)	5449	104	58	96	8	0	0	0	0	12.07	0	0	8	0	0	0	Dialister_hominis	68.672	0.27
S2	metaSPAdes	bin.155	3331	166	111	23	5	0	0	0	0	0	4173038	3870395	1823722	570961	0	0	0	0	0	166	133423	4173038	41015	21255	30	65	0	o__Bacteroidales (UID2657)	160	491	268	58	387	46	0	0	0	95.93	9.47	21.74	24	0	0	1	Phocaeicola_coprophilus	23.271	4.17
S2	metaSPAdes	bin.156	1957	39	33	13	4	0	0	0	0	0	1815122	1775014	1295323	642751	0	0	0	0	0	39	209799	1815122	83416	41710	7	15	0	o__Clostridiales (UID1212)	172	263	149	49	212	2	0	0	0	76.11	1.34	0	30	0	0	2	uncultured_Clostridia	55.352	1.82
S2	metaSPAdes	bin.157	217	21	10	0	0	0	0	0	0	0	241851	185742	0	0	0	0	0	0	0	21	46984	241851	15482	10141	5	10	0	root (UID1)	5656	56	24	56	0	0	0	0	0	0	0	0	NA	0	0	0	Lachnospiraceae_bacterium	85.44	0.24
S2	metaSPAdes	bin.158	2020	52	50	18	7	0	0	0	0	0	2504564	2494713	1803857	991403	0	0	0	0	0	52	191305	2504564	84437	41887	10	20	0	o__Bacteroidales (UID2657)	160	492	269	93	399	0	0	0	0	76.32	0	0	13	0	0	0	Paraprevotella_xylaniphila	20.16	2.5
S2	metaSPAdes	bin.159	1402	116	49	4	2	0	0	0	0	0	1549355	1211165	350126	208790	0	0	0	0	0	116	107319	1549355	18957	11306	19	45	0	o__Clostridiales (UID1212)	172	263	149	63	196	4	0	0	0	76	1.34	25	14	0	0	2	uncultured_Clostridia	94.694	1.55
S2	metaSPAdes	bin.16	1781	164	71	2	0	0	0	0	0	0	1970140	1453154	109924	0	0	0	0	0	0	164	56122	1970140	17021	9454	36	74	0	o__Clostridiales (UID1212)	172	263	149	67	192	4	0	0	0	85.04	2.35	50	2	0	0	2	Oscillospiraceae_bacterium	15.629	1.97
S2	metaSPAdes	bin.160	274	13	11	1	0	0	0	0	0	0	308021	296175	69308	0	0	0	0	0	0	13	69308	308021	27850	19342	4	7	0	root (UID1)	5656	56	24	56	0	0	0	0	0	0	0	0	NA	0	0	0	Parabacteroides_distasonis	100	0.31
S2	metaSPAdes	bin.161	211	10	4	1	1	0	0	0	0	0	217628	176804	120788	120788	0	0	0	0	0	10	120788	217628	120788	12754	1	3	0	k__Bacteria (UID203)	5449	103	57	101	2	0	0	0	0	3.51	0	0	NA	0	0	0	Ruminococcus_bicirculans	80.076	0.22
S2	metaSPAdes	bin.162	464	26	17	1	0	0	0	0	0	0	475321	419284	78345	0	0	0	0	0	0	26	78345	475321	32017	11740	5	12	0	root (UID1)	5656	56	24	56	0	0	0	0	0	0	0	0	2	0	0	0	Lachnospiraceae_bacterium	16.675	0.48
S2	metaSPAdes	bin.163	216	8	5	1	0	0	0	0	0	0	217486	200067	61529	0	0	0	0	0	0	8	61529	217486	36013	31686	3	4	0	root (UID1)	5656	56	24	56	0	0	0	0	0	0	0	0	NA	0	0	0	Christensenellaceae_bacterium	28.291	0.22
S2	metaSPAdes	bin.164	3694	312	125	11	1	0	0	0	0	0	4116904	3074524	755010	115017	0	0	0	0	0	312	115017	4116904	20717	9943	55	127	0	k__Bacteria (UID203)	5449	104	58	17	25	62	0	0	0	95.55	68.18	91.94	13	0	0	0	Oscillospiraceae_bacterium	22.724	4.12
S2	metaSPAdes	bin.165	361	31	8	1	0	0	0	0	0	0	311091	193959	60350	0	0	0	0	0	0	31	60350	311091	17670	6314	6	14	0	root (UID1)	5656	56	24	56	0	0	0	0	0	0	0	0	4	0	0	0	Siphoviridae_sp.	28.228	0.31
S2	metaSPAdes	bin.166	1840	286	52	0	0	0	0	0	0	0	2045715	768240	0	0	0	0	0	0	0	286	26478	2045715	8380	5529	81	154	0	k__Bacteria (UID203)	5449	103	57	70	32	1	0	0	0	53.51	1.75	0	2	0	0	0	Roseburia_hominis	15.303	2.05
S2	metaSPAdes	bin.17	3007	351	113	0	0	0	0	0	0	0	3535392	2195402	0	0	0	0	0	0	0	351	48871	3535392	13413	7467	77	167	0	c__Deltaproteobacteria (UID3218)	61	284	169	14	270	0	0	0	0	93.49	0	0	13	0	0	0	uncultured_organism	23.046	3.54
S2	metaSPAdes	bin.18	1718	294	51	1	0	0	0	0	0	0	1985442	799915	72267	0	0	0	0	0	0	294	72267	1985442	8450	4639	73	150	0	o__Clostridiales (UID1212)	172	263	149	96	167	0	0	0	0	71.76	0	0	NA	0	0	0	Lachnospira_eligens	35.977	1.99
S2	metaSPAdes	bin.19	436	9	6	4	3	0	0	0	0	0	512075	487452	434507	374565	0	0	0	0	0	9	136884	512075	124168	59942	2	4	0	root (UID1)	5656	56	24	55	1	0	0	0	0	4.17	0	0	5	0	0	0	Bacteroides_thetaiotaomicron	40.397	0.51
S2	metaSPAdes	bin.2	728	89	24	2	0	0	0	0	0	0	906780	533945	131085	0	0	0	0	0	0	89	72653	906780	13151	7043	18	42	0	root (UID1)	5656	56	24	53	3	0	0	0	0	12.5	0	0	NA	0	0	0	Bacteroides_stercoris	48.989	0.91
S2	metaSPAdes	bin.20	1065	45	36	10	0	0	0	0	0	0	1373296	1312389	671480	0	0	0	0	0	0	45	99136	1373296	49182	24470	11	22	0	o__Clostridiales (UID1226)	155	278	158	168	110	0	0	0	0	44.33	0	0	2	0	0	0	Blautia_obeum	15.335	1.37
S2	metaSPAdes	bin.21	325	18	15	2	0	0	0	0	0	0	409961	392827	127670	0	0	0	0	0	0	18	65407	409961	37304	17227	4	9	0	root (UID1)	5656	56	24	56	0	0	0	0	0	0	0	0	4	0	0	0	Siphoviridae_sp.	46.116	0.41
S2	metaSPAdes	bin.22	847	23	23	7	3	0	0	0	0	0	1145217	1145217	696385	426633	0	0	0	0	0	23	171804	1145217	61586	40022	5	11	0	k__Bacteria (UID203)	5449	104	58	85	19	0	0	0	0	29.31	0	0	9	0	0	0	Prevotella_copri	100	1.15
S2	metaSPAdes	bin.23	410	107	4	0	0	0	0	0	0	0	484579	43986	0	0	0	0	0	0	0	107	11618	484579	4707	3507	37	67	0	root (UID1)	5656	56	24	54	2	0	0	0	0	8.33	0	0	NA	0	0	0	Oscillospiraceae_bacterium	8.761	0.48
S2	metaSPAdes	bin.24	278	47	12	0	0	0	0	0	0	0	375624	179021	0	0	0	0	0	0	0	47	23481	375624	9660	6001	13	26	0	k__Bacteria (UID203)	5449	104	58	100	4	0	0	0	0	6.9	0	0	NA	0	0	0	Bacteroides_cellulosilyticus	96.128	0.38
S2	metaSPAdes	bin.25	2413	53	48	20	11	0	0	0	0	0	3070696	3040510	2382445	1723521	0	0	0	0	0	53	240336	3070696	118102	59181	10	19	0	p__Bacteroidetes (UID2605)	350	314	208	60	252	2	0	0	0	93.04	0.64	50	17	0	0	0	Alistipes_onderdonkii	93.423	3.07
S2	metaSPAdes	bin.26	394	56	15	0	0	0	0	0	0	0	393948	201282	0	0	0	0	0	0	0	56	23661	393948	10078	5004	15	30	0	root (UID1)	5656	56	24	56	0	0	0	0	0	0	0	0	NA	0	0	0	Phocaeicola_vulgatus	25.109	0.39
S2	metaSPAdes	bin.27	1955	59	52	12	5	0	0	0	0	0	2293544	2250536	1306892	848507	0	0	0	0	0	59	247031	2293544	57508	29689	10	23	0	p__Proteobacteria (UID3887)	1487	256	161	6	249	1	0	0	0	96.27	0.62	0	43	0	0	0	Sutterella_megalosphaeroides	35.399	2.29
S2	metaSPAdes	bin.28	226	40	10	0	0	0	0	0	0	0	317161	170841	0	0	0	0	0	0	0	40	31331	317161	12404	5774	9	20	0	root (UID1)	5656	56	24	55	1	0	0	0	0	4.17	0	0	NA	0	0	0	Bacteroides_stercoris	40.673	0.32
S2	metaSPAdes	bin.29	1186	243	12	0	0	0	0	0	0	0	1227278	177049	0	0	0	0	0	0	0	243	26079	1227278	5470	3788	74	143	0	k__Bacteria (UID203)	5449	98	58	62	36	0	0	0	0	47.24	0	0	4	0	0	0	Oscillospiraceae_bacterium	39.044	1.23
S2	metaSPAdes	bin.3	290	8	8	4	0	0	0	0	0	0	336696	336696	229273	0	0	0	0	0	0	8	72656	336696	52733	43960	3	5	0	root (UID1)	5656	56	24	55	1	0	0	0	0	4.17	0	0	5	0	0	0	Anaerobutyricum_hallii	24.737	0.34
S2	metaSPAdes	bin.30	508	36	13	2	0	0	0	0	0	0	520471	376336	178716	0	0	0	0	0	0	36	91118	520471	21314	9450	5	15	0	root (UID1)	5656	56	24	56	0	0	0	0	0	0	0	0	NA	0	0	0	Myoviridae_sp.	24.089	0.52
S2	metaSPAdes	bin.31	668	101	18	0	0	0	0	0	0	0	696727	251112	0	0	0	0	0	0	0	101	23123	696727	8890	5173	29	55	0	k__Bacteria (UID203)	5449	104	58	90	14	0	0	0	0	16.41	0	0	2	0	0	0	Oscillospiraceae_bacterium	10.802	0.7
S2	metaSPAdes	bin.32	305	40	9	0	0	0	0	0	0	0	328085	170060	0	0	0	0	0	0	0	40	26614	328085	10347	5460	9	20	0	root (UID1)	5656	56	24	56	0	0	0	0	0	0	0	0	NA	0	0	0	Bacteroides_faecis	17.981	0.33
S2	metaSPAdes	bin.33	787	57	29	2	0	0	0	0	0	0	887349	703954	129800	0	0	0	0	0	0	57	70011	887349	23184	12468	13	26	0	p__Firmicutes (UID1022)	100	295	158	215	80	0	0	0	0	24.05	0	0	16	0	0	0	Dialister_massiliensis	61.415	0.89
S2	metaSPAdes	bin.34	3467	87	83	30	10	1	0	0	0	0	4138498	4110756	2782270	1336798	251741	0	0	0	0	87	251741	4138498	76205	41474	19	38	0	k__Bacteria (UID2569)	434	278	186	21	257	0	0	0	0	97.31	0	0	30	0	0	1	Odoribacter_splanchnicus	99.475	4.14
S2	metaSPAdes	bin.35	214	15	8	1	0	0	0	0	0	0	221772	183639	60425	0	0	0	0	0	0	15	60425	221772	19294	11630	3	7	0	root (UID1)	5656	56	24	56	0	0	0	0	0	0	0	0	NA	0	0	0	Roseburia_intestinalis	27.246	0.22
S2	metaSPAdes	bin.36	2281	59	46	23	8	0	0	0	0	0	2827864	2748839	2090942	1013000	0	0	0	0	0	59	161110	2827864	79634	46842	13	24	0	k__Bacteria (UID203)	5449	104	58	57	47	0	0	0	0	68.1	0	0	14	0	0	0	uncultured_bacterium	28.377	2.83
S2	metaSPAdes	bin.37	429	5	4	4	2	0	0	0	0	0	475900	465992	465992	306635	0	0	0	0	0	5	199631	475900	107004	80366	2	3	0	k__Bacteria (UID203)	5449	103	57	85	18	0	0	0	0	24.56	0	0	6	0	0	0	Ruminococcus_bicirculans	97.918	0.48
S2	metaSPAdes	bin.38	244	26	7	0	0	0	0	0	0	0	226139	128505	0	0	0	0	0	0	0	26	31758	226139	12764	5889	6	13	0	root (UID1)	5656	56	24	56	0	0	0	0	0	0	0	0	NA	0	0	0	Bacteroides_caccae	20.264	0.23
S2	metaSPAdes	bin.39	1627	272	51	0	0	0	0	0	0	0	1904470	729350	0	0	0	0	0	0	0	272	25556	1904470	8284	5225	76	149	0	o__Clostridiales (UID1212)	172	261	147	53	206	2	0	0	0	90.24	0.85	100	6	0	0	0	Faecalibacterium_prausnitzii	24.832	1.9
S2	metaSPAdes	bin.4	967	49	34	8	0	0	0	0	0	0	1225092	1128993	535393	0	0	0	0	0	0	49	93542	1225092	48054	18629	10	20	0	k__Bacteria (UID203)	5449	104	58	90	14	0	0	0	0	22.41	0	0	5	0	0	0	Phocaeicola_coprophilus	34.931	1.23
S2	metaSPAdes	bin.40	1385	203	40	0	0	0	0	0	0	0	1475772	653472	0	0	0	0	0	0	0	203	49202	1475772	9045	5122	49	105	0	k__Bacteria (UID203)	5449	104	58	64	39	1	0	0	0	56.92	1.72	100	17	0	0	2	Oscillospiraceae_bacterium	11.04	1.48
S2	metaSPAdes	bin.41	1597	168	62	2	0	0	0	0	0	0	1722865	1141211	111484	0	0	0	0	0	0	168	58841	1722865	12877	8097	38	79	0	o__Clostridiales (UID1212)	172	263	149	62	200	1	0	0	0	87.8	0.67	0	13	0	0	0	Myoviridae_sp.	17.398	1.72
S2	metaSPAdes	bin.42	568	30	19	3	0	0	0	0	0	0	669621	596184	214655	0	0	0	0	0	0	30	95618	669621	37199	17298	6	13	0	p__Actinobacteria (UID2112)	31	211	124	132	78	1	0	0	0	32.4	0.12	0	3	0	0	0	uncultured_bacterium	54.32	0.67
S2	metaSPAdes	bin.43	240	15	8	1	1	0	0	0	0	0	266892	233795	104379	104379	0	0	0	0	0	15	104379	266892	35479	11480	2	5	0	k__Bacteria (UID203)	5449	104	58	97	7	0	0	0	0	10.34	0	0	3	0	0	0	Inoviridae_sp.	39.109	0.27
S2	metaSPAdes	bin.44	850	152	29	0	0	0	0	0	0	0	1128671	466673	0	0	0	0	0	0	0	152	36197	1128671	8686	5219	40	81	0	k__Bacteria (UID203)	5449	104	58	92	12	0	0	0	0	18.97	0	0	NA	0	0	0	Bacteroides_stercoris	67.969	1.13
S2	metaSPAdes	bin.45	1286	190	39	0	0	0	0	0	0	0	1384343	603809	0	0	0	0	0	0	0	190	36329	1384343	8750	5332	49	101	0	o__Clostridiales (UID1212)	172	263	149	104	157	2	0	0	0	68.96	1.01	50	14	0	0	0	Vescimonas_coprocola	98.975	1.38
S2	metaSPAdes	bin.46	389	20	17	0	0	0	0	0	0	0	388486	366647	0	0	0	0	0	0	0	20	36761	388486	21199	18432	8	13	0	root (UID1)	5656	56	24	56	0	0	0	0	0	0	0	0	NA	0	0	0	Muribaculum_intestinale	33.828	0.39
S2	metaSPAdes	bin.47	212	67	0	0	0	0	0	0	0	0	223036	0	0	0	0	0	0	0	0	67	5609	223036	3149	2792	28	47	0	root (UID1)	5656	56	24	56	0	0	0	0	0	0	0	0	NA	0	0	0	uncultured_Clostridia	27.444	0.22
S2	metaSPAdes	bin.48	373	6	6	3	1	0	0	0	0	0	408304	408304	290214	145607	0	0	0	0	0	6	145607	408304	89284	49489	2	4	0	k__Bacteria (UID203)	5449	104	58	90	14	0	0	0	0	18.97	0	0	2	0	0	0	unclassified_Duncaniella	35.661	0.41
S2	metaSPAdes	bin.49	4403	205	152	29	7	0	0	0	0	0	5764049	5461411	2413850	992583	0	0	0	0	0	205	211313	5764049	42897	25159	40	84	0	k__Bacteria (UID203)	5449	104	58	55	49	0	0	0	0	75.86	0	0	10	0	0	0	Parabacteroides_goldsteinii	98.618	5.76
S2	metaSPAdes	bin.5	1327	57	35	8	2	0	0	0	0	0	1493393	1378274	705226	275215	0	0	0	0	0	57	160410	1493393	49365	26023	9	20	0	k__Bacteria (UID203)	5449	103	57	69	34	0	0	0	0	52.63	0	0	6	0	0	0	uncultured_human	18.978	1.49
S2	metaSPAdes	bin.50	2183	232	87	0	0	0	0	0	0	0	2520574	1638901	0	0	0	0	0	0	0	232	43579	2520574	14306	8135	57	115	0	o__Clostridiales (UID1226)	155	278	158	61	216	1	0	0	0	91.56	0.63	100	10	0	0	0	butyrate-producing_bacterium	15.83	2.52
S2	metaSPAdes	bin.51	1746	238	76	0	0	0	0	0	0	0	2047388	1174860	0	0	0	0	0	0	0	238	42141	2047388	11281	6480	62	120	0	f__Lachnospiraceae (UID1256)	33	333	171	72	258	3	0	0	0	85.05	1.36	66.67	2	0	0	0	[Ruminococcus]_torques	20.729	2.05
S2	metaSPAdes	bin.52	272	8	8	2	1	0	0	0	0	0	303141	303141	158570	101138	0	0	0	0	0	8	101138	303141	57432	25204	2	5	0	k__Bacteria (UID203)	5449	104	58	103	1	0	0	0	0	1.72	0	0	NA	0	0	1	Alistipes_sp.	91.686	0.3
S2	metaSPAdes	bin.53	1596	24	23	14	7	0	0	0	0	0	1742095	1734728	1516609	1034445	0	0	0	0	0	24	230087	1742095	110679	66637	6	11	0	o__Clostridiales (UID1212)	172	260	146	102	158	0	0	0	0	51.37	0	0	24	0	0	0	Ruminococcus_bicirculans	91.851	1.74
S2	metaSPAdes	bin.54	2737	172	98	7	1	0	0	0	0	0	3014437	2596330	520394	100199	0	0	0	0	0	172	100199	3014437	26996	15740	35	72	0	k__Bacteria (UID203)	5449	103	57	7	77	19	0	0	0	96.57	7.18	10.53	17	0	0	0	Blautia_obeum	80.73	3.01
S2	metaSPAdes	bin.55	919	29	23	8	0	0	0	0	0	0	995440	957539	568967	0	0	0	0	0	0	29	95829	995440	51115	31847	7	13	0	o__Selenomonadales (UID1024)	64	334	167	143	190	1	0	0	0	49.95	0.6	0	13	0	0	0	Phascolarctobacterium_faecium	100	1
S2	metaSPAdes	bin.56	2549	62	55	16	6	1	0	0	0	0	2933271	2888668	1811625	1127913	389382	0	0	0	0	62	389382	2933271	66793	35092	11	26	0	f__Lachnospiraceae (UID1286)	57	420	207	33	383	4	0	0	0	92.11	1.55	0	12	0	0	0	Lachnospiraceae_bacterium	21.208	2.93
S2	metaSPAdes	bin.57	1910	172	76	3	0	0	0	0	0	0	2154759	1641182	189046	0	0	0	0	0	0	172	71720	2154759	18286	10279	35	74	0	o__Clostridiales (UID1212)	172	263	149	53	208	2	0	0	0	89.22	0.84	50	4	0	0	0	Lachnospira_eligens	58.889	2.15
S2	metaSPAdes	bin.58	2886	189	119	18	1	0	0	0	0	0	3866226	3434908	1346730	116607	0	0	0	0	0	189	116607	3866226	33540	16201	33	77	0	k__Bacteria (UID203)	5449	104	58	81	21	2	0	0	0	36.21	3.45	50	NA	0	0	0	Bacteroides_thetaiotaomicron	84.266	3.87
S2	metaSPAdes	bin.59	978	181	19	0	0	0	0	0	0	0	1075418	266098	0	0	0	0	0	0	0	181	21373	1075418	6266	4564	55	105	0	k__Bacteria (UID2566)	525	208	136	94	114	0	0	0	0	57.07	0	0	NA	0	0	0	cellular_organisms	13.107	1.08
S2	metaSPAdes	bin.6	1377	10	10	8	7	2	0	0	0	0	1564794	1564794	1485083	1417303	744007	0	0	0	0	10	443089	1564794	156848	144764	3	5	0	o__Clostridiales (UID1212)	172	263	149	63	200	0	0	0	0	72.48	0	0	23	0	0	0	Lachnospiraceae_bacterium	100	1.56
S2	metaSPAdes	bin.60	1786	228	50	1	0	0	0	0	0	0	1878757	911768	58980	0	0	0	0	0	0	228	58980	1878757	9811	6010	53	117	0	o__Clostridiales (UID1212)	172	263	149	82	178	3	0	0	0	78.7	1.4	33.33	8	0	0	0	cellular_organisms	8.447	1.88
S2	metaSPAdes	bin.61	7143	694	305	17	1	0	0	0	0	0	9066265	6916958	1252547	135853	0	0	0	0	0	694	135853	9066265	19341	10334	133	294	0	o__Bacteroidales (UID2654)	163	486	266	107	214	131	30	4	0	84.08	50.04	24.49	8	0	0	0	Phocaeicola_dorei	37.863	9.07
S2	metaSPAdes	bin.62	1545	45	32	10	3	0	0	0	0	0	1800739	1729509	1162688	606498	0	0	0	0	0	45	244627	1800739	86918	32964	7	15	0	root (UID1)	5656	56	24	50	6	0	0	0	0	25	0	0	3	0	0	0	Caudovirales_sp.	13.585	1.8
S2	metaSPAdes	bin.63	2547	81	64	18	3	0	0	0	0	0	2747213	2642826	1484483	441734	0	0	0	0	0	81	187574	2747213	56179	28835	17	34	0	f__Lachnospiraceae (UID1286)	57	420	207	67	348	5	0	0	0	93.18	2.03	0	3	0	0	0	Lachnospiraceae_bacterium	34.371	2.75
S2	metaSPAdes	bin.64	2353	75	68	22	1	0	0	0	0	0	2818220	2773174	1598456	143636	0	0	0	0	0	75	143636	2818220	53813	34622	19	35	0	o__Clostridiales (UID1120)	304	250	143	3	244	3	0	0	0	97.9	1.17	0	34	0	0	1	Siphoviridae_sp.	41.902	2.82
S2	metaSPAdes	bin.65	2078	90	68	19	4	0	0	0	0	0	3007441	2878784	1653446	632111	0	0	0	0	0	90	211875	3007441	53948	37931	17	33	0	k__Bacteria (UID203)	5449	104	58	86	18	0	0	0	0	27.59	0	0	5	0	0	0	Bacteroides_cellulosilyticus	94.82	3.01
S2	metaSPAdes	bin.66	1604	55	39	12	4	0	0	0	0	0	1890088	1796795	1133366	567738	0	0	0	0	0	55	186433	1890088	67342	31067	9	20	0	p__Actinobacteria (UID2112)	31	211	124	16	194	1	0	0	0	89.52	0.81	0	36	0	0	0	Collinsella_aerofaciens	100	1.89
S2	metaSPAdes	bin.67	591	32	19	3	0	0	0	0	0	0	684641	606563	229269	0	0	0	0	0	0	32	89598	684641	35821	17983	6	13	0	o__Clostridiales (UID1226)	155	278	158	183	95	0	0	0	0	22.15	0	0	2	0	0	0	Blautia_obeum	18.645	0.68
S2	metaSPAdes	bin.68	324	2	2	1	1	1	0	0	0	0	303140	303140	253681	253681	253681	0	0	0	0	2	253681	303140	253681	253681	1	1	0	root (UID1)	5656	56	24	55	1	0	0	0	0	4.17	0	0	7	0	0	0	Siphoviridae_sp.	83.684	0.3
S2	metaSPAdes	bin.69	266	3	3	3	1	0	0	0	0	0	336103	336103	336103	154150	0	0	0	0	0	3	154150	336103	97010	84943	2	3	0	p__Bacteroidetes (UID2605)	350	314	208	253	61	0	0	0	0	10.42	0	0	2	0	0	0	Alistipes_indistinctus	100	0.34
S2	metaSPAdes	bin.7	511	14	12	3	1	0	0	0	0	0	627693	608084	337383	227631	0	0	0	0	0	14	227631	627693	54530	35315	3	7	0	k__Bacteria (UID203)	5449	104	58	84	20	0	0	0	0	29.31	0	0	9	0	0	0	Prevotella_copri	100	0.63
S2	metaSPAdes	bin.70	2452	111	83	17	1	0	0	0	0	0	3097612	2916242	1189590	174977	0	0	0	0	0	111	174977	3097612	42252	24930	26	49	0	o__Bacteroidales (UID2617)	213	406	265	24	381	1	0	0	0	93.14	0.38	0	12	0	0	2	unclassified_Duncaniella	9.659	3.1
S2	metaSPAdes	bin.71	2775	62	60	24	6	0	0	0	0	0	3087735	3073387	2071372	837538	0	0	0	0	0	62	203302	3087735	66331	43003	16	30	0	f__Lachnospiraceae (UID1286)	57	420	207	9	406	5	0	0	0	97.58	1.45	0	34	0	0	0	Simiaoa_sunii	99.353	3.09
S2	metaSPAdes	bin.72	570	53	13	2	1	0	0	0	0	0	573045	381660	213098	151291	0	0	0	0	0	53	151291	573045	16528	7168	6	19	0	root (UID1)	5656	56	24	56	0	0	0	0	0	0	0	0	NA	0	0	0	Roseburia_intestinalis	30.223	0.57
S2	metaSPAdes	bin.73	253	13	11	0	0	0	0	0	0	0	313696	300205	0	0	0	0	0	0	0	13	46517	313696	30470	19375	4	7	0	root (UID1)	5656	56	24	56	0	0	0	0	0	0	0	0	4	0	0	0	Paraprevotella_xylaniphila	28.039	0.31
S2	metaSPAdes	bin.74	286	23	12	0	0	0	0	0	0	0	320958	247203	0	0	0	0	0	0	0	23	38446	320958	21203	10004	6	12	0	root (UID1)	5656	56	24	56	0	0	0	0	0	0	0	0	2	0	0	0	Faecalibacterium_sp.	34.805	0.32
S2	metaSPAdes	bin.75	2335	55	49	21	5	0	0	0	0	0	2604298	2554242	1771089	747607	0	0	0	0	0	55	246269	2604298	64413	42659	13	26	0	f__Lachnospiraceae (UID1286)	57	420	207	54	365	1	0	0	0	95.23	0.48	100	14	0	0	0	Roseburia_intestinalis	32.132	2.6
S2	metaSPAdes	bin.76	212	14	11	0	0	0	0	0	0	0	249361	229605	0	0	0	0	0	0	0	14	44200	249361	25446	13770	4	8	0	k__Bacteria (UID203)	5449	104	58	96	8	0	0	0	0	12.07	0	0	12	0	0	0	Dialister_massiliensis	75.966	0.25
S2	metaSPAdes	bin.77	1185	32	29	12	1	0	0	0	0	0	1281156	1264092	863223	182611	0	0	0	0	0	32	182611	1281156	57878	34514	8	15	0	k__Bacteria (UID203)	5449	103	57	65	36	2	0	0	0	58.77	3.51	50	17	0	0	0	Phascolarctobacterium_faecium	94.332	1.28
S2	metaSPAdes	bin.78	2221	55	46	20	6	1	0	0	0	0	2619472	2568012	1910111	960963	356021	0	0	0	0	55	356021	2619472	76724	45293	11	22	0	k__Bacteria (UID2982)	88	229	147	29	199	1	0	0	0	93.88	0.68	0	25	0	0	0	Akkermansia_muciniphila	100	2.62
S2	metaSPAdes	bin.79	303	16	7	1	0	0	0	0	0	0	304498	261145	78101	0	0	0	0	0	0	16	78101	304498	39338	33691	3	5	0	root (UID1)	5656	56	24	56	0	0	0	0	0	0	0	0	NA	0	0	0	Simiaoa_sunii	46.669	0.3
S2	metaSPAdes	bin.8	233	66	0	0	0	0	0	0	0	0	240158	0	0	0	0	0	0	0	0	66	6543	240158	3618	3043	26	44	0	k__Bacteria (UID203)	5449	104	58	94	10	0	0	0	0	15.52	0	0	2	0	0	0	Haemophilus_parainfluenzae	100	0.24
S2	metaSPAdes	bin.80	19138	564	362	28	0	0	0	0	0	0	10707070	9399589	1747254	0	0	0	0	0	0	564	92909	10707070	27422	15794	127	254	0	k__Bacteria (UID203)	5449	104	58	64	26	9	5	0	0	31.13	10.63	33.33	76	0	0	0	Blastocystis_hominis	30.147	10.71
S2	metaSPAdes	bin.81	1257	23	22	11	4	0	0	0	0	0	1502463	1494910	1165164	658882	0	0	0	0	0	23	221851	1502463	95614	52199	5	11	0	o__Bacteroidales (UID2617)	213	406	265	164	242	0	0	0	0	56.6	0	0	5	0	0	0	unclassified_Duncaniella	41.839	1.5
S2	metaSPAdes	bin.82	2007	44	39	14	7	0	0	0	0	0	2197738	2169781	1448089	958538	0	0	0	0	0	44	216772	2197738	91178	42069	9	19	0	o__Clostridiales (UID1212)	172	263	149	4	258	1	0	0	0	97.76	0.67	0	34	0	0	1	Faecalibacterium_prausnitzii	30.696	2.2
S2	metaSPAdes	bin.83	507	113	8	0	0	0	0	0	0	0	553037	111276	0	0	0	0	0	0	0	113	24425	553037	4989	3446	32	67	0	root (UID1)	5656	56	24	54	2	0	0	0	0	8.33	0	0	4	0	0	0	Faecalibacterium_sp.	84.279	0.55
S2	metaSPAdes	bin.84	1714	41	36	13	4	0	0	0	0	0	1972243	1940900	1308077	636357	0	0	0	0	0	41	214976	1972243	80345	38454	8	17	0	p__Bacteroidetes (UID2605)	350	314	208	1	311	2	0	0	0	99.52	0.96	0	27	0	0	0	uncultured_organism	54.192	1.97
S2	metaSPAdes	bin.85	352	3	3	3	2	0	0	0	0	0	370879	370879	370879	277082	0	0	0	0	0	3	162186	370879	114896	93797	2	3	0	root (UID1)	5656	56	24	55	1	0	0	0	0	4.17	0	0	2	0	0	0	Bacteroides_sp.	43.73	0.37
S2	metaSPAdes	bin.86	1246	135	61	0	0	0	0	0	0	0	1707220	1234273	0	0	0	0	0	0	0	135	44459	1707220	17167	9549	33	66	0	g__Bacteroides (UID2691)	33	839	309	520	313	6	0	0	0	40.84	0.81	66.67	NA	0	0	0	Bacteroides_caccae	89.837	1.71
S2	metaSPAdes	bin.87	3450	88	70	31	14	0	0	0	0	0	4284291	4167134	3250240	1987348	0	0	0	0	0	88	222202	4284291	91287	51707	16	31	0	o__Bacteroidales (UID2657)	160	492	269	47	440	5	0	0	0	96.97	1.36	40	13	0	0	0	Bacteroides_uniformis	96.621	4.28
S2	metaSPAdes	bin.88	1715	51	35	13	2	0	0	0	0	0	1806638	1707011	1060699	312847	0	0	0	0	0	51	197710	1806638	57178	36380	11	20	0	o__Clostridiales (UID1212)	172	263	149	4	258	1	0	0	0	97.32	0.34	0	23	0	0	0	Myoviridae_sp.	19.605	1.81
S2	metaSPAdes	bin.89	376	15	10	2	1	0	0	0	0	0	484560	452604	268701	204038	0	0	0	0	0	15	204038	484560	64663	25288	2	6	0	root (UID1)	5656	56	24	56	0	0	0	0	0	0	0	0	3	0	0	0	Alistipes_onderdonkii	72.254	0.48
S2	metaSPAdes	bin.9	481	72	13	0	0	0	0	0	0	0	486497	196486	0	0	0	0	0	0	0	72	35558	486497	9077	4777	18	39	0	root (UID1)	5656	56	24	56	0	0	0	0	0	0	0	0	NA	0	0	0	[Ruminococcus]_gnavus	13.572	0.49
S2	metaSPAdes	bin.90	864	11	11	8	3	1	0	0	0	0	1025648	1025648	926127	612744	387164	0	0	0	0	11	387164	1025648	101541	57879	3	5	0	o__Clostridiales (UID1212)	172	263	149	201	62	0	0	0	0	26.85	0	0	15	0	0	0	Lachnospiraceae_bacterium	100	1.03
S2	metaSPAdes	bin.91	244	5	4	2	2	0	0	0	0	0	288651	282047	225318	225318	0	0	0	0	0	5	117600	288651	107718	107718	2	2	0	k__Bacteria (UID203)	5449	104	58	93	11	0	0	0	0	15.52	0	0	6	0	0	0	Muribaculum_gordoncarteri	40.741	0.29
S2	metaSPAdes	bin.92	1693	55	43	11	2	0	0	0	0	0	1753045	1685351	831713	252046	0	0	0	0	0	55	132932	1753045	42166	29447	13	25	0	o__Clostridiales (UID1212)	172	263	149	10	253	0	0	0	0	94.18	0	0	22	0	0	1	Faecalibacterium_prausnitzii	32.43	1.75
S2	metaSPAdes	bin.93	1951	137	88	6	0	0	0	0	0	0	2379857	2075907	386993	0	0	0	0	0	0	137	76554	2379857	22470	14191	32	65	0	p__Bacteroidetes (UID2605)	350	314	208	36	274	4	0	0	0	92.4	0.96	25	10	0	0	0	Alistipes_communis	100	2.38
S2	metaSPAdes	bin.94	6603	383	233	41	7	0	0	0	0	0	8579977	7653267	3154475	870774	0	0	0	0	0	383	190240	8579977	37765	19685	68	149	0	k__Bacteria (UID203)	5449	104	58	52	33	19	0	0	0	77.07	29.31	63.16	9	0	0	1	Bacteroides_salyersiae	57.943	8.58
S2	metaSPAdes	bin.95	1367	29	22	7	5	0	0	0	0	0	1458554	1414743	932072	807765	0	0	0	0	0	29	200323	1458554	120718	41955	5	11	0	f__Lachnospiraceae (UID1286)	57	420	207	300	118	2	0	0	0	27.21	0.97	0	NA	0	0	0	[Eubacterium]_rectale	91.351	1.46
S2	metaSPAdes	bin.96	1524	132	65	2	0	0	0	0	0	0	1805838	1401052	122539	0	0	0	0	0	0	132	71987	1805838	20001	10943	29	61	0	o__Clostridiales (UID1212)	172	263	149	83	180	0	0	0	0	80.2	0	0	15	0	0	0	uncultured_organism	44.603	1.81
S2	metaSPAdes	bin.97	688	185	6	0	0	0	0	0	0	0	815588	74568	0	0	0	0	0	0	0	185	19204	815588	4454	3406	62	115	0	root (UID1)	5656	56	24	52	4	0	0	0	0	16.67	0	0	2	0	0	0	Lachnospira_eligens	35.982	0.82
S2	metaSPAdes	bin.98	210	6	6	2	0	0	0	0	0	0	202645	202645	130834	0	0	0	0	0	0	6	78170	202645	52664	23907	2	3	0	root (UID1)	5656	56	24	56	0	0	0	0	0	0	0	0	NA	0	0	0	uncultured_human	38.575	0.2
S2	metaSPAdes	bin.99	1723	47	35	12	3	1	0	0	0	0	1882789	1810114	1190813	586787	371640	0	0	0	0	47	371640	1882789	60084	33001	8	18	0	o__Clostridiales (UID1212)	172	263	149	3	259	1	0	0	0	97.99	0.34	0	27	0	0	3	uncultured_organism	43.186	1.88
S2	metaSPAdes	bin.unbinned	95392	38149	952	57	8	0	0	0	0	0	95002423	21294591	4110083	966302	0	0	0	0	0	38149	153066	95002423	2580	1597	7266	19128	0	root (UID1)	5656	56	24	0	0	0	0	0	56	100	2652.03	6.73	500	16	59	12	Siphoviridae_sp.	6.901	95
S2	Pangaea	bin.1	1214	2	2	2	1	1	1	1	0	0	1472592	1472592	1472592	1381367	1381367	1381367	1381367	0	0	2	1381367	1472592	1381367	1381367	1	1	0	k__Bacteria (UID203)	5449	104	58	79	25	0	0	0	0	34.48	0	0	42	1	1	1	Prevotella_copri	100	1.47
S2	Pangaea	bin.10	4173	7	7	7	7	6	4	2	0	0	5021959	5021959	5021959	5021959	4835738	3928636	2484534	0	0	7	1436237	5021959	891628	552474	3	4	0	k__Bacteria (UID203)	5449	104	58	50	45	9	0	0	0	79.31	13.79	100	56	2	2	2	Bacteroides_uniformis	96.292	5.02
S2	Pangaea	bin.100	2080	5	5	4	4	4	3	0	0	0	2595222	2595222	2550058	2550058	2550058	2217853	0	0	0	5	995329	2595222	649888	572636	2	3	0	g__Prevotella (UID2724)	55	567	296	227	338	2	0	0	0	54.56	0.68	50	29	6	6	6	Prevotella_copri	100	2.6
S2	Pangaea	bin.101	352	24	11	1	0	0	0	0	0	0	364029	295605	61464	0	0	0	0	0	0	24	61464	364029	21621	15831	5	10	0	k__Bacteria (UID203)	5449	104	58	101	3	0	0	0	0	3.45	0	0	11	0	0	0	Vescimonas_coprocola	29.107	0.36
S2	Pangaea	bin.102	1959	252	59	1	0	0	0	0	0	0	2067642	1097836	62096	0	0	0	0	0	0	252	62096	2067642	11423	5911	54	122	0	o__Clostridiales (UID1212)	172	263	149	52	209	1	1	0	0	78.29	2.01	25	15	1	2	3	cellular_organisms	7.441	2.07
S2	Pangaea	bin.103	1773	37	28	12	3	1	0	0	0	0	1834377	1785643	1345158	648171	348657	0	0	0	0	37	348657	1834377	87842	42192	6	13	0	o__Clostridiales (UID1212)	172	263	149	19	244	0	0	0	0	90.38	0	0	45	2	2	3	Faecalibacterium_prausnitzii	33.684	1.83
S2	Pangaea	bin.104	1596	27	23	11	8	1	0	0	0	0	1904242	1882587	1565687	1399955	263049	0	0	0	0	27	263049	1904242	159310	60267	5	9	0	c__Deltaproteobacteria (UID3218)	61	284	169	87	195	2	0	0	0	74.56	1.18	0	41	2	4	4	Desulfovibrio_piger	37.835	1.9
S2	Pangaea	bin.105	2367	4	4	4	3	3	1	1	1	0	3050140	3050140	3050140	2957528	2957528	2192288	2192288	2192288	0	4	2192288	3050140	2192288	411236	1	2	0	o__Bacteroidales (UID2657)	160	491	268	77	399	15	0	0	0	82.45	3.69	60	65	6	6	6	uncultured_bacterium	83.481	3.05
S2	Pangaea	bin.106	354	106	4	0	0	0	0	0	0	0	519945	48847	0	0	0	0	0	0	0	106	16141	519945	5297	3854	36	65	0	k__Bacteria (UID203)	5449	104	58	97	7	0	0	0	0	12.07	0	0	NA	0	0	0	cellular_organisms	17.189	0.52
S2	Pangaea	bin.107	1064	196	21	0	0	0	0	0	0	0	1166424	294752	0	0	0	0	0	0	0	196	21372	1166424	6502	4496	58	111	0	k__Bacteria (UID2566)	525	208	136	69	138	1	0	0	0	65.46	0.03	0	NA	0	0	0	cellular_organisms	13.408	1.17
S2	Pangaea	bin.108	478	2	2	2	2	2	0	0	0	0	565757	565757	565757	565757	565757	0	0	0	0	2	289636	565757	289636	276121	1	2	0	k__Bacteria (UID203)	5449	104	58	98	6	0	0	0	0	8.62	0	0	10	0	0	0	Bacteroides_uniformis	51.194	0.57
S2	Pangaea	bin.109	429	16	9	3	0	0	0	0	0	0	406574	372370	195206	0	0	0	0	0	0	16	74599	406574	45079	32907	4	6	0	root (UID1)	5656	56	24	56	0	0	0	0	0	0	0	0	3	1	1	1	Clostridiales_bacterium	29.664	0.41
S2	Pangaea	bin.11	622	3	3	2	1	1	1	0	0	0	716130	716130	701603	608802	608802	608802	0	0	0	3	608802	716130	608802	608802	1	1	0	root (UID1)	5656	56	24	54	2	0	0	0	0	8.33	0	0	16	1	1	1	Christensenellaceae_bacterium	85.013	0.72
S2	Pangaea	bin.110	1741	40	30	15	5	0	0	0	0	0	2051591	1990045	1546440	839555	0	0	0	0	0	40	234973	2051591	86030	56605	8	15	0	o__Clostridiales (UID1212)	172	263	149	45	214	4	0	0	0	82.55	2.01	100	24	3	3	3	uncultured_organism	47.056	2.05
S2	Pangaea	bin.111	1982	13	9	5	4	2	1	1	0	0	2255768	2230736	2088747	2024045	1666307	1336433	1336433	0	0	13	1336433	2255768	1336433	246394	1	3	4.43	f__Lachnospiraceae (UID1255)	90	354	174	191	157	6	0	0	0	42.53	3.45	33.33	39	4	4	1	Simiaoa_sunii	59.527	2.26
S2	Pangaea	bin.112	1272	254	14	0	0	0	0	0	0	0	1332390	239927	0	0	0	0	0	0	0	254	35067	1332390	5599	3887	75	148	7.51	k__Bacteria (UID203)	5449	102	56	80	19	2	0	1	0	33.33	8.93	100	2	0	0	2	Faecalibacterium_prausnitzii	60.765	1.33
S2	Pangaea	bin.113	1153	99	30	2	1	0	0	0	0	0	1058413	723520	232046	153151	0	0	0	0	0	99	153151	1058413	16157	7429	16	39	0	root (UID1)	5656	56	24	56	0	0	0	0	0	0	0	0	4	1	0	0	Roseburia_intestinalis	23.413	1.06
S2	Pangaea	bin.114	2655	94	66	15	6	0	0	0	0	0	3026498	2879017	1511817	849506	0	0	0	0	0	94	164918	3026498	49643	30332	16	36	0	o__Clostridiales (UID1226)	155	278	158	13	261	4	0	0	0	94.94	2.53	25	39	5	2	3	butyrate-producing_bacterium	22.566	3.03
S2	Pangaea	bin.115	4284	326	148	9	3	1	0	0	0	0	4601318	3568602	835414	482764	258887	0	0	0	0	326	258887	4601318	20487	10679	59	137	8.69	k__Bacteria (UID203)	5449	102	56	19	32	40	11	0	0	93.67	82.78	65.75	58	6	3	2	Faecalibacterium_sp.	66.443	4.6
S2	Pangaea	bin.116	2607	55	51	26	10	0	0	0	0	0	3269412	3238844	2519571	1373171	0	0	0	0	0	55	233685	3269412	90282	52884	13	25	0	o__Bacteroidales (UID2617)	213	406	265	29	370	7	0	0	0	91.19	2.26	0	18	4	3	3	Muribaculum_intestinale	19.451	3.27
S2	Pangaea	bin.117	2830	27	23	20	13	4	0	0	0	0	3480573	3462058	3364077	2895767	1382824	0	0	0	0	27	455197	3480573	197795	144750	6	11	0	o__Bacteroidales (UID2657)	160	491	268	35	444	12	0	0	0	88.79	2.8	16.67	62	7	6	7	Bacteroides_fragilis	35.799	3.48
S2	Pangaea	bin.118	1898	303	61	1	0	0	0	0	0	0	2215441	1044283	72266	0	0	0	0	0	0	303	72266	2215441	9529	5332	68	147	0	o__Clostridiales (UID1212)	172	263	149	77	172	14	0	0	0	77.99	5.95	42.86	4	0	0	0	Lachnospira_eligens	43.149	2.22
S2	Pangaea	bin.119	291	6	3	1	1	0	0	0	0	0	244081	226430	200479	200479	0	0	0	0	0	6	200479	244081	200479	200479	1	1	0	root (UID1)	5656	56	24	56	0	0	0	0	0	0	0	0	12	0	0	0	Catocala_fraxini	82.136	0.24
S2	Pangaea	bin.12	211	9	9	1	0	0	0	0	0	0	248719	248719	80112	0	0	0	0	0	0	9	80112	248719	29348	17466	3	6	0	k__Bacteria (UID203)	5449	104	58	97	7	0	0	0	0	10.34	0	0	NA	0	0	0	Butyricimonas_faecalis	100	0.25
S2	Pangaea	bin.120	772	5	4	4	4	1	0	0	0	0	838323	835799	835799	835799	390731	0	0	0	0	5	390731	838323	191531	150535	2	3	0	k__Bacteria (UID203)	5449	104	58	87	17	0	0	0	0	12.07	0	0	10	0	0	0	Siphoviridae_sp.	64.565	0.84
S2	Pangaea	bin.121	642	72	18	0	0	0	0	0	0	0	678262	403028	0	0	0	0	0	0	0	72	47224	678262	14340	6828	13	32	0	k__Bacteria (UID203)	5449	104	58	91	13	0	0	0	0	22.41	0	0	4	0	1	1	Siphoviridae_sp.	14.651	0.68
S2	Pangaea	bin.122	2941	83	51	14	8	3	0	0	0	0	3448790	3278066	2249710	1840409	1014738	0	0	0	0	83	446955	3448790	117697	41687	7	22	0	k__Bacteria (UID203)	5449	104	58	71	27	6	0	0	0	42.24	6.9	66.67	28	3	2	2	Bacteroides_caccae	48.575	3.45
S2	Pangaea	bin.123	229	62	0	0	0	0	0	0	0	0	234764	0	0	0	0	0	0	0	0	62	8318	234764	3860	2988	24	41	0	root (UID1)	5656	56	24	56	0	0	0	0	0	0	0	0	NA	0	0	0	Dysosmobacter_sp.	36.427	0.23
S2	Pangaea	bin.124	311	89	4	0	0	0	0	0	0	0	365005	48471	0	0	0	0	0	0	0	89	12917	365005	3712	3026	29	56	0	root (UID1)	5656	56	24	55	1	0	0	0	0	4.17	0	0	NA	0	0	0	Bacteroides_thetaiotaomicron	13.598	0.37
S2	Pangaea	bin.125	1554	123	59	5	1	0	0	0	0	0	1885426	1562040	366163	104283	0	0	0	0	0	123	104283	1885426	24724	13986	24	48	15.91	k__Bacteria (UID203)	5449	104	58	88	11	5	0	0	0	25.86	6.9	100	11	0	0	0	Phocaeicola_vulgatus	52.589	1.89
S2	Pangaea	bin.126	258	4	3	2	1	0	0	0	0	0	286981	283387	247600	197375	0	0	0	0	0	4	197375	286981	197375	50225	1	2	34.85	root (UID1)	5656	56	24	56	0	0	0	0	0	0	0	0	NA	0	0	0	Alistipes_megaguti	68.776	0.29
S2	Pangaea	bin.127	2169	55	36	18	9	0	0	0	0	0	2528540	2414403	1891801	1224823	0	0	0	0	0	55	202992	2528540	86656	47181	10	19	7.91	o__Clostridiales (UID1212)	172	261	147	40	212	7	2	0	0	84.69	3.85	100	41	3	1	1	uncultured_organism	41.969	2.53
S2	Pangaea	bin.128	228	14	5	2	0	0	0	0	0	0	254632	208803	134631	0	0	0	0	0	0	14	78667	254632	55964	15932	2	4	0	root (UID1)	5656	56	24	56	0	0	0	0	0	0	0	0	4	1	1	1	Faecalibacterium_prausnitzii	74.681	0.25
S2	Pangaea	bin.129	13867	117	87	44	32	21	11	3	0	0	17790027	17632869	16576925	15685159	14015938	10447978	4389441	0	0	117	1944031	17790027	673398	323353	9	19	1.12	k__Bacteria (UID203)	5449	104	58	0	10	20	52	21	1	100	161.44	72.44	162	9	9	9	Bacteroides_cellulosilyticus	39.35	17.79
S2	Pangaea	bin.13	1083	10	10	9	7	0	0	0	0	0	1213359	1213359	1173930	986873	0	0	0	0	0	10	190978	1213359	121998	102745	4	7	0	o__Clostridiales (UID1212)	172	263	149	98	165	0	0	0	0	59.06	0	0	19	1	1	2	Anaerotruncus_sp.	41.808	1.21
S2	Pangaea	bin.130	632	113	16	0	0	0	0	0	0	0	658068	220389	0	0	0	0	0	0	0	113	22110	658068	6450	4269	31	63	0	root (UID1)	5656	56	24	56	0	0	0	0	0	0	0	0	NA	0	0	0	Siphoviridae_sp.	8.198	0.66
S2	Pangaea	bin.131	4307	122	72	30	11	2	0	0	0	0	4717784	4441621	3356168	2039142	622879	0	0	0	0	122	319238	4717784	82631	42351	15	35	2.12	f__Lachnospiraceae (UID1286)	57	420	207	36	296	56	30	2	0	89.21	29.76	16.46	58	5	5	2	Roseburia_intestinalis	21.784	4.72
S2	Pangaea	bin.132	2569	7	7	7	7	5	2	0	0	0	3125796	3125796	3125796	3125796	2740647	1622929	0	0	0	7	896369	3125796	726560	340306	2	4	0	o__Clostridiales (UID1120)	304	250	143	12	235	3	0	0	0	93.71	1.17	0	47	5	5	6	Siphoviridae_sp.	87.678	3.13
S2	Pangaea	bin.133	266	24	7	0	0	0	0	0	0	0	235493	146140	0	0	0	0	0	0	0	24	42507	235493	17067	7233	5	11	0	root (UID1)	5656	56	24	56	0	0	0	0	0	0	0	0	NA	0	0	0	Bacteroides_xylanisolvens	26.812	0.24
S2	Pangaea	bin.134	2131	65	51	18	3	0	0	0	0	0	2631727	2536518	1674245	506810	0	0	0	0	0	65	222753	2631727	74277	39033	13	26	0	p__Bacteroidetes (UID2605)	350	314	208	15	296	3	0	0	0	94.05	1.44	33.33	30	0	0	0	Alistipes_communis	97.108	2.63
S2	Pangaea	bin.135	1293	7	6	6	5	3	0	0	0	0	1413920	1411001	1411001	1323304	993241	0	0	0	0	7	428247	1413920	297209	215379	2	4	0	k__Bacteria (UID203)	5449	103	57	79	24	0	0	0	0	36.84	0	0	29	2	2	0	Roseburia_hominis	30.288	1.41
S2	Pangaea	bin.136	2539	119	78	11	2	0	0	0	0	0	2908541	2671426	977610	378410	0	0	0	0	0	119	206954	2908541	34924	23564	24	48	0	f__Lachnospiraceae (UID1255)	90	354	174	23	313	18	0	0	0	92.25	9.1	16.67	26	2	2	0	uncultured_organism	30.735	2.91
S2	Pangaea	bin.137	2368	320	53	2	1	0	0	0	0	0	2460422	1166080	196419	101392	0	0	0	0	0	320	101392	2460422	9290	5258	60	148	0	f__Lachnospiraceae (UID1256)	33	333	171	119	173	36	3	2	0	65.53	12.93	12.28	14	0	0	0	Coprococcus_comes	62.493	2.46
S2	Pangaea	bin.138	4904	42	30	26	18	9	3	0	0	0	6265576	6214809	6150515	5542045	4184485	1941916	0	0	0	42	788015	6265576	408765	171308	6	12	1.6	o__Bacteroidales (UID2621)	198	427	260	53	367	7	0	0	0	93.39	2.08	85.71	60	5	5	4	Parabacteroides_goldsteinii	99.123	6.27
S2	Pangaea	bin.139	320	8	5	2	1	0	0	0	0	0	335082	320653	231723	154721	0	0	0	0	0	8	154721	335082	77002	49251	2	3	0	k__Bacteria (UID203)	5449	104	58	102	2	0	0	0	0	3.45	0	0	2	0	0	0	Anaerotruncus_sp.	89.61	0.34
S2	Pangaea	bin.14	444	3	3	2	2	1	0	0	0	0	451568	451568	409027	409027	260659	0	0	0	0	3	260659	451568	260659	148368	1	2	0	k__Bacteria (UID203)	5449	104	58	92	12	0	0	0	0	15.52	0	0	12	1	1	1	Faecalibacterium_prausnitzii	90.579	0.45
S2	Pangaea	bin.140	2224	46	38	18	8	1	0	0	0	0	2508186	2465935	1994776	1271464	300731	0	0	0	0	46	300731	2508186	100387	60762	8	16	0	o__Clostridiales (UID1212)	172	263	149	14	249	0	0	0	0	93.57	0	0	22	4	3	0	Lachnospira_eligens	41.958	2.51
S2	Pangaea	bin.141	321	36	12	0	0	0	0	0	0	0	336750	210952	0	0	0	0	0	0	0	36	27718	336750	13838	7513	9	17	0	root (UID1)	5656	56	24	56	0	0	0	0	0	0	0	0	NA	0	1	1	Bacteroides_xylanisolvens	27.56	0.34
S2	Pangaea	bin.142	271	12	3	1	1	0	0	0	0	0	280026	239715	186096	186096	0	0	0	0	0	12	186096	280026	186096	42630	1	2	0	root (UID1)	5656	56	24	56	0	0	0	0	0	0	0	0	NA	0	0	0	Lachnospiraceae_bacterium	67.554	0.28
S2	Pangaea	bin.143	3749	596	91	1	0	0	0	0	0	0	3737022	1489674	53195	0	0	0	0	0	0	596	53195	3737022	7399	4306	137	304	2.68	k__Bacteria (UID2372)	131	177	106	17	124	33	2	1	0	90.5	26.95	0	57	0	2	2	Erysipelotrichaceae_bacterium	21.745	3.74
S2	Pangaea	bin.144	22274	73	72	64	48	21	1	0	0	0	13096396	13088457	12884330	11754709	7655776	563004	0	0	0	73	563004	13096396	288798	149972	18	33	0.76	k__Bacteria (UID203)	5449	104	58	45	12	14	9	10	14	37.3	61.24	69.75	201	0	0	0	Blastocystis_hominis	89.51	13.1
S2	Pangaea	bin.145	10971	165	118	51	31	17	4	2	0	0	13646948	13369351	11929995	10422511	8222269	3535705	2179202	0	0	165	1110937	13646948	309687	108656	13	30	4.4	k__Bacteria (UID203)	5449	104	58	13	41	29	17	4	0	95.45	103.92	51.92	111	8	12	13	Bacteroides_thetaiotaomicron	39.409	13.65
S2	Pangaea	bin.146	245	9	6	1	0	0	0	0	0	0	230865	219145	57217	0	0	0	0	0	0	9	57217	230865	42140	35307	3	4	0	root (UID1)	5656	56	24	56	0	0	0	0	0	0	0	0	6	0	0	0	Siphoviridae_sp.	27.815	0.23
S2	Pangaea	bin.147	2336	33	27	19	10	0	0	0	0	0	2534132	2496865	2255567	1575605	0	0	0	0	0	33	249264	2534132	112666	81401	8	14	0	o__Clostridiales (UID1212)	172	263	149	4	255	4	0	0	0	97.99	1.9	50	31	6	2	0	[Eubacterium]_eligens	59.83	2.53
S2	Pangaea	bin.148	1410	7	7	5	4	3	0	0	0	0	1494911	1494911	1422479	1333460	1086276	0	0	0	0	7	406569	1494911	367440	247184	2	4	0	f__Lachnospiraceae (UID1286)	57	420	207	218	199	3	0	0	0	42.03	1.06	0	17	2	2	0	Simiaoa_sunii	33.152	1.49
S2	Pangaea	bin.149	1365	12	10	6	4	3	0	0	0	0	1460973	1453836	1371131	1249379	1087749	0	0	0	0	12	393140	1460973	347824	161630	2	4	0	o__Bacteroidales (UID2657)	160	491	268	372	118	1	0	0	0	25.94	0.12	0	22	1	1	1	Bacteroides_faecis	58.607	1.46
S2	Pangaea	bin.15	1273	3	3	3	3	2	1	0	0	0	1320731	1320731	1320731	1320731	1074693	582664	0	0	0	3	582664	1320731	492029	492029	2	2	0	f__Lachnospiraceae (UID1286)	57	420	207	315	102	3	0	0	0	21.98	0.97	0	28	2	2	0	Roseburia_hominis	100	1.32
S2	Pangaea	bin.150	354	2	2	2	1	1	0	0	0	0	402579	402579	402579	333859	333859	0	0	0	0	2	333859	402579	333859	333859	1	1	0	root (UID1)	5656	56	24	56	0	0	0	0	0	0	0	0	NA	0	0	0	Siphoviridae_sp.	100	0.4
S2	Pangaea	bin.151	1619	9	9	7	6	4	0	0	0	0	1950976	1950976	1892854	1820603	1524686	0	0	0	0	9	457726	1950976	357654	286585	3	4	0	o__Bacteroidales (UID2657)	160	492	269	181	311	0	0	0	0	56.78	0	0	41	4	4	6	Siphoviridae_sp.	23.461	1.95
S2	Pangaea	bin.152	639	178	3	0	0	0	0	0	0	0	712364	34326	0	0	0	0	0	0	0	178	12102	712364	3988	3183	65	115	0	k__Bacteria (UID203)	5449	104	58	78	26	0	0	0	0	39.66	0	0	3	1	0	0	Haemophilus_parainfluenzae	100	0.71
S2	Pangaea	bin.153	1897	6	6	6	5	4	1	0	0	0	2303797	2303797	2303797	2238096	2014889	996407	0	0	0	6	996407	2303797	463816	281723	2	3	0	p__Bacteroidetes (UID2605)	350	314	208	60	254	0	0	0	0	77.16	0	0	29	0	0	1	Alistipes_sp.	100	2.3
S2	Pangaea	bin.154	6450	68	54	35	27	6	1	0	0	0	6680027	6607345	6061555	5402708	2315421	602064	0	0	0	68	602064	6680027	186795	105598	12	24	1.5	k__Bacteria (UID203)	5449	104	58	20	22	51	7	3	1	92.79	94.51	60	98	4	5	6	Siphoviridae_sp.	17.07	6.68
S2	Pangaea	bin.155	4966	7	7	7	6	6	5	2	0	0	5960107	5960107	5960107	5908919	5908919	5581623	3326587	0	0	7	1950737	5960107	1375850	844630	2	4	0	o__Bacteroidales (UID2621)	198	427	260	5	355	66	1	0	0	98.64	16.35	50.72	79	7	7	8	Parabacteroides_distasonis	100	5.96
S2	Pangaea	bin.156	505	11	8	3	2	0	0	0	0	0	464248	440446	303057	250385	0	0	0	0	0	11	142189	464248	108196	34539	2	5	21.54	k__Bacteria (UID203)	5449	104	58	94	10	0	0	0	0	10.34	0	0	3	0	0	0	Oscillospiraceae_bacterium	30.628	0.46
S2	Pangaea	bin.157	376	90	1	0	0	0	0	0	0	0	417996	11978	0	0	0	0	0	0	0	90	11978	417996	4734	3773	33	58	0	k__Bacteria (UID203)	5449	104	58	82	22	0	0	0	0	28.45	0	0	4	0	0	0	cellular_organisms	22.687	0.42
S2	Pangaea	bin.158	1578	62	44	9	3	1	0	0	0	0	1842276	1745109	924614	538671	280757	0	0	0	0	62	280757	1842276	52275	26073	9	22	0	p__Actinobacteria (UID2112)	31	211	124	9	201	1	0	0	0	92.74	0.12	0	34	1	1	1	uncultured_bacterium	39.226	1.84
S2	Pangaea	bin.159	1669	6	6	6	5	3	2	0	0	0	1919295	1919295	1919295	1831613	1476696	1218128	0	0	0	6	701954	1919295	516174	258568	2	3	0	o__Clostridiales (UID1226)	155	278	158	91	187	0	0	0	0	78.48	0	0	18	1	1	1	Myoviridae_sp.	41.142	1.92
S2	Pangaea	bin.16	2473	2	2	2	2	2	2	1	1	0	2818000	2818000	2818000	2818000	2818000	2818000	2227258	2227258	0	2	2227258	2818000	2227258	2227258	1	1	0	o__Clostridiales (UID1212)	172	263	149	1	262	0	0	0	0	99.33	0	0	46	4	3	0	Lachnospiraceae_bacterium	100	2.82
S2	Pangaea	bin.160	1696	6	6	5	4	3	2	0	0	0	2058368	2058368	2014831	1943520	1755384	1442780	0	0	0	6	940278	2058368	502502	312604	2	3	0	k__Bacteria (UID2569)	434	278	186	136	142	0	0	0	0	41.4	0	0	28	2	2	2	Butyricimonas_faecalis	100	2.06
S2	Pangaea	bin.161	1348	3	2	2	2	2	2	0	0	0	1310703	1308200	1308200	1308200	1308200	1308200	0	0	0	3	654890	1310703	653310	653310	2	2	0	k__Bacteria (UID2329)	174	149	89	8	138	3	0	0	0	92.42	3.37	66.67	35	2	2	1	Bacilli_bacterium	99.809	1.31
S2	Pangaea	bin.162	263	3	2	2	2	0	0	0	0	0	283020	275185	275185	275185	0	0	0	0	0	3	147987	283020	147987	127198	1	2	0	k__Bacteria (UID203)	5449	104	58	99	5	0	0	0	0	8.62	0	0	12	1	1	1	Dysosmobacter_sp.	52.289	0.28
S2	Pangaea	bin.163	938	18	11	9	4	0	0	0	0	0	1009293	973344	915391	535865	0	0	0	0	0	18	216578	1009293	101735	75681	4	7	0	k__Bacteria (UID203)	5449	103	57	78	23	2	0	0	0	38.6	3.51	0	10	0	0	0	Lachnospiraceae_bacterium	98.613	1.01
[truncated: 1,187 more rows]
[truncated: 3 more columns]
