# Supplementary material for: Exploring high-quality microbial genomes by assembling short-reads with long-range connectivity
Source: Nat Commun. 2024 May 31;15:4631. doi: 10.1038/s41467-024-49060-z (PMC11143213; doi:10.1038/s41467-024-49060-z)
Supplement: Supplementary file 14 — Supplementary Data 11 [file 41467_2024_49060_MOESM14_ESM.xlsx]

## Sheet: ATCC-MSA-1003
ATCC-MSA-1003_5G	Pangaea	Athena	Supernova	cloudSPAdes	MEGAHIT	metaSPAdes
Total assembly length	38264906	38077530	34215991	38307135	37994190	37988914
Genome fraction (%)	56.495	56.445	50.841	56.688	56.586	56.611
Largest alignment	1668198	1311145	756230	637589	867369	637589
Overall N50	91400	69433	36255	44209	41498	40160
Overall N70	15851	15839	5856	14163	12538	13603
Overall N90	4911	5108	1961	4506	4166	4586
Overall NA50	72048	67376	35229	42748	39441	39282
NA50 per strain	134079	108734	62571.3	43795.1	39807.7	37261.7
NGA50 per strain	133120	107796	61820.3	43292.7	37776.6	35923.6
ATCC-MSA-1003_10G	Pangaea	Athena	Supernova	cloudSPAdes	MEGAHIT	metaSPAdes
Total assembly length	41590350	39154549	38789497	41015504	40576974	41188767
Genome fraction (%)	60.966	58.19	56.07	60.836	60.424	60.781
Largest alignment	1648505	1296659	974023	622814	867369	622814
Overall N50	314450	272891	101721	97376	105753	92372
Overall N70	147656	133155	45368	58943	58470	54355
Overall N90	26583	39803	15577	14401	15728	13102
Overall NA50	264101	233521	95634	95561	100133	91141
NA50 per strain	187451	179966	70405.9	60137.4	63231.7	51974.3
NGA50 per strain	204248	180243	70592.6	59703.1	61617.9	50878.9
ATCC-MSA-1003_20G	Pangaea	Athena	Supernova	cloudSPAdes	MEGAHIT	metaSPAdes
Total assembly length	48536611	47319833	91123498	47682692	47541166	48059708
Genome fraction (%)	71.072	69.612	60.347	70.838	70.616	70.849
Largest alignment	2753884	2752494	1012732	622814	867370	622814
Overall N50	599024	349066	45851	110458	127699	101737
Overall N70	185328	141303	28581	43227	47563	41032
Overall N90	3086	3973	5922	2925	2771	2941
Overall NA50	504523	322963	44470	106828	112545	100021
NA50 per strain	291754	242507	58396.4	72825.9	92904.1	66873.1
NGA50 per strain	291302	242635	64343.7	72097.6	92628.8	65345.7
ATCC-MSA-1003_50G	Pangaea	Athena	Supernova	cloudSPAdes	MEGAHIT	metaSPAdes
Total assembly length	53521830	52021824	476862914	54219381	52271438	52327601
Genome fraction (%)	75.657	75.572	72.744	75.268	75.281	75.135
Largest alignment	4883877	2757698	755107	773295	867370	776102
Overall N50	728216	519347	16062	127800	121031	111321
Overall N70	252123	175218	10672	61945	63320	58270
Overall N90	24742	28339	5145	14308	14037	13503
Overall NA50	530949	400366	15758	117597	109801	109940
NA50 per strain	625164	360430	46186.1	87332	91120.4	89273.8
NGA50 per strain	633520	370916	55854.9	91006	90781.2	88472.2
ATCC-MSA-1003_100G	Pangaea	Athena	Supernova	cloudSPAdes	MEGAHIT	metaSPAdes
Total assembly length	57944102	56682129	54589965	60452721	56451376	56931031
Genome fraction (%)	78.1	76.661	75.597	77.563	77.415	77.549
Largest alignment	4777354	2757055	1095695	1067573	742976	776102
Overall N50	1207245	620247	183977	144836	136211	123850
Overall N70	532104	207649	70188	70717	65271	60768
Overall N90	9649	15523	23748	7299	6265	6188
Overall NA50	710177	357001	164186	139749	125576	120754
NA50 per strain	877441	399646	179134	130772	121747	111260
NGA50 per strain	883687	400439	172726	134557	120978	110411

## Sheet: CAMI-high
CAMI-high_5G	Pangaea	Athena	Supernova	cloudSPAdes	metaSPAdes	MEGAHIT
Total assembly length	374241378	159532457	179547207	344003653	366983919	358202915
Genome fraction (%)	13.232	5.623	6.378	12.203	13.037	12.734
Largest alignment	2023656	1977371	863116	514116	549074	1629237
Overall N50	28737	154188	22075	6909	10036	14540
Overall N70	5387	78745	4863	2891	3582	4154
Overall N90	1616	32121	1621	1396	1483	1520
Overall NA50	27402	151487	21906	6858	9956	14356
NA50 per strain	13820.4	12987.6	3390.41	3361.75	4063.47	6608.66
NGA50 per strain	8683.17	6833.88	1592.71	1590.49	2253.62	4086.61
Non-zero NGA50	82	30	36	69	76	76
CAMI-high_10G	Pangaea	Athena	Supernova	cloudSPAdes	metaSPAdes	MEGAHIT
Total assembly length	546644036	319845931	343120187	514211425	533363025	523808809
Genome fraction (%)	19.244	11.295	12.156	18.224	18.975	18.63
Largest alignment	3397825	3400168	2518140	1737573	1693142	2035527
Overall N50	78221	183990	58452	20045	26533	32607
Overall N70	12684	99925	14490	5349	6636	7178
Overall N90	2156	40768	2381	1699	1864	1833
Overall NA50	69407	174812	57266	19727	26344	32057
NA50 per strain	29480.2	28271.7	12660.3	10332.6	12061.9	14701.4
NGA50 per strain	22394.8	19637.5	9629.94	7710.71	8738.93	11077.7
Non-zero NGA50	133	74	75	116	122	119
CAMI-high_20G	Pangaea	Athena	Supernova	cloudSPAdes	metaSPAdes	MEGAHIT
Total assembly length	675837357	497594663	522798557	646284728	657406315	659256114
Genome fraction (%)	23.64	17.562	18.504	22.927	23.407	23.456
Largest alignment	3400919	3400919	1874126	2726646	2518491	2466287
Overall N50	134683	187475	86497	49221	63050	62028
Overall N70	49116	100758	28758	14282	19731	18527
Overall N90	5044	39485	3225	2793	3368	3164
Overall NA50	117520	180582	83569	48151	62755	60578
NA50 per strain	44838.6	44444.5	24150.3	22225.1	24767.4	23895.6
NGA50 per strain	36690	33652.2	18049.7	18236.9	20107.2	18450
Non-zero NGA50	174	116	121	157	157	157
CAMI-high_50G	Pangaea	Athena	Supernova	cloudSPAdes	metaSPAdes	MEGAHIT
Total assembly length	769751356	697794782	692744424	730044294	737159812	746533809
Genome fraction (%)	26.802	24.635	24.499	25.88	26.24	26.563
Largest alignment	3401559	3401559	1959634	2525440	2083406	2083077
Overall N50	208778	202892	125840	104462	115324	102135
Overall N70	100536	106473	57369	41668	49704	43371
Overall N90	23742	39461	11158	7259	9138	7799
Overall NA50	183613	195377	122169	102185	114227	98835
NA50 per strain	61402.3	58971.2	39118.4	37335.2	39212.3	33365.8
NGA50 per strain	49505.3	45275.3	28694.7	29573.8	30860.5	25603.1
Non-zero NGA50	192	164	162	171	174	175
CAMI-high_100G	Pangaea	Athena	Supernova	cloudSPAdes	metaSPAdes	MEGAHIT
Total assembly length	799834811	773344531	757315614	752648273	759108499	772095404
Genome fraction (%)	27.712	27.329	26.686	26.658	27.01	27.461
Largest alignment	3402679	3402661	2700464	2525441	2518442	2378494
Overall N50	254141	211169	135915	117495	133877	114277
Overall N70	124320	108630	61513	54187	62467	52909
Overall N90	38713	38425	15770	10227	12521	10946
Overall NA50	212494	201566	132676	113425	132603	110658
NA50 per strain	66309.5	66059.5	46464.3	40506.7	45215.8	39339.6
NGA50 per strain	54411.8	49895.8	34200.8	31266.1	34547	28301.2
Non-zero NGA50	195	180	175	177	177	180

## Sheet: S1
S1_5G	Pangaea	Athena	Supernova	cloudSPAdes	MEGAHIT	metaSPAdes
Total assembly length	90411519	69237532	24455747	90933699	88521416	70377596
largest contig	988874	579083	732736	396793	362113	110997
Overall N50	4769	3462	25019	4112	3946	2518
Overall N70	2281	1891	9783	2118	2078	1636
Overall N90	1289	1245	1868	1266	1255	1165
Near-Complete Bins	4	3	0	2	0	0
S1_10G	Pangaea	Athena	Supernova	cloudSPAdes	MEGAHIT	metaSPAdes
Total assembly length	150776155	145199340	49845487	113648465	146377972	150798815
largest contig	2087704	1274487	842653	88700	377050	362843
Overall N50	11963	11904	18241	2847	7783	8262
Overall N70	4045	4160	4245	1817	3228	3119
Overall N90	1488	1553	1437	1207	1407	1404
Near-Complete Bins	4	3	2	0	0	0
S1_20G	Pangaea	Athena	Supernova	cloudSPAdes	MEGAHIT	metaSPAdes
Total assembly length	223152224	216386271	109396326	215160667	215114562	216750776
largest contig	1727992	1268073	821610	720278	721383	360090
Overall N50	25805	24374	18373	13737	10529	11366
Overall N70	5505	5612	6149	4395	3871	4180
Overall N90	1697	1736	1937	1575	1544	1575
Near-Complete Bins	6	6	1	0	0	0
S1_50G	Pangaea	Athena	Supernova	cloudSPAdes	MEGAHIT	metaSPAdes
Total assembly length	330681463	317923430	196829642	317337419	313926651	319560211
largest contig	2078072	1406190	1401490	843933	720860	559426
Overall N50	61924	43950	46930	17988	14828	14525
Overall N70	9270	9531	13169	4557	4727	4345
Overall N90	1778	1803	2733	1535	1565	1545
Near-Complete Bins	10	11	8	1	0	0
S1_100G	Pangaea	Athena	Supernova	cloudSPAdes	MEGAHIT	metaSPAdes
Total assembly length	440714420	419368022	267692150	417732551	413900769	420262952
largest contig	3339245	1835139	1546800	629338	912896	723517
Overall N50	63112	40589	60322	16764	13250	13788
Overall N70	8808	8417	20449	4788	4462	4612
Overall N90	1845	1817	2851	1643	1606	1654
Near-Complete Bins	18	10	13	1	1	0
