# Supplementary material for: Exploring high-quality microbial genomes by assembling short-reads with long-range connectivity
Source: Nat Commun. 2024 May 31;15:4631. doi: 10.1038/s41467-024-49060-z (PMC11143213; doi:10.1038/s41467-024-49060-z)
Supplement: Supplementary file 15 — Supplementary Data 12 [file 41467_2024_49060_MOESM15_ESM.xlsx]

## Sheet: ATCC-MSA-1003
Supplementary Data 12 Sheet 1: The genome fractions, total assembly length for contigs longer than 10Kb, per-strain NA50 and NGA50 for the 20 strains assembled by different assemblers using short-reads, short-reads with virtual barcodes, or short- and long-reads from the ATCC-MSA-1003 mock community.
ATCC ID	Composition	Pangaea-MetaPlatanus	MetaPlatanus	Pangaea-Hybridspades	hybridSPAdes	Pangaea-Operams	OPERA-MS	Athena	metaSPAdes
Genome fraction (%)
ATCC_12228	0.18	98.181	20.747	96.035	98.983	8.315	0	97.883	97.321
ATCC_17029	0.18	98.492	84.168	99.014	99.145	66.241	0	99.003	98.781
ATCC_33277	0.18	95.445	3.596	95.9	95.501	5.258	0	94.178	93.244
ATCC_700610	0.18	98.847	32.523	99.412	99.405	3.982	0	98.451	98.024
ATCC_700926	0.18	88.881	1.181	99.691	99.611	0.022	0	98.661	98.049
ATCC_10987	0.018	99.471	99.278	99.168	98.617	99.277	98.312	99.136	98.324
ATCC_35702	0.018	96.86	98.629	98.93	98.728	95.456	96.748	98.235	98.126
ATCC_9027	0.018	56.958	99.914	98.702	99.815	98.945	99.336	99.849	99.771
ATCC_BAA1556	0.018	98.831	98.591	96.792	97.857	97.314	95.011	97.721	97.185
ATCC_BAA611	0.018	98.789	98.466	98.222	97.975	97.591	92.921	97.553	97.043
ATCC_11828	0.0018	99.871	99.7	99.807	99.41	99.716	99.596	99.628	99.596
ATCC_17978	0.0018	97.327	99.397	97.384	99.175	98.134	98.975	99.17	99.087
ATCC_33323	0.0018	96.265	96.367	96.249	96.104	96.212	95.782	95.997	95.956
ATCC_700392	0.0018	98.108	98.288	97.519	97.566	97.14	97.199	97.347	97.331
ATCC_BAA335	0.0018	95.28	95.307	94.63	92.884	92.614	91.237	92.144	92.211
ATCC_15703	0.0002	0.865	0.933	1.344	1.323	1.174	1.103	0.344	1.323
ATCC_17982	0.0002	0.743	0.785	1.214	1.214	1.133	1.133	0.465	1.214
ATCC_47077	0.0002	25.642	23.59	32.001	31.917	27.478	26.743	20.512	32.07
ATCC_8482	0.0002	67.707	62.539	71.829	71.746	67.98	66.61	67.532	71.757
ATCC_BAA816	0.0002	8.576	7.946	12.442	12.442	10.508	10.042	6.654	12.449
Total assembly length (contig > 10Kb)
ATCC_12228	0.18	2909285	170878	3104917	2614765	350311	-	2459627	2414233
ATCC_17029	0.18	4895487	3656572	4639592	4439954	2979493	-	4605964	4377899
ATCC_33277	0.18	2272348	56627	2254438	2097479	123823	-	2262687	2018538
ATCC_700610	0.18	2958619	456273	2838260	2046164	344740	-	2001786	1967882
ATCC_700926	0.18	4479347	0	4625053	4586541	0	-	4543221	4434627
ATCC_10987	0.018	5403806	5383493	5546747	5370022	9401720	5353813	5379273	5523847
ATCC_35702	0.018	6035891	5874277	5934677	5922923	5701834	4790995	5854290	5829028
ATCC_9027	0.018	6187790	6374302	6286666	6348637	6425676	6333740	6353078	6320880
ATCC_BAA1556	0.018	3885818	2855353	3305300	2852494	3007461	2377323	2807922	2759487
ATCC_BAA611	0.018	2126067	2118409	2127219	2118768	3035988	1833053	2087668	2057104
ATCC_11828	0.0018	2726961	2474086	2650042	2480964	2582188	2464640	2469758	2465592
ATCC_17978	0.0018	3975641	3996906	3931558	4002868	7694268	4355374	3988847	3932146
ATCC_33323	0.0018	1815585	1816400	1806049	1802828	1806352	1792727	1802729	1802765
ATCC_700392	0.0018	1608610	1612878	1602744	1600004	1596782	1594143	1567199	1567672
ATCC_BAA335	0.0018	2022728	1993035	1937659	1807410	5587761	2610238	1501469	1501729
ATCC_15703	0.0002	0	0	0	0	0	0	0	0
ATCC_17982	0.0002	0	0	0	0	0	0	0	0
ATCC_47077	0.0002	0	0	0	0	0	0	0	0
ATCC_8482	0.0002	76637	44369	87040	75758	77178	32013	64657	64662
ATCC_BAA816	0.0002	53039	21980	53107	53107	64585	32179	42539	42542
NGA50
ATCC_12228	0.18	155345	0	138343	124652	0	0	126461	82604
ATCC_17029	0.18	1176120	196442	602182	268058	279103	0	267097	200618
ATCC_33277	0.18	76416	0	98392	51438	0	0	63219	33714
ATCC_700610	0.18	190907	0	1655465	599077	0	0	190836	91336
ATCC_700926	0.18	194322	0	599754	333451	0	0	173018	95561
ATCC_10987	0.018	4613760	625804	1527549	282928	3030347	613378	221424	171003
ATCC_35702	0.018	299913	225100	330185	298849	229088	23261	222980	212018
ATCC_9027	0.018	3614900	4143574	1244641	1091720	979989	322986	609645	405896
ATCC_BAA1556	0.018	233630	194055	349490	316601	189033	32277	172963	84145
ATCC_BAA611	0.018	260632	322620	528846	200729	212479	34690	159152	101336
ATCC_11828	0.0018	409536	409578	409546	409546	703432	703432	409538	409546
ATCC_17978	0.0018	300125	248905	318994	207729	183375	106070	178192	135000
ATCC_33323	0.0018	296025	223908	295803	252205	295752	190266	252205	252205
ATCC_700392	0.0018	129044	128212	127985	127985	94082	70675	80820	77028
ATCC_BAA335	0.0018	45659	41253	28539	23117	23138	12578	14044	14045
ATCC_15703	0.0002	0	0	0	0	0	0	0	0
ATCC_17982	0.0002	0	0	0	0	0	0	0	0
ATCC_47077	0.0002	0	0	0	0	0	0	0	0
ATCC_8482	0.0002	2044	1457	1786	1756	1781	1536	1735	1760
ATCC_BAA816	0.0002	0	0	0	0	0	0	0	0

## Sheet: ZYMO
Supplementary Data 12 Sheet 2: The genome fractions, total assembly length for contigs longer than 10Kbps, per-strain NA50 and NGA50 for the 10 strains assembled by different assemblers using short-reads, short-reads with virtual barcodes, or short- and long-reads from the ZYMO mock community.
Genome statistics	Composition (%)	Pangaea-MetaPlatanus	MetaPlatanus	Pangaea-Hybridspades	hybridSPAdes	Pangaea-Operams	OPERA-MS	Athena	metaSPAdes
Genome fraction (%)
Listeria monocytogenes	0.891	99.474	99.586	99.968	99.866	99.864	99.008	99.192	98.938
Pseudomonas aeruginosa	0.089	99.981	99.976	99.842	99.71	99.866	99.733	99.255	98.98
Bacillus subtilis	0.0089	98.752	98.795	98.73	98.712	98.726	98.527	98.377	98.363
Saccharomyces cerevisiae	0.0089	89.824	89.756	89.056	89.256	89.425	88.722	89.097	89.118
Escherichia coli	0.00089	95.913	98.272	96.55	97.842	97.008	96.749	97.197	97.655
Salmonella enterica	0.00089	96.615	98.414	97.018	97.852	97.963	97.557	97.363	97.494
Lactobacillus fermentum	8.9e-05	48.312	46.819	43.494	42.661	42.232	38.089	1.212	42.966
Enterococcus faecalis	8.9e-06	-	-	-	-	-	-	-	-
Cryptococcus neoformans	8.9e-06	-	-	-	-	-	-	-	-
Staphylococcus aureus	8.9e-07	-	-	-	-	-	-	-	-
Total assembly length (contig > 10,000bps)
Listeria monocytogenes	0.891	3101167	3054886	2991640	2988395	3097037	2907122	2957804	2942889
Pseudomonas aeruginosa	0.089	6796270	6796641	6787529	6772918	6783032	6721764	6720017	6658624
Bacillus subtilis	0.0089	4032965	3997616	3990734	3990166	3984292	3982986	3977443	3974816
Saccharomyces cerevisiae	0.0089	11554695	11235086	11440682	11327011	11320533	10883558	11098193	11210661
Escherichia coli	0.00089	6197416	4660754	6233731	4801772	5161797	4416989	4796076	4638593
Salmonella enterica	0.00089	5710667	4675463	6045549	4709229	5352610	4496076	4696117	4627902
Lactobacillus fermentum	8.9e-05	157477	3132446	19773	13687	54907	37405	0	17318
Enterococcus faecalis	8.9e-06	-	-	-	-	-	-	-	-
Cryptococcus neoformans	8.9e-06	-	-	-	-	-	-	-	-
Staphylococcus aureus	8.9e-07	-	-	-	-	-	-	-	-
NGA50 per strain
Listeria monocytogenes	0.891	828901	1612468	2159030	828532	833809	652299	351502	331574
Pseudomonas aeruginosa	0.089	2148025	1793964	1799936	945465	3579300	3579284	403135	239185
Bacillus subtilis	0.0089	447943	433228	448662	429405	448742	343887	315043	294377
Saccharomyces cerevisiae	0.0089	209165	125567	186563	180749	158297	75000	161813	150076
Escherichia coli	0.00089	113736	136590	143440	125563	124269	60074	110618	110619
Salmonella enterica	0.00089	179042	179043	192152	175152	157998	58961	129765	129766
Lactobacillus fermentum	8.9e-05	-	-	-	-	-	-	-	-
Enterococcus faecalis	8.9e-06	-	-	-	-	-	-	-	-
Cryptococcus neoformans	8.9e-06	-	-	-	-	-	-	-	-
Staphylococcus aureus	8.9e-07	-	-	-	-	-	-	-	-
