# Supplementary material for: Exploring high-quality microbial genomes by assembling short-reads with long-range connectivity
Source: Nat Commun. 2024 May 31;15:4631. doi: 10.1038/s41467-024-49060-z (PMC11143213; doi:10.1038/s41467-024-49060-z)
Supplement: Supplementary file 16 — Supplementary Data 13 [file 41467_2024_49060_MOESM16_ESM.xlsx]

## Sheet: Supplementary Data 13
Supplementary Data 13: The statistics of the number of misassemblies per 1Mb, the number of chimeric assemblies per 1Mb, and sequence identities of all assemblers on ATCC-MSA-1003, ZYMO, and CAMI-high mock communities.
ATCC-MSA-1003	TELL-Seq linked-reads						Hybrid assembly
Genome statistics	Pangaea	Athena	Supernova	cloudSPAdes	MEGAHIT	metaSPAdes	Pangaea-MetaPlatanus	MetaPlatanus	Pangaea-Hybridspades	hybridSPAdes	Pangaea-Operams	OPERA-MS	Athena	metaSPAdes
# misassemblies per 1Mb	2.50501	1.41886	1.09403	1.18991	2.27307	0.829565	2.73349	0.951696	2.17467	1.09813	1.89793	0.797318	1.28781	0.829565
# chimeric assemblies per 1Mb	0.0882046	0.0538806	0.0191935	0.0174987	0.181845	0	0.177499	0.0442649	0.142601	0.0360044	0.244894	0.10288	0.0544146	0
Sequence identity	0.999843	0.999884	0.999659	0.999879	0.999903	0.999896	0.999846	0.999811	0.99978	0.999827	0.998547	0.998064	0.999879	0.999896
ZYMO	stLFR linked-reads						Hybrid assembly
Genome statistics	Pangaea	Athena	Supernova	cloudSPAdes	MEGAHIT	metaSPAdes	Pangaea-MetaPlatanus	MetaPlatanus	Pangaea-Hybridspades	hybridSPAdes	Pangaea-Operams	OPERA-MS	Athena	metaSPAdes
# misassemblies per 1Mb	1.13654	0.709248	0.836897	0.558187	0.848637	0.168982	1.24587	0.613348	1.28447	0.56341	0.770741	0.254768	0.231449	0.168982
# chimeric assemblies per 1Mb	0.0277205	0.0283699	0.199261	0.167456	0.0282879	0	0.332231	0.0557589	0.195462	0.0281705	0.165159	0.0283076	0.0289311	0
Sequence identity	0.999783	0.999852	0.999893	0.999791	0.99987	0.999816	0.9994	0.999691	0.999674	0.999779	0.999498	0.999413	0.999837	0.999816
CAMI-high	stLFR linked-reads						Hybrid assembly
Genome statistics	Pangaea	Athena	Supernova	cloudSPAdes	MEGAHIT	metaSPAdes	Pangaea-MetaPlatanus	MetaPlatanus	Pangaea-Hybridspades	hybridSPAdes	Pangaea-Operams	OPERA-MS	Athena	metaSPAdes
# misassemblies per 1Mb	1.69209	0.991409	0.5575	0.805485	1.03139	0.279354	0.908938	0.475614	1.03692	0.671683	1.28199	0.455839	0.353614	0.279354
# chimeric assemblies per 1Mb	1.11051	0.676902	0.269502	0.465214	0.603803	0.183161	0.525361	0.264787	0.63941	0.381937	0.840712	0.276666	0.226259	0.183161
Sequence identity	0.999265	0.999369	0.9996	0.999411	0.999516	0.99945	0.999311	0.999631	0.999831	0.99983	0.998478	0.998549	0.999398	0.99945
